# Supplementary material for: IgD attenuates the IgM-induced anergy response in transitional and mature B cells
Source: Nat Commun. 2016 Nov 10;7:13381. doi: 10.1038/ncomms13381 (PMC5109548; doi:10.1038/ncomms13381)
Supplement: Supplementary Data 1 — Microarray data Agilent analysis. [file ncomms13381-s2.xlsx]

## Sheet: Normalised intensity values
FeatureNum	ProbeName	GeneName	SystematicName	Description	MD4 mouse 43: 252800516796_S01_GE1_107_Sep09_1_1	MD4 mouse 49: 252800516796_S01_GE1_107_Sep09_2_3	MD4 mouse 57: 252800516798_S01_GE1_107_Sep09_1_2	MD4 Mean	43: gIsPosAndSignif	49: gIsPosAndSignif	57: gIsPosAndSignif	MD4 Mean Pos	MD4:ML5 mouse 44: 252800516796_S01_GE1_107_Sep09_1_2	MD4:ML5 mouse 50: 252800516796_S01_GE1_107_Sep09_2_4	MD4:ML5 mouse 51: 252800516798_S01_GE1_107_Sep09_1_1	MD4:ML5 mouse 58: 252800516797_S01_GE1_107_Sep09_2_2	MD4:ML5 Mean	44: gIsPosAndSignif	50: gIsPosAndSignif	51: gIsPosAndSignif	58: gIsPosAndSignif	MD4:ML5 Mean Pos	MM4 mouse 45: 252800516796_S01_GE1_107_Sep09_1_3	MM4 mouse 52: 252800516797_S01_GE1_107_Sep09_1_2	MM4 Mean	45: gIsPosAndSignif	52: gIsPosAndSignif	59: gIsPosAndSignif	MM4 Mean	MM4:ML5 mouse 46: 252800516796_S01_GE1_107_Sep09_1_4	MM4:ML5 mouse 60: 252800516797_S01_GE1_107_Sep09_2_4	MM4:ML5 Mean	MM4:ML5/MD4:ML5	46: gIsPosAndSignif	53: gIsPosAndSignif	60: gIsPosAndSignif	MM4:ML5 Mean Pos	DD6 mouse 54: 252800516797_S01_GE1_107_Sep09_1_4	DD6 mouse 47: 252800516796_S01_GE1_107_Sep09_2_1	DD6 mouse 61: 252800516795_S01_GE1_107_Sep09_2_4	DD6 Mean	54: gIsPosAndSignif	47: gIsPosAndSignif	61: gIsPosAndSignif	DD6:ML5 pool from mice 48, 55, 56: 252800516796_S01_GE1_107_Sep09_2_2	48: gIsPosAndSignif	MD4 v MD4:ML5 t-test	MD4 v MD4:ML5 Mean fold change	MM4 v MM4:ML5 t-test
17060	A_51_P405606	Ndrg1	NM_008681	ref|Mus musculus N-myc downstream regulated gene 1 (Ndrg1), mRNA [NM_008681]	2.61084	1.09971	1.57536	1.76197	1	1	1	1	417.304	292.964	291.47	191.101	298.21	1	1	1	1	1	5.79624	1.18395	3.4901	1	1	1	1	415.449	299.548	357.498	1.19881	1	1	1	1	3.12868	6.81469	4.84912	4.93083	1	1	1	230.505	1	0.00291681	169.248	0.0258054
59045	A_51_P200517	Rasgef1a	NM_027526	ref|Mus musculus RasGEF domain family, member 1A (Rasgef1a), mRNA [NM_027526]	0.266081	0.302847	0.304229	0.291052	0	0	0	0	33.8221	26.7803	23.8666	19.5329	26.0005	1	1	1	1	1	0.265593	0.302576	0.284085	0	0	1	0.333333	35.0994	37.7091	36.4042	1.40014	1	1	1	1	0.317109	0.868317	0.493382	0.559603	0	1	1	19.5511	1	0.000786139	89.3327	0.00130267
5449	A_55_P2078370	Rgs13	NM_153171	ref|Mus musculus regulator of G-protein signaling 13 (Rgs13), mRNA [NM_153171]	0.670086	0.305603	0.849925	0.608538	1	0	1	0.666667	60.7235	43.86	47.6629	34.975	46.8053	1	1	1	1	1	0.273265	0.64505	0.459157	0	1	1	0.666667	29.6915	69.1579	49.4247	1.05596	1	1	1	1	0.328558	1.34096	0.323065	0.664195	0	1	0	36.4118	1	0.000755137	76.9144	0.131206
55280	A_55_P1977008	Gfi1	NM_010278	ref|Mus musculus growth factor independent 1 (Gfi1), transcript variant 1, mRNA [NM_010278]	3.444	0.525951	1.50907	1.82634	1	1	1	1	98.2389	113.507	68.4489	54.5594	83.6886	1	1	1	1	1	5.15452	0.528122	2.84132	1	1	1	1	188.441	164.052	176.246	2.10598	1	1	1	1	1.44739	3.42601	1.95411	2.27584	1	1	1	436.125	1	0.00368835	45.8231	0.00508436
3106	A_55_P2033362	Egr2	NM_010118	ref|Mus musculus early growth response 2 (Egr2), mRNA [NM_010118]	5.0621	4.2084	2.83594	4.03548	1	1	1	1	167.777	232.024	203.747	127.842	182.847	1	1	1	1	1	4.19487	3.28893	3.7419	1	1	1	1	326.795	295.962	311.379	1.70294	1	1	1	1	2.5457	6.26734	4.48696	4.43333	1	1	1	340.87	1	0.00112288	45.31	0.00250393
1414	A_52_P479269	Sdc1	NM_011519	ref|Mus musculus syndecan 1 (Sdc1), mRNA [NM_011519]	0.424226	0.275475	0.271481	0.323727	1	0	0	0.333333	16.0422	16.3121	13.4048	11.1966	14.2389	1	1	1	1	1	1.11264	1.43216	1.2724	1	1	1	1	28.1416	36.7108	32.4262	2.27729	1	1	1	1	0.579918	1.27169	1.11216	0.987923	1	1	1	12.049	1	0.000194514	43.9843	0.0184189
11005	A_55_P2017826	Myb	NM_001198914	ref|Mus musculus myeloblastosis oncogene (Myb), transcript variant 1, mRNA [NM_001198914]	3.84095	5.21463	3.33437	4.12998	1	1	1	1	181.925	163.666	122.454	82.8218	137.717	1	1	1	1	1	5.90607	3.55122	4.72865	1	1	1	1	342.734	346.089	344.412	2.50087	1	1	1	1	3.16877	3.97551	4.39245	3.84558	1	1	1	574.477	1	0.00376359	33.3456	3.63985e-05
38683	A_51_P229925	Chst7	NM_021715	ref|Mus musculus carbohydrate (N-acetylglucosamino) sulfotransferase 7 (Chst7), mRNA [NM_021715]	0.266872	0.288392	0.605972	0.387079	0	0	1	0.333333	14.9928	9.79609	13.3224	6.38369	11.1237	1	1	1	1	1	1.07344	0.831587	0.952515	1	1	1	1	21.6651	12.0622	16.8637	1.51601	1	1	1	1	0.897651	1.52287	0.314773	0.911766	1	1	0	9.03568	1	0.00518184	28.7377	0.0802994
49429	A_55_P2004797	Tacc2	NM_001004468	ref|Mus musculus transforming, acidic coiled-coil containing protein 2 (Tacc2), transcript variant 3, mRNA [NM_001004468]	0.975028	0.412747	0.290727	0.559501	1	1	1	1	12.1414	15.058	12.4754	9.23308	12.227	1	1	1	1	1	0.491547	0.276413	0.38398	1	1	1	1	18.2458	17.5096	17.8777	1.46216	1	1	1	1	0.502719	1.24416	0.287205	0.678029	1	1	0	39.6626	1	0.000436589	21.8533	0.000480167
12368	A_30_P01020168	chr14:70483555-70484159_F	chr14:70483555-70484159_F	lincRNA:chr14:70483555-70484159 forward strand	0.898608	0.830803	0.264873	0.664761	1	1	0	0.666667	15.5262	19.5342	11.7938	9.40456	14.0647	1	1	1	1	1	1.09134	1.08331	1.08733	1	1	1	1	23.3515	13.9994	18.6754	1.32782	1	1	1	1	1.04805	0.995247	0.553281	0.865526	1	1	1	23.9959	1	0.00376956	21.1575	0.063976
7922	A_52_P144310	Gad1	NM_008077	ref|Mus musculus glutamate decarboxylase 1 (Gad1), mRNA [NM_008077]	0.740258	0.790206	2.05593	1.19547	1	1	1	1	35.7234	26.2761	17.5087	21.3148	25.2058	1	1	1	1	1	2.59621	1.33445	1.96533	1	1	1	1	32.0783	33.369	32.7237	1.29826	1	1	1	1	2.61603	0.820421	1.27268	1.56971	1	1	1	7.11518	1	0.00365491	21.0845	0.000859775
16208	A_52_P536796	Hpgds	NM_019455	ref|Mus musculus hematopoietic prostaglandin D synthase (Hpgds), mRNA [NM_019455]	0.495216	0.271919	0.270405	0.345847	1	0	0	0.333333	6.95405	8.51777	8.23089	5.20133	7.22601	1	1	1	1	1	0.295486	0.890294	0.59289	1	1	1	1	10.2316	6.45838	8.34501	1.15486	1	1	1	1	0.366425	0.461989	0.301046	0.376487	1	1	0	5.30927	1	0.000597834	20.8937	0.0556794
29731	A_55_P2170034	Rgl1	NM_016846	ref|Mus musculus ral guanine nucleotide dissociation stimulator,-like 1 (Rgl1), mRNA [NM_016846]	3.05324	2.35966	2.31106	2.57465	1	1	1	1	50.0582	58.0809	66.7348	28.9182	50.948	1	1	1	1	1	3.38963	2.85753	3.12358	1	1	1	1	78.8126	40.9355	59.8741	1.1752	1	1	1	1	3.55343	4.09572	6.28779	4.64565	1	1	1	38.3765	1	0.00393415	19.7883	0.0956712
48177	A_51_P424959	Bcl6b	NM_007528	ref|Mus musculus B cell CLL/lymphoma 6, member B (Bcl6b), mRNA [NM_007528]	0.254502	0.280275	0.284116	0.272964	0	0	0	0	6.20671	6.03239	4.69604	4.45154	5.34667	1	1	1	1	1	0.247934	0.47545	0.361692	0	1	1	0.666667	8.64173	9.9678	9.30476	1.74029	1	1	1	1	0.289686	0.209422	0.308818	0.269309	0	0	0	25.6291	1	0.000216396	19.5874	0.00561082
19854	A_55_P2113051	Fosb	NM_008036	ref|Mus musculus FBJ osteosarcoma oncogene B (Fosb), mRNA [NM_008036]	2.94071	1.6723	2.05707	2.22336	1	1	1	1	47.5285	51.0045	45.4138	25.6493	42.399	1	1	1	1	1	2.67556	3.06453	2.87004	1	1	1	1	33.4371	39.5081	36.4726	0.860223	1	1	1	1	2.24447	2.205	2.49149	2.31365	1	1	1	60.3864	1	0.0019172	19.0698	0.00809475
60124	A_55_P2040485	Ms4a4a	XM_003086124	ref|PREDICTED: Mus musculus membrane-spanning 4-domains, subfamily A, member 4A (Ms4a4a), mRNA [XM_003086124]	1.52673	2.13178	0.799041	1.48585	1	1	1	1	26.8588	30.4633	24.3514	25.8896	26.8908	1	1	1	1	1	4.84241	7.5814	6.21191	1	1	1	1	61.3419	42.78	52.0609	1.93601	1	1	1	1	3.78813	2.93132	1.86741	2.86228	1	1	1	25.3914	1	1.6386e-05	18.0979	0.0394094
8311	A_55_P2122841	NAP114472-1	NAP114472-1	Unknown	2.29778	1.42532	0.710384	1.47783	1	1	1	1	34.7664	22.3037	23.3677	20.1609	25.1497	1	1	1	1	1	4.01365	2.1059	3.05978	1	1	1	1	53.1484	37.0521	45.1002	1.79327	1	1	1	1	1.50111	3.00478	2.64504	2.38364	1	1	1	90.2234	1	0.00173909	17.018	0.0352124
27765	A_55_P2019457	Eno2	NM_013509	ref|Mus musculus enolase 2, gamma neuronal (Eno2), mRNA [NM_013509]	0.309339	0.787741	0.333487	0.476856	1	1	1	1	10.5539	8.28867	8.86028	4.53622	8.05978	1	1	1	1	1	1.14436	0.459851	0.802107	1	1	1	1	12.5627	12.8235	12.6931	1.57487	1	1	1	1	0.744239	1.12882	0.335824	0.736296	1	1	1	27.0033	1	0.00399851	16.9019	0.00094728
38519	A_55_P2096917	Mreg	NM_001005423	ref|Mus musculus melanoregulin (Mreg), mRNA [NM_001005423]	4.00817	3.33012	3.80333	3.71388	1	1	1	1	66.5818	78.8433	62.8592	41.6372	62.4804	1	1	1	1	1	2.20385	2.22173	2.21279	1	1	1	1	82.0517	55.6431	68.8474	1.1019	1	1	1	1	2.71058	3.93664	3.27904	3.30876	1	1	1	156.21	1	0.0013662	16.8235	0.0370962
62948	A_55_P2032412	Egr3	NM_018781	ref|Mus musculus early growth response 3 (Egr3), mRNA [NM_018781]	0.362697	0.596438	0.705086	0.55474	1	1	1	1	8.63268	10.9527	8.86106	8.04989	9.12407	1	1	1	1	1	0.789697	0.462706	0.626201	1	1	1	1	12.1771	18.9203	15.5487	1.70414	1	1	1	1	1.305	0.595489	0.34995	0.750147	1	1	0	22.248	1	9.21091e-05	16.4475	0.0475486
42908	A_66_P105422	Lonrf3	NM_028894	ref|Mus musculus LON peptidase N-terminal domain and ring finger 3 (Lonrf3), mRNA [NM_028894]	0.225946	0.260401	0.255406	0.247251	1	0	0	0.333333	5.79978	4.55879	3.30127	2.4489	4.02719	1	1	1	1	1	0.319661	0.255873	0.287767	1	0	0	0.333333	4.29467	4.93976	4.61721	1.14651	1	1	1	1	0.26198	0.516585	0.353007	0.377191	0	1	1	15.0705	1	0.00729231	16.2878	0.00555793
42020	A_55_P2266342	9430078K24Rik	AK020496	gb|Mus musculus 12 days embryo embryonic body between diaphragm region and neck cDNA, RIKEN full-length enriched library, clone:9430078K24 product:unclassifiable, full insert sequence. [AK020496]	1.12204	1.4871	0.805072	1.13807	1	1	1	1	21.72	18.0117	20.5499	12.7379	18.2549	1	1	1	1	1	1.10556	1.46102	1.28329	1	1	1	1	37.5254	23.7903	30.6579	1.67943	1	1	1	1	2.28141	1.78752	1.98657	2.0185	1	1	1	15.3265	1	0.000788238	16.0402	0.0505813
30962	A_30_P01028957	chr14:70483555-70484159_F	chr14:70483555-70484159_F	lincRNA:chr14:70483555-70484159 forward strand	0.546809	0.46658	0.320861	0.44475	1	1	1	1	7.03282	8.85403	6.1576	5.22959	6.81851	1	1	1	1	1	0.740598	0.850879	0.795739	1	1	1	1	11.8781	5.75667	8.81738	1.29315	1	1	1	1	0.867772	0.409253	0.515563	0.597529	1	1	1	9.15707	1	0.000937829	15.3311	0.119981
60519	A_51_P485260	Rgl1	NM_016846	ref|Mus musculus ral guanine nucleotide dissociation stimulator,-like 1 (Rgl1), mRNA [NM_016846]	4.13933	3.49451	4.77361	4.13582	1	1	1	1	61.6276	78.2254	73.4457	35.4447	62.1858	1	1	1	1	1	4.95693	4.48167	4.7193	1	1	1	1	97.9409	51.5374	74.7391	1.20187	1	1	1	1	3.42466	4.43441	7.88897	5.24935	1	1	1	47.3212	1	0.00369577	15.0359	0.0945023
41295	A_55_P2066559	Endou	NM_001168693	ref|Mus musculus endonuclease, polyU-specific (Endou), transcript variant 2, mRNA [NM_001168693]	1.66302	3.10741	2.5905	2.45364	1	1	1	1	43.2254	38.0761	32.0554	26.7779	35.0337	1	1	1	1	1	1.94601	3.02027	2.48314	1	1	1	1	55.3853	82.0429	68.7141	1.96137	1	1	1	1	1.28332	1.49352	1.05446	1.2771	1	1	1	51.0243	1	0.000598462	14.2782	0.0382538
29054	A_51_P238009	Loxhd1	ENSMUST00000035501	ens|lipoxygenase homology domains 1 [Source:MGI Symbol;Acc:MGI:1914609] [ENSMUST00000035501]	0.563962	0.28636	0.751329	0.533884	1	0	1	0.666667	9.63665	6.38552	7.56703	6.09653	7.42143	1	1	1	1	1	0.617107	0.289942	0.453524	1	0	1	0.666667	7.04347	4.54581	5.79464	0.780798	1	1	1	1	0.299435	0.333725	0.306657	0.313272	0	1	0	4.05796	1	0.00081044	13.9008	0.0513608
13004	A_30_P01026746	chr8:129336539-129400338_R	chr8:129336539-129400338_R	lincRNA:chr8:129336539-129400338 reverse strand	1.06326	0.285553	0.281412	0.543407	1	0	0	0.333333	8.64915	6.8033	8.94772	4.31242	7.17815	1	1	1	1	1	1.24965	0.576001	0.912825	1	1	1	1	31.4582	14.7579	23.1081	3.21922	1	1	1	1	1.12647	1.33695	1.54181	1.33507	1	1	1	38.0222	1	0.00352081	13.2095	0.117334
56332	A_55_P2172470	Nrgn	NM_022029	ref|Mus musculus neurogranin (Nrgn), mRNA [NM_022029]	2.59318	2.98198	2.52378	2.69964	1	1	1	1	50.6982	33.1353	24.1757	28.6261	34.1588	1	1	1	1	1	3.35443	2.04606	2.70024	1	1	1	1	31.0934	30.2982	30.6958	0.898621	1	1	1	1	0.996524	1.64549	2.68002	1.77401	1	1	1	95.9445	1	0.00596553	12.6531	0.000746898
61408	A_55_P1953387	Fabp5	NM_001272097	ref|Mus musculus fatty acid binding protein 5, epidermal (Fabp5), transcript variant 2, mRNA [NM_001272097]	5.96129	3.16749	3.02821	4.05233	1	1	1	1	71.9837	43.521	46.0285	40.5901	50.5308	1	1	1	1	1	9.13427	5.14041	7.13734	1	1	1	1	122.434	71.4866	96.9604	1.91884	1	1	1	1	3.50384	6.40322	6.6283	5.51179	1	1	1	184.895	1	0.00293146	12.4696	0.0722616
511	A_55_P2051414	Axl	NM_009465	ref|Mus musculus AXL receptor tyrosine kinase (Axl), transcript variant 1, mRNA [NM_009465]	1.2138	1.56869	0.861838	1.21478	1	1	1	1	17.7477	14.1998	16.2915	11.6581	14.9743	1	1	1	1	1	2.81393	1.29008	2.05201	1	1	1	1	17.2447	4.29598	10.7704	0.719258	1	1	1	1	0.927709	1.24591	1.49712	1.22358	1	1	1	18.9109	1	0.000325934	12.3268	0.31291
42449	A_66_P131494	LOC668306	BG086570	gb|H3127H05-5 NIA Mouse 15K cDNA Clone Set Mus musculus cDNA clone H3127H05 5', mRNA sequence [BG086570]	0.382883	0.284582	0.779833	0.482433	1	0	1	0.666667	5.57564	5.50699	7.37379	4.65043	5.77671	1	1	1	1	1	0.254149	0.28794	0.271045	0	0	1	0.333333	8.87558	7.94798	8.41178	1.45615	1	1	1	1	0.296759	0.21344	0.50236	0.33752	0	0	1	1.66442	1	0.000595421	11.9741	0.00323444
15457	A_55_P2150976	NAP111439-1	NAP111439-1	Unknown	7.98897	5.23296	3.33082	5.51758	1	1	1	1	81.4631	58.8798	60.8922	57.9433	64.7946	1	1	1	1	1	11.921	7.2691	9.59504	1	1	1	1	146.448	88.2289	117.339	1.81093	1	1	1	1	5.34191	7.33881	8.70505	7.12859	1	1	1	219.978	1	0.000308854	11.7433	0.0662448
23288	A_52_P262219	Fos	NM_010234	ref|Mus musculus FBJ osteosarcoma oncogene (Fos), mRNA [NM_010234]	1.26914	0.852173	1.81378	1.3117	1	1	1	1	14.0705	18.9157	17.3831	9.56899	14.9846	1	1	1	1	1	1.86968	2.20321	2.03644	1	1	1	1	13.4214	17.9781	15.6997	1.04772	1	1	1	1	1.18581	0.986424	1.10519	1.09247	1	1	1	22.2404	1	0.00258876	11.4238	0.0268344
41306	A_55_P2033110	Crisp3	NM_009639	ref|Mus musculus cysteine-rich secretory protein 3 (Crisp3), mRNA [NM_009639]	32.637	36.5613	26.656	31.9514	1	1	1	1	263.35	504.295	409.564	261.26	359.617	1	1	1	1	1	11.9916	18.739	15.3653	1	1	1	1	340.088	218.92	279.504	0.777227	1	1	1	1	21.0963	8.90467	7.39724	12.4661	1	1	1	137	1	0.00554285	11.2551	0.04893
44525	A_51_P260683	Rgs1	NM_015811	ref|Mus musculus regulator of G-protein signaling 1 (Rgs1), mRNA [NM_015811]	0.366875	0.256821	0.24919	0.290962	1	0	0	0.333333	3.14337	4.26307	3.19081	2.30441	3.22541	1	1	1	1	1	0.217138	0.456501	0.336819	0	1	1	0.666667	6.30592	5.85909	6.0825	1.88581	1	1	1	1	0.255145	1.13016	0.283384	0.556228	0	1	0	13.6846	1	0.00163382	11.0853	0.00194022
3436	A_51_P267239	Litaf	NM_019980	ref|Mus musculus LPS-induced TN factor (Litaf), mRNA [NM_019980]	27.3819	18.7093	19.8356	21.9756	1	1	1	1	245.634	298.174	245.269	141.778	232.714	1	1	1	1	1	33.9407	19.9619	26.9513	1	1	1	1	415.131	221.5	318.316	1.36784	1	1	1	1	17.6564	18.7867	13.5124	16.6518	1	1	1	528.334	1	0.00287825	10.5896	0.0953745
3503	A_55_P2155504	Lck	NM_010693	ref|Mus musculus lymphocyte protein tyrosine kinase (Lck), transcript variant 2, mRNA [NM_010693]	200.364	69.4517	81.5328	117.116	1	1	1	1	1280.52	1222.27	1348.02	991.081	1210.47	1	1	1	1	1	145.268	66.0557	105.662	1	1	1	1	1548.74	1149.18	1348.96	1.11441	1	1	1	1	115.364	238.769	86.5451	146.893	1	1	1	1330.39	1	0.000101644	10.3356	0.0258009
5838	A_51_P239654	Nr4a1	NM_010444	ref|Mus musculus nuclear receptor subfamily 4, group A, member 1 (Nr4a1), mRNA [NM_010444]	139.864	103.587	176.48	139.977	1	1	1	1	1459.59	1414.53	1585.13	1221.14	1420.1	1	1	1	1	1	110.384	89.3062	99.845	1	1	1	1	1728.62	2147.24	1937.93	1.36464	1	1	1	1	148.968	105.199	95.1845	116.45	1	1	1	3618.45	1	3.27555e-05	10.1452	0.012752
43988	A_52_P262219	Fos	NM_010234	ref|Mus musculus FBJ osteosarcoma oncogene (Fos), mRNA [NM_010234]	1.56155	1.01472	1.90878	1.49501	1	1	1	1	14.7068	19.4543	17.4643	8.42708	15.0131	1	1	1	1	1	1.66355	2.25024	1.9569	1	1	1	1	13.7777	17.3721	15.5749	1.03742	1	1	1	1	1.4046	0.865445	1.38562	1.21855	1	1	1	22.7401	1	0.00513344	10.0421	0.0174152
44426	A_51_P367866	Egr1	NM_007913	ref|Mus musculus early growth response 1 (Egr1), mRNA [NM_007913]	25.4077	26.7826	13.7189	21.9697	1	1	1	1	242.837	268.47	199.963	150.153	215.356	1	1	1	1	1	28.9007	15.4039	22.1523	1	1	1	1	331.063	360.614	345.839	1.60589	1	1	1	1	15.9554	20.7624	9.56514	15.4276	1	1	1	511.087	1	0.00152049	9.80239	0.00250894
22012	A_55_P2138878	Lrfn4	NM_153388	ref|Mus musculus leucine rich repeat and fibronectin type III domain containing 4 (Lrfn4), mRNA [NM_153388]	0.477637	0.445006	1.17017	0.697605	1	1	1	1	7.00356	7.76339	6.79011	5.63676	6.79845	1	1	1	1	1	0.251471	0.705076	0.478274	0	1	1	0.666667	8.84602	6.95809	7.90205	1.16233	1	1	1	1	0.298727	0.408876	1.34512	0.684241	0	1	1	16.4569	1	0.000110206	9.74542	0.0166751
3176	A_55_P2109613	Ahr	NM_013464	ref|Mus musculus aryl-hydrocarbon receptor (Ahr), mRNA [NM_013464]	3.35736	2.63457	2.61547	2.86913	1	1	1	1	28.8066	35.3035	31.6328	15.7008	27.8609	1	1	1	1	1	2.92632	2.5654	2.74586	1	1	1	1	54.6238	38.7605	46.6922	1.6759	1	1	1	1	6.41894	6.87224	3.92745	5.73954	1	1	1	141.916	1	0.0042953	9.71058	0.0310801
38439	A_55_P2045188	NAP112057-1	NAP112057-1	Unknown	0.216836	0.25664	0.247128	0.240201	0	0	0	0	2.79196	2.41583	1.97455	1.99358	2.29398	1	1	1	1	1	0.217562	0.250734	0.234148	0	0	0	0	0.256726	0.369965	0.313345	0.136595	1	0	1	0.666667	0.256148	0.184658	0.281474	0.24076	0	0	0	0.453976	0	0.00029737	9.55023	0.31156
52677	A_52_P262219	Fos	NM_010234	ref|Mus musculus FBJ osteosarcoma oncogene (Fos), mRNA [NM_010234]	1.0811	1.23654	1.84564	1.38776	1	1	1	1	14.823	14.8354	14.3441	8.93707	13.2349	1	1	1	1	1	1.87336	1.93775	1.90556	1	1	1	1	13.9831	18.2523	16.1177	1.21782	1	1	1	1	0.693803	0.968003	1.08409	0.915299	1	1	1	21.1773	1	0.000965541	9.53687	0.0218272
16907	A_51_P253984	Pcp4	NM_008791	ref|Mus musculus Purkinje cell protein 4 (Pcp4), mRNA [NM_008791]	15.2172	10.4686	7.50065	11.0622	1	1	1	1	120.765	111.194	99.4122	89.4247	105.199	1	1	1	1	1	3.53565	3.46595	3.5008	1	1	1	1	54.499	70.4215	62.4602	0.593734	1	1	1	1	4.77628	11.8989	6.27794	7.65105	1	1	1	62.1741	1	9.3338e-05	9.50982	0.0177492
41932	A_52_P262219	Fos	NM_010234	ref|Mus musculus FBJ osteosarcoma oncogene (Fos), mRNA [NM_010234]	1.7128	1.07297	1.6502	1.47866	1	1	1	1	14.1643	17.3894	15.0255	9.43138	14.0026	1	1	1	1	1	1.96986	1.60081	1.78533	1	1	1	1	13.9895	19.6594	16.8244	1.20152	1	1	1	1	0.717215	0.57428	1.29571	0.8624	1	1	1	22.4392	1	0.00146412	9.46984	0.0338816
44174	A_51_P421538	Slc9b2	NM_178877	ref|Mus musculus solute carrier family 9, subfamily B (NHA2, cation proton antiporter 2), member 2 (Slc9b2), nuclear gene encoding mitochondrial protein, mRNA [NM_178877]	0.221055	0.25997	0.253249	0.244758	0	0	0	0	2.44624	2.47592	2.42425	1.52945	2.21897	1	1	1	1	1	0.220666	0.254426	0.237546	0	0	1	0.333333	4.71226	2.66015	3.6862	1.66123	1	1	1	1	0.261096	0.189134	0.324526	0.258252	0	0	1	3.41505	1	0.000781263	9.06596	0.0782877
1767	A_55_P2079064	Ppnr	XR_035714	ref|PREDICTED: Mus musculus per-pentamer repeat gene (Ppnr), misc_RNA [XR_035714]	1.71919	0.724055	1.40558	1.28294	1	1	1	1	16.3721	11.9304	9.07161	8.11765	11.373	1	1	1	1	1	1.12879	0.911325	1.02006	1	1	1	1	15.8825	15.3234	15.6029	1.37193	1	1	1	1	0.539738	0.792478	1.13457	0.822262	1	1	1	15.9588	1	0.00598099	8.86474	0.000422785
497	A_55_P1952915	Sh3bgr	NM_015825	ref|Mus musculus SH3-binding domain glutamic acid-rich protein (Sh3bgr), mRNA [NM_015825]	0.287053	0.338158	0.579671	0.401627	0	0	1	0.333333	4.72407	2.45326	3.70593	3.30652	3.54745	1	1	1	1	1	0.291211	0.388691	0.339951	1	1	1	1	2.96949	2.75474	2.86211	0.80681	1	1	1	1	0.352277	0.580176	0.371116	0.434523	0	1	0	4.17529	1	0.00252632	8.83268	0.0021788
34950	A_55_P2160416	Acoxl	NM_028765	ref|Mus musculus acyl-Coenzyme A oxidase-like (Acoxl), mRNA [NM_028765]	0.263227	0.289646	0.285141	0.279338	0	0	0	0	2.19886	3.06466	2.85775	1.64697	2.44206	1	1	1	1	1	0.479363	0.29336	0.386362	1	0	1	0.666667	3.55502	2.82327	3.18915	1.30593	1	1	1	1	0.303252	0.816394	0.863793	0.661146	0	1	1	4.40593	1	0.00239581	8.7423	0.0176622
26769	A_52_P262219	Fos	NM_010234	ref|Mus musculus FBJ osteosarcoma oncogene (Fos), mRNA [NM_010234]	1.62109	1.23182	1.84018	1.56436	1	1	1	1	12.468	16.8513	15.1039	8.55982	13.2457	1	1	1	1	1	2.20579	1.95971	2.08275	1	1	1	1	12.2633	19.4787	15.871	1.19819	1	1	1	1	1.00706	1.07722	0.666983	0.917088	1	1	1	23.809	1	0.002799	8.46717	0.062213
3486	A_52_P262219	Fos	NM_010234	ref|Mus musculus FBJ osteosarcoma oncogene (Fos), mRNA [NM_010234]	1.33695	1.84903	1.51018	1.56539	1	1	1	1	13.0745	16.4385	14.1864	8.83484	13.1336	1	1	1	1	1	1.90548	1.84996	1.87772	1	1	1	1	13.4849	20.8431	17.164	1.30688	1	1	1	1	1.1533	0.973429	0.322038	0.816257	1	1	0	19.9788	1	0.00169223	8.38999	0.0533383
34332	A_52_P658122	Ets2	NM_011809	ref|Mus musculus E26 avian leukemia oncogene 2, 3' domain (Ets2), mRNA [NM_011809]	10.3155	11.7512	15.0706	12.3791	1	1	1	1	101.286	121.443	85.1624	100.427	102.08	1	1	1	1	1	15.5418	16.7998	16.1708	1	1	1	1	110.363	114.338	112.351	1.10061	1	1	1	1	7.20686	6.3843	6.01559	6.53558	1	1	1	53.8953	1	0.000163162	8.24615	0.000469486
62438	A_55_P1974650	Npdc1	NM_008721	ref|Mus musculus neural proliferation, differentiation and control gene 1 (Npdc1), mRNA [NM_008721]	0.564371	0.297021	0.2899	0.383764	1	0	0	0.333333	4.62866	2.63229	3.35544	2.01811	3.15862	1	1	1	1	1	0.255964	0.595525	0.425744	0	1	1	0.666667	5.14663	3.41538	4.281	1.35534	1	1	1	1	0.303033	0.264676	0.331854	0.299854	0	1	0	1.4851	1	0.00888377	8.23064	0.0485712
27676	A_52_P667287	Lass6	NM_172856	ref|Mus musculus LAG1 homolog, ceramide synthase 6 (Lass6), mRNA [NM_172856]	0.234677	0.313906	0.381483	0.310022	0	1	1	0.666667	2.72816	2.83491	2.52176	1.99987	2.52117	1	1	1	1	1	0.314347	0.263126	0.288737	1	0	1	0.666667	2.80594	2.87062	2.83828	1.12578	1	1	1	1	0.273671	0.406183	0.315207	0.331687	0	1	1	2.34306	1	0.000175642	8.13224	0.000261692
47802	A_55_P2109857	Rgs2	NM_009061	ref|Mus musculus regulator of G-protein signaling 2 (Rgs2), mRNA [NM_009061]	119.026	138.382	152.491	136.633	1	1	1	1	1264.73	1223.14	987.489	955.644	1107.75	1	1	1	1	1	132.554	110.768	121.661	1	1	1	1	942.091	1180.95	1061.52	0.958267	1	1	1	1	120.133	113.172	160.538	131.281	1	1	1	1657.88	1	0.00014799	8.10748	0.0158945
1008	A_52_P1042732	Akap5	NM_001101471	ref|Mus musculus A kinase (PRKA) anchor protein 5 (Akap5), mRNA [NM_001101471]	1.4705	1.28069	1.97643	1.57587	1	1	1	1	12.4347	12.935	10.7676	14.6497	12.6967	1	1	1	1	1	0.779002	1.72745	1.25323	1	1	1	1	8.29706	6.21627	7.25667	0.571537	1	1	1	1	2.93137	3.00557	5.7719	3.90295	1	1	1	4.26645	1	8.4647e-05	8.05695	0.0344115
11968	A_52_P378968	Rgs2	NM_009061	ref|Mus musculus regulator of G-protein signaling 2 (Rgs2), mRNA [NM_009061]	0.489752	0.424529	0.30166	0.405314	1	1	0	0.666667	4.07043	3.50063	2.70008	2.70829	3.24486	1	1	1	1	1	0.5953	0.304679	0.44999	1	0	0	0.333333	2.42099	3.3135	2.86724	0.883627	1	1	1	1	0.325175	0.221831	0.819767	0.455591	0	0	1	4.7558	1	0.000828598	8.0058	0.0356895
58409	A_55_P1961081	A_55_P1961081	A_55_P1961081	Unknown	1.75875	2.43209	1.99767	2.06284	1	1	1	1	22.5997	17.0186	11.2557	15.1251	16.4998	1	1	1	1	1	3.26065	4.9806	4.12063	1	1	1	1	10.5407	11.6726	11.1067	0.673141	1	1	1	1	4.77956	3.20602	3.99607	3.99388	1	1	1	3.50499	1	0.00358524	7.99859	0.0210335
38542	A_30_P01028906	chr2:180161459-180189542_R	chr2:180161459-180189542_R	lincRNA:chr2:180161459-180189542 reverse strand	0.65692	0.352355	0.712462	0.573912	1	1	1	1	6.03075	2.99108	4.48155	4.65745	4.54021	1	1	1	1	1	1.6943	1.17634	1.43532	1	1	1	1	8.26606	5.15497	6.71051	1.47802	1	1	1	1	1.15229	0.999947	0.332213	0.828151	1	1	0	3.85975	1	0.00306822	7.91098	0.0789291
31345	A_51_P518051	Dusp4	NM_176933	ref|Mus musculus dual specificity phosphatase 4 (Dusp4), mRNA [NM_176933]	6.45608	7.69046	5.46432	6.53696	1	1	1	1	42.4558	64.3161	51.9196	47.7124	51.601	1	1	1	1	1	15.0425	16.0054	15.5239	1	1	1	1	65.2158	46.5783	55.897	1.08326	1	1	1	1	6.0777	6.33587	5.15495	5.85617	1	1	1	26.3885	1	0.000455646	7.89373	0.0494866
25105	A_55_P2060349	Lzts2	NM_145503	ref|Mus musculus leucine zipper, putative tumor suppressor 2 (Lzts2), transcript variant 1, mRNA [NM_145503], high in B1 cells, negative regulator of b-catenin signalling and localization	1.70974	2.45207	1.27936	1.81372	1	1	1	1	17.2466	17.718	14.1005	7.90979	14.2437	1	1	1	1	1	2.33193	3.12578	2.72885	1	1	1	1	42.4807	34.6418	38.5613	2.70725	1	1	1	1	1.61137	2.23249	0.958739	1.60087	1	1	1	16.1341	1	0.00571324	7.85331	0.0118726
4578	A_30_P01026171	chr1:182438908-182449858_R	chr1:182438908-182449858_R	lincRNA:chr1:182438908-182449858 reverse strand	1.05717	1.71415	1.75491	1.50874	1	1	1	1	14.9676	15.1417	6.35767	10.5138	11.7452	1	1	1	1	1	2.15908	4.25974	3.20941	1	1	1	1	6.58608	9.28031	7.93319	0.675441	1	1	1	1	3.51217	2.71635	2.69415	2.97422	1	1	1	1.26841	1	0.00912385	7.78476	0.10967
56248	A_30_P01028366	chr1:182438908-182449858_R	chr1:182438908-182449858_R	lincRNA:chr1:182438908-182449858 reverse strand	1.67646	2.58981	2.23194	2.16607	1	1	1	1	24.2063	15.9958	10.2274	16.0529	16.6206	1	1	1	1	1	3.41398	4.42769	3.92084	1	1	1	1	8.75704	12.7176	10.7373	0.646024	1	1	1	1	4.85327	4.00567	3.26362	4.04086	1	1	1	2.93509	1	0.00815887	7.67315	0.0793681
13196	A_51_P306017	Dll1	NM_007865	ref|Mus musculus delta-like 1 (Drosophila) (Dll1), mRNA [NM_007865]	1.23192	1.05535	0.456855	0.914709	1	1	1	1	6.198	6.81711	7.97923	6.48533	6.86992	1	1	1	1	1	1.80794	0.905961	1.35695	1	1	1	1	9.12438	5.57912	7.35175	1.07014	1	0	1	0.666667	1.43084	1.60045	0.718954	1.25008	1	1	1	1.57507	1	7.51911e-05	7.51049	0.0818302
59961	A_51_P455647	Car2	NM_009801	ref|Mus musculus carbonic anhydrase 2 (Car2), mRNA [NM_009801]	1.47618	1.54097	0.724655	1.24727	1	1	1	1	7.53195	11.8154	9.00598	8.80001	9.28833	1	1	1	1	1	6.16405	5.68346	5.92376	1	1	1	1	19.9513	20.3157	20.1335	2.16761	1	1	1	1	14.6864	11.2992	10.6954	12.227	1	1	1	5.62312	1	0.000722179	7.44693	0.000450075
13619	A_66_P105801	Igf1r	NM_010513	ref|Mus musculus insulin-like growth factor I receptor (Igf1r), mRNA [NM_010513], high in fraction D, E immature B cells	0.751817	0.3297	0.329206	0.470241	1	0	0	0.333333	3.31165	4.68087	3.03817	2.97334	3.50101	1	1	1	1	1	3.11537	0.335198	1.72529	1	0	1	0.666667	19.7166	7.57935	13.648	3.89829	1	1	1	1	0.352066	1.28188	1.11006	0.914669	0	1	1	5.17281	1	0.00157818	7.44514	0.195571
54464	A_55_P2159480	Fam160a1	NM_172682	ref|Mus musculus family with sequence similarity 160, member A1 (Fam160a1), mRNA [NM_172682]	3.52195	1.6397	1.06356	2.07507	1	1	1	1	17.2932	14.8673	20.871	8.51758	15.3873	1	1	1	1	1	4.99389	5.52992	5.26191	1	1	1	1	62.0573	24.8983	43.4778	2.82557	1	1	1	1	8.99462	5.72502	1.90714	5.54226	1	1	1	12.7399	1	0.00816568	7.41531	0.176005
61709	A_52_P262219	Fos	NM_010234	ref|Mus musculus FBJ osteosarcoma oncogene (Fos), mRNA [NM_010234]	1.83509	1.78903	1.68792	1.77068	1	1	1	1	11.8943	16.0155	14.9296	8.73082	12.8926	1	1	1	1	1	1.88617	2.20584	2.046	1	1	1	1	13.2483	18.9147	16.0815	1.24735	1	1	1	1	1.00952	0.822526	0.503107	0.778384	1	1	1	19.7954	1	0.00225661	7.28113	0.0385303
28843	A_55_P2000224	Cd63	NM_001042580	ref|Mus musculus CD63 antigen (Cd63), transcript variant 1, mRNA [NM_001042580] low in B cells, required in mast cells for FcEr signalling and in melanocytes for vesicle sorting	4.79591	4.57823	6.56103	5.31172	1	1	1	1	42.8469	45.3328	42.9211	23.5809	38.6704	1	1	1	1	1	36.386	5.98185	21.1839	1	1	1	1	48.0228	29.1283	38.5756	0.997547	1	1	1	1	6.64432	8.38202	6.89944	7.30859	1	1	1	140.527	1	0.00261471	7.28021	0.433704
46648	A_55_P2002578	Ephx1	NM_010145	ref|Mus musculus epoxide hydrolase 1, microsomal (Ephx1), mRNA [NM_010145]	379.546	342.625	345.431	355.867	1	1	1	1	3023.63	2907.12	2463.82	1924.37	2579.73	1	1	1	1	1	336.507	305.231	320.869	1	1	1	1	3399.17	2790.47	3094.82	1.19967	1	1	1	1	413.523	357.758	284.755	352.012	1	1	1	2825.02	1	0.000654795	7.24914	0.0118553
57088	A_51_P116906	Rapgef3	NM_144850	ref|Mus musculus Rap guanine nucleotide exchange factor (GEF) 3 (Rapgef3), transcript variant 2, mRNA [NM_144850]	10.331	10.0512	6.20057	8.86091	1	1	1	1	52.388	83.5765	58.362	61.1523	63.8697	1	1	1	1	1	9.95356	9.35274	9.65315	1	1	1	1	82.8981	90.0802	86.4892	1.35415	1	1	1	1	3.47223	4.29751	2.60762	3.45912	1	1	1	45.2845	1	0.0010802	7.20803	0.00219234
48875	A_55_P2048518	Zfpm1	NM_009569	ref|Mus musculus zinc finger protein, multitype 1 (Zfpm1), mRNA [NM_009569]	66.517	62.3993	39.1739	56.0301	1	1	1	1	421.219	478.379	405.955	299.534	401.272	1	1	1	1	1	73.0187	68.0551	70.5369	1	1	1	1	523.005	446.731	484.868	1.20833	1	1	1	1	37.7858	41.5049	28.7712	36.0206	1	1	1	795.007	1	0.000582982	7.16172	0.00840124
12172	A_55_P1994887	Zfpm1	NM_009569	ref|Mus musculus zinc finger protein, multitype 1 (Zfpm1), mRNA [NM_009569]	63.6726	57.8492	36.4931	52.6716	1	1	1	1	405.405	425.763	371.671	270.85	368.422	1	1	1	1	1	62.4663	62.3179	62.3921	1	1	1	1	490.2	410.37	450.285	1.2222	1	1	1	1	31.8681	36.4319	27.8739	32.058	1	1	1	736.641	1	0.000606993	6.9947	0.0104236
39226	A_52_P262219	Fos	NM_010234	ref|Mus musculus FBJ osteosarcoma oncogene (Fos), mRNA [NM_010234]	2.13628	1.42382	2.51769	2.02593	1	1	1	1	14.3437	16.6627	16.5991	8.97584	14.1453	1	1	1	1	1	1.78611	1.29407	1.54009	1	1	1	1	11.8474	17.9394	14.8934	1.05289	1	1	1	1	1.38051	0.801776	0.675334	0.95254	1	1	1	20.9778	1	0.00245229	6.98214	0.0485882
32792	A_55_P2121613	Sox4	NM_009238	ref|Mus musculus SRY-box containing gene 4 (Sox4), mRNA [NM_009238]	2.91683	6.44067	9.91322	6.42357	1	1	1	1	54.8442	57.4597	33.7477	32.7459	44.6994	1	1	1	1	1	5.63064	7.43518	6.53291	1	1	1	1	77.9587	94.7048	86.3318	1.93139	1	1	1	1	3.17751	4.34394	11.2548	6.25874	1	1	1	100.17	1	0.00503665	6.95864	0.0109549
31947	A_55_P2033135	Sh3bgr	NM_015825	ref|Mus musculus SH3-binding domain glutamic acid-rich protein (Sh3bgr), mRNA [NM_015825]	1.37761	0.934756	0.680956	0.997774	1	1	1	1	8.91201	6.0492	5.75122	6.51807	6.80763	1	1	1	1	1	0.58359	0.883362	0.733476	1	1	1	1	6.15108	4.82995	5.49051	0.806524	1	1	1	1	1.30698	0.827196	0.850436	0.994872	1	1	1	7.61706	1	0.00112343	6.82282	0.0196786
8016	A_52_P262219	Fos	NM_010234	ref|Mus musculus FBJ osteosarcoma oncogene (Fos), mRNA [NM_010234]	1.3038	1.90055	2.87123	2.02519	1	1	1	1	15.3881	15.9469	14.5103	9.39206	13.8093	1	1	1	1	1	1.68102	1.88943	1.78522	1	1	1	1	13.2734	17.9927	15.6331	1.13207	1	1	1	1	1.37291	0.572813	0.784903	0.910209	1	1	1	17.6001	1	0.0013017	6.81877	0.0278808
46572	A_55_P2076871	Lef1	ENSMUST00000029611	ens|lymphoid enhancer binding factor 1 [Source:MGI Symbol;Acc:MGI:96770] [ENSMUST00000029611] high in Fn E, D immature B cells	38.2373	7.02153	12.2691	19.176	1	1	1	1	141.038	187.906	89.8221	102.826	130.398	1	1	1	1	1	73.4639	44.7092	59.0866	1	1	1	1	390.952	451.172	421.062	3.22905	1	1	1	1	21.6229	46.832	25.2163	31.2237	1	1	1	389.3	1	0.00958842	6.80006	0.00839025
36417	A_55_P2051444	Pgk2	NM_031190	ref|Mus musculus phosphoglycerate kinase 2 (Pgk2), mRNA [NM_031190]	0.569656	0.866364	0.303888	0.579969	1	1	1	1	4.49751	4.35615	3.01654	3.83754	3.92693	1	1	1	1	1	0.977967	0.775614	0.876791	1	1	1	1	2.67928	2.41131	2.54529	0.648163	1	1	1	1	0.447828	0.35547	0.323607	0.375635	1	1	0	1.14558	1	0.000496495	6.77093	0.00997446
13674	A_51_P420400	Lef1	NM_010703	ref|Mus musculus lymphoid enhancer binding factor 1 (Lef1), mRNA [NM_010703]	17.5369	3.11757	4.75605	8.47019	1	1	1	1	65.5477	76.2437	38.0531	48.3457	57.0475	1	1	1	1	1	31.1564	17.4475	24.302	1	1	1	1	165.142	193.79	179.466	3.1459	1	1	1	1	9.48939	20.4366	10.407	13.4443	1	1	1	199.931	1	0.00644034	6.7351	0.0103117
46024	A_55_P1977451	AY351698	AY351698	gb|Mus musculus anti-human uPAR immunoglobulin light chain variable region mRNA, partial cds. [AY351698]	1.84719	1.45276	2.85986	2.05327	1	1	1	1	19.844	10.3014	9.89518	14.7372	13.6945	1	1	1	1	1	8.65053	3.34041	5.99547	1	1	1	1	12.5366	9.24605	10.8913	0.795308	1	1	1	1	8.02298	16.9978	9.27753	11.4328	1	1	1	17.7827	1	0.00850418	6.66958	0.257539
35668	A_55_P2121608	Sox4	ENSMUST00000067230	ens|SRY-box containing gene 4 [Source:MGI Symbol;Acc:MGI:98366] [ENSMUST00000067230]	9.37085	18.7817	22.6576	16.9367	1	1	1	1	106.063	149.608	99.3525	86.7898	110.453	1	1	1	1	1	16.3763	20.9564	18.6664	1	1	1	1	200.089	230.266	215.178	1.94813	1	1	1	1	9.26126	11.7789	29.4095	16.8166	1	1	1	263.563	1	0.00236827	6.52153	0.00597723
1288	A_55_P2057803	6330403A02Rik	NM_001081227	ref|Mus musculus RIKEN cDNA 6330403A02 gene (6330403A02Rik), mRNA [NM_001081227]	0.259565	0.284963	0.291536	0.278688	0	0	0	0	2.06991	2.48057	1.41356	1.29563	1.81492	1	1	1	1	1	1.54235	0.610607	1.07648	1	1	1	1	2.58855	4.0905	3.33953	1.84005	1	0	1	0.666667	0.312979	0.296164	0.317512	0.308885	0	1	0	0.507111	0	0.00563103	6.51236	0.124623
55081	A_52_P223704	Faah	NM_010173	ref|Mus musculus fatty acid amide hydrolase (Faah), mRNA [NM_010173]	3.70944	1.91484	1.39532	2.33987	1	1	1	1	17.4701	17.3609	11.3872	14.4561	15.1686	1	1	1	1	1	7.72603	4.92625	6.32614	1	1	1	1	37.7913	41.6478	39.7195	2.61854	1	1	1	1	5.20125	5.94897	2.77173	4.64065	1	1	1	4.9701	1	0.000849937	6.48266	0.00505319
11182	A_51_P306017	Dll1	NM_007865	ref|Mus musculus delta-like 1 (Drosophila) (Dll1), mRNA [NM_007865]	1.13257	0.867142	1.01494	1.00489	1	1	1	1	6.61097	6.51145	7.16429	5.63266	6.47984	1	1	1	1	1	0.342893	0.400838	0.371866	1	1	1	1	6.87755	5.46646	6.17201	0.952493	1	0	1	0.666667	1.41927	1.16546	1.13215	1.23896	1	1	1	1.88568	1	2.91682e-05	6.44834	0.0145003
10620	A_30_P01031663	chr8:129102060-129109035_R	chr8:129102060-129109035_R	lincRNA:chr8:129102060-129109035 reverse strand	0.803357	0.783764	0.266553	0.617891	1	1	0	0.666667	3.50563	5.03996	3.94	3.44223	3.98195	1	1	1	1	1	0.401929	0.274292	0.33811	1	0	1	0.666667	2.90261	3.96702	3.43481	0.862595	1	1	1	1	0.292346	0.310496	0.470647	0.35783	0	1	1	4.03409	1	0.000759517	6.44442	0.0286782
49597	A_30_P01031877	chr6:145936225-145965575_R	chr6:145936225-145965575_R	lincRNA:chr6:145936225-145965575 reverse strand	1.66311	1.60743	1.31274	1.52776	1	1	1	1	8.63804	11.0305	12.3522	6.7409	9.69039	1	1	1	1	1	3.14851	2.15043	2.64947	1	1	1	1	29.4046	13.9707	21.6877	2.23806	1	1	1	1	0.27093	1.39392	1.43946	1.03477	1	1	1	6.11652	1	0.00267714	6.34287	0.132882
8119	A_55_P2174323	Pgpep1l	NM_030101	ref|Mus musculus pyroglutamyl-peptidase I-like (Pgpep1l), mRNA [NM_030101]	1.26705	0.271137	1.17229	0.903494	1	0	1	0.666667	7.4039	5.97195	5.65663	3.71773	5.68755	1	1	1	1	1	5.32582	3.69137	4.50859	1	1	1	1	23.036	16.2574	19.6467	3.45433	1	1	1	1	2.67412	2.5908	1.99398	2.41963	1	1	1	2.42531	1	0.00373776	6.29506	0.0491636
39362	A_51_P100625	Apon	NM_133996	ref|Mus musculus apolipoprotein N (Apon), mRNA [NM_133996]	0.452063	0.306373	0.421128	0.393188	1	0	1	0.666667	3.22231	1.92917	3.16009	1.57127	2.47071	1	1	1	1	1	0.554679	0.738001	0.64634	1	1	1	1	3.55495	0.8352	2.19507	0.888439	1	0	1	0.666667	0.319378	0.317707	0.332742	0.323276	0	1	0	0.738051	1	0.00896132	6.28378	0.373649
48531	A_30_P01025511	chr4:149445201-149445902_F	chr4:149445201-149445902_F	lincRNA:chr4:149445201-149445902 forward strand	0.291649	0.746911	1.47105	0.836537	0	1	1	0.666667	5.95514	3.59332	7.21208	4.16142	5.23049	1	1	1	1	1	3.83323	2.33818	3.0857	1	1	1	1	73.5006	52.1913	62.846	12.0153	1	1	1	1	1.36196	0.405949	0.387741	0.718551	1	1	1	32.523	1	0.00777269	6.25255	0.0304902
24433	A_51_P491667	Derl3	NM_024440	ref|Mus musculus Der1-like domain family, member 3 (Derl3), mRNA [NM_024440]	33.4831	30.1485	35.5715	33.0677	1	1	1	1	209.755	184.118	265.167	156.82	203.965	1	1	1	1	1	24.6479	19.8531	22.2505	1	1	1	1	242.617	162.796	202.707	0.99383	1	1	1	1	9.62801	24.9173	17.4444	17.3299	1	1	1	208.928	1	0.00153785	6.16811	0.045748
54710	A_51_P411757	Ankrd13b	NM_172945	ref|Mus musculus ankyrin repeat domain 13b (Ankrd13b), mRNA [NM_172945]	7.35431	6.02901	8.17653	7.18662	1	1	1	1	64.0835	45.0729	40.8299	27.2402	44.3066	1	1	1	1	1	6.4402	6.21877	6.32948	1	1	1	1	59.196	60.272	59.734	1.3482	1	1	1	1	6.47192	9.39414	8.04237	7.96948	1	1	1	243.113	1	0.00921705	6.16516	0.000105761
29658	A_55_P2002577	Ephx1	NM_010145	ref|Mus musculus epoxide hydrolase 1, microsomal (Ephx1), mRNA [NM_010145]	21.8681	20.2531	18.9345	20.3519	1	1	1	1	164.583	126.513	108.74	91.2503	122.771	1	1	1	1	1	19.189	19.7884	19.4887	1	1	1	1	170.956	147.353	159.154	1.29635	1	1	1	1	25.9451	21.1032	17.0298	21.3594	1	1	1	132.806	1	0.00268447	6.03243	0.00706864
25676	A_51_P325501	Crip3	NM_053250	ref|Mus musculus cysteine-rich protein 3 (Crip3), transcript variant TLP-B, mRNA [NM_053250]	38.3216	27.9003	29.6189	31.9469	1	1	1	1	204.513	166.61	212.225	180.47	190.955	1	1	1	1	1	41.2051	43.1778	42.1915	1	1	1	1	144.185	115.529	129.857	0.680042	1	1	1	1	41.6155	38.9137	25.8502	35.4598	1	1	1	24.6098	1	5.96021e-05	5.97725	0.0258055
6899	A_51_P160344	Cenpv	NM_028448	ref|Mus musculus centromere protein V (Cenpv), mRNA [NM_028448]	6.37447	5.35611	8.11899	6.61652	1	1	1	1	48.0028	38.0937	41.7776	28.4242	39.0746	1	1	1	1	1	7.02063	6.90921	6.96492	1	1	1	1	64.0599	48.2529	56.1564	1.43716	1	1	1	1	4.229	8.60309	6.68128	6.50446	1	1	1	95.3255	1	0.00117421	5.90561	0.024857
54615	A_52_P262219	Fos	NM_010234	ref|Mus musculus FBJ osteosarcoma oncogene (Fos), mRNA [NM_010234]	1.84919	2.21916	3.19524	2.42119	1	1	1	1	15.9934	16.7002	15.6662	8.35098	14.1777	1	1	1	1	1	1.61219	2.07995	1.84607	1	1	1	1	17.4228	14.8884	16.1556	1.13951	1	1	1	1	1.18691	1.01527	0.332368	0.844849	1	1	0	16.6743	1	0.00399508	5.85565	0.00801215
11453	A_51_P306017	Dll1	NM_007865	ref|Mus musculus delta-like 1 (Drosophila) (Dll1), mRNA [NM_007865]	1.38955	1.45362	0.600312	1.14783	1	1	1	1	5.84979	6.84064	8.12073	6.00103	6.70305	1	1	1	1	1	1.21496	1.86272	1.53884	1	1	1	1	8.29602	5.69745	6.99674	1.04381	1	1	1	1	1.0781	1.31019	1.85406	1.41412	1	1	1	1.86447	1	0.000380247	5.83977	0.0552507
10129	A_52_P68893	Ifng	NM_008337	ref|Mus musculus interferon gamma (Ifng), mRNA [NM_008337]	2.27982	0.269056	1.32809	1.29232	1	0	1	0.666667	9.31228	8.57438	8.28669	3.9928	7.54154	1	1	1	1	1	0.908774	0.522083	0.715429	1	1	1	1	6.13724	8.77782	7.45753	0.98886	1	1	1	1	0.294167	2.00491	0.297076	0.865385	0	1	0	6.97839	1	0.00885335	5.83566	0.03701
53932	A_55_P2131899	Sox4	NM_009238	ref|Mus musculus SRY-box containing gene 4 (Sox4), mRNA [NM_009238]	1.02775	3.39936	3.56587	2.66433	1	1	1	1	16.8092	22.3328	11.3555	11.5242	15.5054	1	1	1	1	1	2.38199	3.50322	2.9426	1	1	1	1	27.0943	40.3843	33.7393	2.17597	1	1	1	1	1.99149	2.29965	5.39315	3.2281	1	1	1	32.7293	1	0.00965474	5.81964	0.0438285
56182	A_51_P306017	Dll1	NM_007865	ref|Mus musculus delta-like 1 (Drosophila) (Dll1), mRNA [NM_007865]	1.45376	1.03478	0.971333	1.15329	1	1	1	1	6.29637	7.01387	6.98463	6.43045	6.68133	1	1	1	1	1	1.48005	0.835708	1.15788	1	1	1	1	6.94927	5.62725	6.28826	0.941168	1	0	1	0.666667	1.56231	1.19992	1.59917	1.4538	1	1	1	1.98591	1	3.76902e-06	5.79327	0.0199317
39598	A_51_P306017	Dll1	NM_007865	ref|Mus musculus delta-like 1 (Drosophila) (Dll1), mRNA [NM_007865]	1.18669	1.29531	0.856218	1.11274	1	1	1	1	6.03869	6.38509	8.07386	4.91162	6.35231	1	1	1	1	1	1.29693	1.98834	1.64263	1	1	1	1	7.34376	4.79261	6.06818	0.955271	1	0	1	0.666667	1.05556	0.887988	0.903879	0.949142	1	1	1	1.61903	1	0.00112137	5.70871	0.0787839
39054	A_55_P2007500	Tmem151b	NM_001013749	ref|Mus musculus transmembrane protein 151B (Tmem151b), mRNA [NM_001013749]	1.10761	0.5657	0.70249	0.791933	1	1	1	1	5.58131	4.89567	5.07558	2.51934	4.51798	1	1	1	1	1	0.70103	0.516347	0.608688	1	1	1	1	9.74701	6.13496	7.94098	1.75764	1	1	1	1	1.3464	1.434	0.985262	1.25522	1	1	1	4.70936	1	0.00608934	5.705	0.0557864
43181	A_52_P673499	Shmt1	NM_009171	ref|Mus musculus serine hydroxymethyltransferase 1 (soluble) (Shmt1), nuclear gene encoding mitochondrial protein, mRNA [NM_009171]	4.38381	2.27462	2.41809	3.02551	1	1	1	1	20.2265	15.4302	16.8658	14.1574	16.67	1	1	1	1	1	4.91753	4.28398	4.60075	1	1	1	1	25.1491	29.3717	27.2604	1.6353	1	1	1	1	2.59102	2.8937	2.32115	2.60195	1	1	1	50.1301	1	0.000420992	5.50981	0.00876033
37519	A_30_P01018558	chr8:129336539-129400338_R	chr8:129336539-129400338_R	lincRNA:chr8:129336539-129400338 reverse strand	1.23283	0.846462	0.485811	0.855034	1	1	1	1	6.16651	5.16057	4.30149	3.12529	4.68847	1	1	1	1	1	0.578964	0.876467	0.727715	1	1	1	1	17.7815	8.10802	12.9448	2.76098	1	1	1	1	1.10877	0.970685	0.756919	0.945458	1	1	1	26.7424	1	0.00453605	5.48336	0.127551
21335	A_55_P2071059	Nab2	NM_008668	ref|Mus musculus Ngfi-A binding protein 2 (Nab2), transcript variant 1, mRNA [NM_008668]	79.9571	63.0751	91.7885	78.2736	1	1	1	1	420.05	403.683	432.2	442.071	424.501	1	1	1	1	1	69.2192	56.5775	62.8983	1	1	1	1	571.605	645.468	608.537	1.43353	1	1	1	1	81.6671	72.5549	66.2348	73.4856	1	1	1	913.382	1	9.43519e-07	5.4233	0.00468228
42302	A_51_P306017	Dll1	NM_007865	ref|Mus musculus delta-like 1 (Drosophila) (Dll1), mRNA [NM_007865]	1.4645	0.739455	1.19304	1.13233	1	1	1	1	6.31568	6.13695	6.73391	5.12804	6.07864	1	1	1	1	1	1.21983	0.956664	1.08825	1	1	1	1	8.03843	5.24955	6.64399	1.09301	1	0	1	0.666667	0.511433	1.33977	0.747878	0.866361	1	1	1	2.63407	1	9.75005e-05	5.36825	0.0580754
57170	A_51_P359272	Alcam	NM_009655	ref|Mus musculus activated leukocyte cell adhesion molecule (Alcam), mRNA [NM_009655]	10.7534	8.18349	7.50834	8.81507	1	1	1	1	46.1265	57.0189	47.5737	37.7646	47.1209	1	1	1	1	1	4.92799	5.58037	5.25418	1	1	1	1	57.0105	44.7123	50.8614	1.07938	1	1	1	1	3.44244	3.70351	4.59874	3.9149	1	1	1	26.1777	1	0.000469982	5.3455	0.0177458
57233	A_51_P471791	St8sia6	NM_145838	ref|Mus musculus ST8 alpha-N-acetyl-neuraminide alpha-2,8-sialyltransferase 6 (St8sia6), mRNA [NM_145838]: looks like its induced in the absence of antigen when IgD is absent. Crocker has human antibodies to measure its product on cell surface	7.93928	5.57507	5.59108	6.36848	1	1	1	1	36.8512	36.0384	33.2092	29.4632	33.8905	1	1	1	1	1	17.3571	20.956	19.1566	1	1	1	1	39.655	41.4772	40.5661	1.19698	1	1	1	1	36.0568	22.5046	17.5684	25.3766	1	1	1	35.4894	1	4.42377e-05	5.3216	0.00875903
2123	A_52_P518997	Epha2	NM_010139	ref|Mus musculus Eph receptor A2 (Epha2), mRNA [NM_010139]	0.740085	0.361527	0.929134	0.676915	1	1	1	1	3.35568	2.81673	3.5068	4.70679	3.5965	1	1	1	1	1	0.657031	0.965981	0.811506	1	1	1	1	2.76883	2.31874	2.54378	0.707294	1	1	1	1	0.323114	0.760955	0.331507	0.471859	0	1	0	5.72978	1	0.00193758	5.31307	0.0239412
58529	A_51_P306017	Dll1	NM_007865	ref|Mus musculus delta-like 1 (Drosophila) (Dll1), mRNA [NM_007865]	1.44005	1.40367	0.58687	1.14353	1	1	1	1	4.95667	5.99931	6.8613	6.25287	6.01754	1	1	1	1	1	0.561744	0.524684	0.543214	1	1	1	1	6.5905	6.27119	6.43085	1.06868	1	0	1	0.666667	1.49759	1.68985	1.25039	1.47928	1	1	1	1.60589	1	0.000242892	5.26226	0.000744383
57663	A_30_P01031421	chr2:180161459-180189542_R	chr2:180161459-180189542_R	lincRNA:chr2:180161459-180189542 reverse strand	0.669699	1.25583	0.59997	0.841834	1	1	1	1	3.72022	4.03818	5.37789	4.50241	4.40967	1	1	1	1	1	2.0251	1.46554	1.74532	1	1	1	1	9.74637	7.52804	8.63721	1.9587	1	1	1	1	0.281367	0.682415	0.592839	0.518874	0	1	1	6.45715	1	0.000573561	5.23818	0.0264605
44839	A_52_P539310	Serp2	NM_001160326	ref|Mus musculus stress-associated endoplasmic reticulum protein family member 2 (Serp2), transcript variant 1, mRNA [NM_001160326]	9.22623	6.32166	8.21972	7.92254	1	1	1	1	34.6046	43.9	57.7968	28.7678	41.2673	1	1	1	1	1	17.4543	11.2171	14.3357	1	1	1	1	65.4737	42.2287	53.8512	1.30494	1	1	1	1	5.45205	13.4616	17.0247	11.9795	1	1	1	12.4385	1	0.00681389	5.20885	0.0815539
15242	A_51_P306017	Dll1	NM_007865	ref|Mus musculus delta-like 1 (Drosophila) (Dll1), mRNA [NM_007865]	0.93905	1.60616	1.05223	1.19915	1	1	1	1	6.60257	4.73943	7.79438	5.84443	6.2452	1	1	1	1	1	0.971656	1.40272	1.18719	1	1	1	1	7.44861	5.01248	6.23055	0.997653	1	1	1	1	1.15355	0.786813	0.720176	0.886848	1	1	1	1.1362	1	0.00131215	5.20804	0.0552214
15908	A_51_P475378	Echdc3	NM_024208	ref|Mus musculus enoyl Coenzyme A hydratase domain containing 3 (Echdc3), nuclear gene encoding mitochondrial protein, mRNA [NM_024208]	5.03902	2.41282	1.52056	2.9908	1	1	1	1	12.8645	17.0381	20.8096	10.0138	15.1815	1	1	1	1	1	4.64943	1.53489	3.09216	1	1	1	1	45.0628	19.7033	32.3831	2.13306	1	1	1	1	12.5695	5.18293	2.57334	6.77526	1	1	1	14.5119	1	0.00889157	5.07607	0.148879
28154	A_55_P1973833	Astl	NM_172539	ref|Mus musculus astacin-like metalloendopeptidase (M12 family) (Astl), mRNA [NM_172539]	0.696738	0.605068	2.82968	1.37716	1	1	1	1	6.67042	8.32703	7.42739	5.51586	6.98517	1	1	1	1	1	1.00423	1.77887	1.39155	1	1	1	1	8.04503	7.85061	7.94782	1.13781	1	1	1	1	1.31542	1.24692	1.24679	1.26971	1	1	1	4.93229	1	0.00181044	5.07215	0.00368933
5982	A_52_P317923	Zfp948	NM_001002008	ref|Mus musculus zinc finger protein 948 (Zfp948), mRNA [NM_001002008]	1.81278	1.79527	3.6777	2.42858	1	1	1	1	11.4181	11.3395	15.6954	10.6026	12.2639	1	1	1	1	1	2.79554	2.36836	2.58195	1	1	1	1	13.0405	14.1176	13.579	1.10724	1	1	1	1	3.15249	2.12262	2.72375	2.66629	1	1	1	12.2835	1	0.00111717	5.04982	0.00276386
35807	A_30_P01033627	chr1:182438908-182449858_R	chr1:182438908-182449858_R	lincRNA:chr1:182438908-182449858 reverse strand	0.612126	0.260055	0.250643	0.374275	1	0	0	0.333333	2.28247	2.1378	1.50009	1.58523	1.8764	1	1	1	1	1	0.351605	1.23876	0.795184	1	1	1	1	0.93296	1.7137	1.32333	0.70525	1	0	1	0.666667	0.449065	0.734487	0.856257	0.679936	1	1	1	0.458548	0	0.00190258	5.01343	0.46574
29901	A_30_P01033270	chr14:77104770-77105392_F	chr14:77104770-77105392_F	lincRNA:chr14:77104770-77105392 forward strand	0.978578	0.672149	0.51097	0.720566	1	1	1	1	3.42456	3.33338	3.96174	3.64936	3.59226	1	1	1	1	1	1.76995	1.7972	1.78357	1	1	1	1	2.43764	3.07635	2.757	0.767482	1	1	1	1	0.581852	0.938482	0.594952	0.705095	1	1	1	0.983193	1	3.05882e-05	4.98534	0.0930273
7691	A_55_P2026295	Syne1	NM_153399	ref|Mus musculus spectrin repeat containing, nuclear envelope 1 (Syne1), transcript variant 1, mRNA [NM_153399]	0.26635	0.431554	0.290528	0.329477	0	1	0	0.333333	1.55231	1.47591	1.56355	1.97174	1.64088	1	1	1	1	1	0.255413	0.293956	0.274684	0	0	0	0	1.00815	1.17745	1.0928	0.665985	1	0	1	0.666667	0.31562	0.224771	0.316296	0.285562	0	1	0	0.514323	0	0.000228528	4.98024	0.0110751
3343	A_30_P01024344	chr4:149445201-149445902_F	chr4:149445201-149445902_F	lincRNA:chr4:149445201-149445902 forward strand	1.02406	1.16866	0.977768	1.05683	1	1	1	1	5.86083	3.85614	6.93113	4.37911	5.2568	1	1	1	1	1	3.39714	1.56765	2.48239	1	1	1	1	89.421	54.7644	72.0927	13.7142	1	1	1	1	1.093	0.867194	1.07128	1.01049	1	1	1	32.1729	1	0.0039212	4.97412	0.0568894
33202	A_55_P2131190	Echdc3	ENSMUST00000114941	ens|enoyl Coenzyme A hydratase domain containing 3 [Source:MGI Symbol;Acc:MGI:1915106] [ENSMUST00000114941]	3.89088	2.09022	1.32689	2.43599	1	1	1	1	11.2776	14.3581	14.2826	8.16725	12.0214	1	1	1	1	1	4.5376	2.74668	3.64214	1	1	1	1	29.1073	16.0315	22.5694	1.87743	1	1	1	1	6.65749	3.53941	2.42779	4.20823	1	1	1	7.87239	1	0.00355052	4.93491	0.103098
27159	A_52_P571746	Sh2d5	NM_001099631	ref|Mus musculus SH2 domain containing 5 (Sh2d5), mRNA [NM_001099631]	1.28343	0.884515	0.776459	0.981467	1	1	1	1	5.17984	4.45502	4.43592	4.89767	4.74211	1	1	1	1	1	0.637545	0.562446	0.599996	1	1	1	1	6.00656	4.97569	5.49112	1.15795	1	1	1	1	0.365539	0.513014	1.55882	0.812458	1	1	1	7.15072	1	2.33937e-05	4.83165	0.0109805
50012	A_52_P476029	8430427H17Rik	NM_001001986	ref|Mus musculus RIKEN cDNA 8430427H17 gene (8430427H17Rik), transcript variant 1, mRNA [NM_001001986]	0.679282	0.555713	0.338552	0.524516	1	1	1	1	2.37766	3.2798	2.1815	2.28893	2.53197	1	1	1	1	1	0.659137	0.326512	0.492824	1	0	1	0.666667	1.92897	2.1875	2.05823	0.812896	1	0	1	0.666667	0.995524	1.79849	0.743048	1.17902	1	1	1	3.52682	1	0.00131151	4.82726	0.0176288
51754	A_55_P2020607	Pacsin1	NM_011861	ref|Mus musculus protein kinase C and casein kinase substrate in neurons 1 (Pacsin1), transcript variant 1, mRNA [NM_011861]	12.5953	6.71317	4.38192	7.89681	1	1	1	1	47.1372	47.6201	27.2468	28.4317	37.609	1	1	1	1	1	13.9677	10.4898	12.2287	1	1	1	1	63.3009	40.0236	51.6622	1.37367	1	1	1	1	24.7519	18.5542	5.87983	16.3953	1	1	1	48.0758	1	0.00807253	4.76255	0.0786879
21116	A_55_P2159895	Zfp52	NM_144515	ref|Mus musculus zinc finger protein 52 (Zfp52), mRNA [NM_144515]	27.9774	32.5516	49.6776	36.7355	1	1	1	1	165.922	162.184	193.695	174.656	174.114	1	1	1	1	1	41.5588	42.208	41.8834	1	1	1	1	177.174	163.199	170.186	0.977441	1	1	1	1	42.9972	31.8153	46.835	40.5492	1	1	1	151.897	1	3.64369e-05	4.73966	0.00295914
57637	A_55_P1988760	Sestd1	NM_175465	ref|Mus musculus SEC14 and spectrin domains 1 (Sestd1), mRNA [NM_175465]	1.3461	0.993425	1.14389	1.16114	1	1	1	1	6.15576	5.59878	4.72838	5.45652	5.48486	1	1	1	1	1	0.229482	0.262386	0.245934	0	0	0	0	0.935819	0.528551	0.732185	0.133492	1	0	1	0.666667	0.273905	0.198367	0.298588	0.256953	0	0	0	0.481174	0	6.87492e-05	4.7237	0.140307
19863	A_66_P130634	Tyms	NM_021288	ref|Mus musculus thymidylate synthase (Tyms), transcript variant 1, mRNA [NM_021288]	0.800364	0.966311	2.38783	1.38484	1	1	1	1	7.12344	5.4283	6.8287	6.35253	6.43325	1	1	1	1	1	1.181	2.12907	1.65504	1	1	1	1	10.7792	14.8589	12.8191	1.99263	1	1	1	1	1.8253	1.42928	1.83799	1.69753	1	1	1	3.57564	1	0.000414878	4.64549	0.0334333
43613	A_55_P2094084	Zfp318	NM_021346	ref|Mus musculus zinc finger protein 318 (Zfp318), transcript variant 2, mRNA [NM_021346]	55.0654	55.142	33.4103	47.8726	1	1	1	1	252.874	226.239	206.744	202.457	222.078	1	1	1	1	1	63.4836	65.4583	64.471	1	1	1	1	236.276	166.136	201.206	0.906013	1	1	1	1	36.9747	58.6439	30.0557	41.8914	1	1	1	50.5481	1	8.00916e-05	4.63895	0.0599725
4289	A_51_P257938	Tacstd2	NM_020047	ref|Mus musculus tumor-associated calcium signal transducer 2 (Tacstd2), mRNA [NM_020047]	0.398535	0.466364	0.322664	0.395854	1	1	0	0.666667	2.54318	1.30622	1.56608	1.82714	1.81065	1	1	1	1	1	1.75884	0.326374	1.04261	1	0	1	0.666667	1.61444	1.96002	1.78723	0.987066	1	1	1	1	0.901485	2.69146	1.01844	1.53713	1	1	1	1.88956	1	0.00662371	4.57404	0.418573
19608	A_51_P100625	Apon	NM_133996	ref|Mus musculus apolipoprotein N (Apon), mRNA [NM_133996]	0.405814	0.945151	0.245608	0.532191	1	1	0	0.666667	2.39429	2.27056	2.62326	2.42857	2.42917	1	1	1	1	1	0.720678	1.32507	1.02287	1	1	1	1	2.59501	1.77591	2.18546	0.899673	1	0	1	0.666667	0.264107	0.777169	0.357688	0.466321	0	1	1	2.20409	1	0.000204883	4.56447	0.149767
14334	A_51_P306017	Dll1	NM_007865	ref|Mus musculus delta-like 1 (Drosophila) (Dll1), mRNA [NM_007865]	1.31278	1.34912	1.66915	1.44368	1	1	1	1	6.61817	5.90515	7.29258	6.30154	6.52936	1	1	1	1	1	1.34717	0.932162	1.13967	1	1	1	1	7.39526	6.41011	6.90268	1.05718	1	1	1	1	1.25697	1.57804	1.4209	1.41864	1	1	1	2.0984	1	3.18507e-05	4.52271	0.00849238
25372	A_55_P1955279	Specc1	NM_001029936	ref|Mus musculus sperm antigen with calponin homology and coiled-coil domains 1 (Specc1), mRNA [NM_001029936]	1.22671	0.787135	1.10486	1.03957	1	1	1	1	6.35578	4.39776	4.57839	3.35487	4.6717	1	1	1	1	1	1.07334	1.19036	1.13185	1	1	1	1	4.7178	4.24591	4.48186	0.959364	1	1	1	1	1.92204	1.29898	3.00911	2.07671	1	1	1	4.28075	1	0.00457063	4.49389	0.00522436
56925	A_51_P143682	Zfp318	NM_021346	ref|Mus musculus zinc finger protein 318 (Zfp318), transcript variant 2, mRNA [NM_021346]	132.618	118.659	75.8678	109.048	1	1	1	1	503.09	523.12	463.149	447.201	484.14	1	1	1	1	1	147.971	143.938	145.955	1	1	1	1	510.2	355.553	432.877	0.894114	1	1	1	1	99.8544	109.861	75.3851	95.0336	1	1	1	119.349	1	2.4646e-05	4.43969	0.0656054
61242	A_51_P245090	Aqp3	NM_016689	ref|Mus musculus aquaporin 3 (Aqp3), mRNA [NM_016689]	0.861114	1.10838	1.00271	0.990735	1	1	1	1	3.71625	5.74334	3.92266	4.1495	4.38294	1	1	1	1	1	2.33259	1.56992	1.95125	1	1	1	1	9.68158	5.47383	7.5777	1.72891	1	0	1	0.666667	2.17293	1.74158	0.849763	1.58809	1	1	1	0.487942	0	0.00163059	4.42393	0.119149
61366	A_51_P183561	Csdc2	NM_145473	ref|Mus musculus cold shock domain containing C2, RNA binding (Csdc2), mRNA [NM_145473]	0.581129	0.621977	0.290167	0.497758	1	1	1	1	2.73276	2.47647	1.56282	1.97451	2.18664	1	1	1	1	1	0.263499	0.893622	0.578561	1	1	1	1	3.54785	2.3056	2.92672	1.33846	1	1	1	1	0.300212	0.218421	0.424325	0.314319	0	1	1	1.71689	1	0.00328454	4.39298	0.0778384
36410	A_51_P306017	Dll1	NM_007865	ref|Mus musculus delta-like 1 (Drosophila) (Dll1), mRNA [NM_007865]	2.20236	0.908846	1.3119	1.47437	1	1	1	1	7.8073	5.44285	7.65061	4.90095	6.45043	1	1	1	1	1	1.76921	1.30378	1.53649	1	1	1	1	7.52593	4.56284	6.04438	0.937051	1	0	1	0.666667	1.07079	1.11182	1.02078	1.0678	1	1	1	2.1583	1	0.00320874	4.37504	0.0951468
36332	A_52_P120612	Grap2	NM_010815	ref|Mus musculus GRB2-related adaptor protein 2 (Grap2), mRNA [NM_010815]	27.2977	20.467	15.6666	21.1437	1	1	1	1	86.6229	101.655	95.6896	85.9732	92.4852	1	1	1	1	1	22.5558	20.5995	21.5777	1	1	1	1	85.6905	113.691	99.6905	1.07791	1	1	1	1	14.0234	15.9249	16.3012	15.4165	1	1	1	24.3508	1	3.99769e-05	4.37412	0.0307962
30606	A_51_P100625	Apon	NM_133996	ref|Mus musculus apolipoprotein N (Apon), mRNA [NM_133996]	0.450438	0.967049	0.242816	0.553434	1	1	0	0.666667	2.74931	2.86516	1.94291	2.03525	2.39816	1	1	1	1	1	0.649306	0.949542	0.799424	1	1	1	1	2.54915	1.48052	2.01483	0.840159	1	0	1	0.666667	0.487279	1.16042	0.281361	0.643021	1	1	0	0.942497	1	0.00267979	4.33323	0.159943
9080	A_55_P2027117	Rgs3	NM_019492	ref|Mus musculus regulator of G-protein signaling 3 (Rgs3), transcript variant 1, mRNA [NM_019492]	12.3458	7.27207	5.36644	8.32811	1	1	1	1	33.7439	32.3291	43.5562	33.4555	35.7712	1	1	1	1	1	9.58864	8.65724	9.12294	1	1	1	1	36.3226	29.2292	32.7759	0.916266	1	1	1	1	23.6568	23.7289	11.2679	19.5512	1	1	1	13.6499	1	0.000577809	4.29524	0.0221158
33064	A_66_P121976	Slc4a11	NM_001081162	ref|Mus musculus solute carrier family 4, sodium bicarbonate transporter-like, member 11 (Slc4a11), mRNA [NM_001081162]	17.4185	13.1942	11.566	14.0596	1	1	1	1	66.2163	55.5862	49.0935	68.9632	59.9648	1	1	1	1	1	13.185	9.25001	11.2175	1	1	1	1	40.8986	42.2504	41.5745	0.693315	1	1	1	1	14.0124	10.1608	12.6144	12.2626	1	1	1	10.5001	1	0.000466425	4.26505	0.00466336
49587	A_51_P491916	Rassf6	NM_028478	ref|Mus musculus Ras association (RalGDS/AF-6) domain family member 6 (Rassf6), mRNA [NM_028478]	3.28276	2.46205	1.59772	2.44751	1	1	1	1	11.2461	12.698	11.8119	5.99389	10.4375	1	1	1	1	1	1.84217	2.0336	1.93789	1	1	1	1	11.5781	8.57247	10.0753	0.9653	1	1	1	1	1.08361	1.58095	1.04255	1.23571	1	1	1	6.36052	1	0.00730749	4.26453	0.0325811
37907	A_55_P2105025	Fam167a	NM_177628	ref|Mus musculus family with sequence similarity 167, member A (Fam167a), mRNA [NM_177628]	1.59222	1.58963	1.59695	1.59293	1	1	1	1	6.40457	7.94874	6.76041	5.85403	6.74194	1	1	1	1	1	2.04697	1.08457	1.56577	1	1	1	1	11.4778	12.1722	11.825	1.75394	1	1	1	1	3.15473	1.07126	0.460404	1.56213	1	1	1	14.2421	1	0.000186944	4.2324	0.00332881
723	A_51_P378576	B3gnt7	NM_145222	ref|Mus musculus UDP-GlcNAc:betaGal beta-1,3-N-acetylglucosaminyltransferase 7 (B3gnt7), mRNA [NM_145222]	0.29401	0.558513	1.13687	0.66313	1	1	1	1	3.06102	2.84443	2.97355	2.24692	2.78148	1	1	1	1	1	0.809775	1.02273	0.916252	1	1	1	1	1.92826	1.84713	1.8877	0.678667	1	1	1	1	2.19862	1.11016	1.48385	1.59754	1	1	1	2.40591	1	0.00089381	4.19447	0.01348
60397	A_51_P100625	Apon	NM_133996	ref|Mus musculus apolipoprotein N (Apon), mRNA [NM_133996]	0.683838	0.649127	0.275402	0.536122	1	1	0	0.666667	2.85381	2.15218	2.54547	1.41711	2.24214	1	1	1	1	1	0.354917	0.42358	0.389248	1	1	1	1	1.61871	1.59821	1.60846	0.717377	1	0	1	0.666667	1.4546	0.341075	0.305576	0.700418	1	1	0	1.99704	1	0.00667692	4.18214	0.00086248
24696	A_30_P01031187	chr2:165802256-165805186_R	chr2:165802256-165805186_R	lincRNA:chr2:165802256-165805186 reverse strand	2.46087	1.57924	1.66516	1.90176	1	1	1	1	7.6043	8.18998	10.4024	5.14099	7.83441	1	1	1	1	1	1.97949	1.81719	1.89834	1	1	1	1	20.012	12.598	16.305	2.0812	1	1	1	1	1.59243	2.08427	1.76241	1.81304	1	1	1	18.6763	1	0.00605044	4.11957	0.0603104
61264	A_51_P171999	Apoe	NM_009696	ref|Mus musculus apolipoprotein E (Apoe), mRNA [NM_009696]	138.855	154.194	152.635	148.562	1	1	1	1	692.668	551.117	677.889	503.023	606.174	1	1	1	1	1	507.082	611.954	559.518	1	1	1	1	1554.65	580.251	1067.45	1.76097	1	1	1	1	221.038	343.096	266.779	276.971	1	1	1	196.379	1	0.0004291	4.08029	0.408829
4573	A_55_P2013357	Renbp	NM_023132	ref|Mus musculus renin binding protein (Renbp), transcript variant 1, mRNA [NM_023132]	21.697	23.6449	21.3395	22.2271	1	1	1	1	114.366	89.2452	74.3581	83.3799	90.3372	1	1	1	1	1	22.4771	22.4245	22.4508	1	1	1	1	131.919	97.6896	114.804	1.27084	1	1	1	1	22.6407	22.4018	22.7543	22.5989	1	1	1	147.323	1	0.00111949	4.06428	0.0326693
46227	A_51_P171999	Apoe	NM_009696	ref|Mus musculus apolipoprotein E (Apoe), mRNA [NM_009696]	140.662	149.617	150.645	146.975	1	1	1	1	680.736	537.538	657.303	497.634	593.303	1	1	1	1	1	494.257	566.915	530.586	1	1	1	1	1499.81	557.319	1028.56	1.73362	1	1	1	1	217.871	310.448	262.135	263.485	1	1	1	192.544	1	0.000386675	4.03677	0.402565
25671	A_52_P118706	9630013D21Rik	XR_104877	ref|PREDICTED: Mus musculus RIKEN cDNA 9630013D21 gene (9630013D21Rik), misc_RNA [XR_104877]	0.830893	0.784219	0.443841	0.686318	1	1	1	1	3.05706	2.72631	3.27571	1.95997	2.75476	1	1	1	1	1	1.82848	0.558485	1.19348	1	1	1	1	4.01241	3.53533	3.77387	1.36994	1	1	1	1	0.255727	0.750701	1.15919	0.721872	0	1	1	2.33033	1	0.00212302	4.01383	0.0626779
6311	A_51_P171999	Apoe	NM_009696	ref|Mus musculus apolipoprotein E (Apoe), mRNA [NM_009696]	145.733	149.376	159.951	151.687	1	1	1	1	725.564	543.091	670.424	490.592	607.418	1	1	1	1	1	507.717	588.128	547.922	1	1	1	1	1514.16	592.728	1053.44	1.7343	1	1	1	1	218.35	340.627	262.943	273.973	1	1	1	199.248	1	0.000887557	4.00442	0.388448
59341	A_51_P171999	Apoe	NM_009696	ref|Mus musculus apolipoprotein E (Apoe), mRNA [NM_009696]	140.09	151.913	165.921	152.641	1	1	1	1	727.026	550.111	664.558	499.143	610.21	1	1	1	1	1	498.205	596.279	547.242	1	1	1	1	1524.22	584.944	1054.58	1.72823	1	1	1	1	223.774	345.203	265.314	278.097	1	1	1	202.313	1	0.000714644	3.99767	0.395047
44270	A_55_P2020128	Dhrs3	NM_011303	ref|Mus musculus dehydrogenase/reductase (SDR family) member 3 (Dhrs3), transcript variant 1, mRNA [NM_011303]	3.29547	5.66452	5.09422	4.68474	1	1	1	1	20.8889	17.5327	22.6804	13.4927	18.6487	1	1	1	1	1	8.77646	4.35848	6.56747	1	1	1	1	28.4869	22.9812	25.734	1.37994	1	1	1	1	2.3596	4.60206	6.87968	4.61378	1	1	1	37.8718	1	0.00239184	3.98073	0.0322795
37365	A_51_P171999	Apoe	NM_009696	ref|Mus musculus apolipoprotein E (Apoe), mRNA [NM_009696]	140.599	149.862	159.023	149.828	1	1	1	1	699.89	549.582	622.888	507.292	594.913	1	1	1	1	1	499.828	593.652	546.74	1	1	1	1	1502.74	579.554	1041.15	1.75008	1	1	1	1	219.924	333.607	256.15	269.893	1	1	1	197.14	1	0.000306993	3.97064	0.398216
13432	A_30_P01023242	chr4:97144314-97144755_R	chr4:97144314-97144755_R	lincRNA:chr4:97144314-97144755 reverse strand	0.448481	0.387368	0.286226	0.374025	1	1	0	0.666667	1.65198	1.2837	1.22256	1.78045	1.48467	1	1	1	1	1	0.451656	0.292398	0.372027	1	0	1	0.666667	1.27838	0.756904	1.01764	0.685431	1	1	1	1	0.326523	0.212315	0.314139	0.284326	1	0	0	2.61645	1	0.00114762	3.96945	0.141442
49182	A_55_P2003753	Sh2d5	NM_001099631	ref|Mus musculus SH2 domain containing 5 (Sh2d5), mRNA [NM_001099631]	2.98788	2.05825	1.52352	2.18988	1	1	1	1	10.5937	7.54095	10.8196	5.79897	8.68831	1	1	1	1	1	1.99678	1.013	1.50489	1	1	1	1	11.4008	8.29428	9.84754	1.13342	1	1	1	1	1.53294	0.854834	1.0515	1.14642	1	1	1	16.6327	1	0.00720772	3.96748	0.0360883
26627	A_51_P154753	Klc3	NM_146182	ref|Mus musculus kinesin light chain 3 (Klc3), mRNA [NM_146182]	6.88198	5.86841	7.48466	6.74502	1	1	1	1	34.5987	23.6991	20.2957	28.0739	26.6668	1	1	1	1	1	6.02986	7.07093	6.55039	1	1	1	1	25.9525	32.5645	29.2585	1.09719	1	1	1	1	3.32507	6.65971	7.68632	5.89037	1	1	1	13.4155	1	0.0028856	3.95356	0.0210384
13786	A_51_P171999	Apoe	NM_009696	ref|Mus musculus apolipoprotein E (Apoe), mRNA [NM_009696]	144.896	158.739	158.055	153.897	1	1	1	1	730.7	544.934	669.531	488.376	608.385	1	1	1	1	1	514.486	578.778	546.632	1	1	1	1	1495.91	588.253	1042.08	1.71287	1	1	1	1	218.005	327.754	268.717	271.492	1	1	1	199.708	1	0.000983185	3.95321	0.389893
24593	A_30_P01029091	chr8:129102060-129109035_R	chr8:129102060-129109035_R	lincRNA:chr8:129102060-129109035 reverse strand	0.967934	0.991708	0.870338	0.943327	1	1	1	1	3.74348	4.59948	3.66686	2.87831	3.72203	1	1	1	1	1	0.671305	0.680858	0.676082	1	1	1	1	4.0836	5.38911	4.73635	1.27252	1	1	1	1	0.673571	0.971974	0.535188	0.726911	1	1	1	5.01632	1	0.00115439	3.94565	0.0248864
22451	A_51_P171999	Apoe	NM_009696	ref|Mus musculus apolipoprotein E (Apoe), mRNA [NM_009696]	146.291	151.51	170.281	156.027	1	1	1	1	732.508	555.738	671.265	488.568	612.02	1	1	1	1	1	501.862	580.406	541.134	1	1	1	1	1550.44	575.971	1063.2	1.7372	1	1	1	1	223.615	334.997	264.648	274.42	1	1	1	197.374	1	0.000939003	3.92252	0.39734
33527	A_51_P171999	Apoe	NM_009696	ref|Mus musculus apolipoprotein E (Apoe), mRNA [NM_009696]	145.733	151.169	155.735	150.879	1	1	1	1	700.638	529.65	651.811	483.97	591.517	1	1	1	1	1	500.201	581.931	541.066	1	1	1	1	1517.24	567.27	1042.26	1.762	1	1	1	1	213.723	333.416	257.248	268.129	1	1	1	197.613	1	0.000741724	3.92048	0.403411
13122	A_55_P1978696	Abcb4	AK165484	gb|Mus musculus adult male kidney cDNA, RIKEN full-length enriched library, clone:F530102N16 product:ATP-binding cassette, sub-family B (MDR/TAP), member 4, full insert sequence. [AK165484]	0.741145	0.805309	1.11939	0.888614	1	1	1	1	3.87057	4.13352	3.10252	2.79312	3.47493	1	1	1	1	1	1.30684	0.339767	0.823302	1	0	1	0.666667	3.27021	4.3627	3.81645	1.09828	1	1	1	1	0.881481	0.410009	0.355633	0.549041	1	1	0	7.82959	1	0.00111775	3.91051	0.0545852
46374	A_51_P378298	Faim3	NM_026976	ref|Mus musculus Fas apoptotic inhibitory molecule 3 (Faim3), mRNA [NM_026976]	2620.74	2980	2270.99	2623.91	1	1	1	1	11714.5	10618.4	9549.15	9150.45	10258.1	1	1	1	1	1	2864.92	3352.61	3108.76	1	1	1	1	8820.4	9738.35	9279.37	0.904588	1	1	1	1	2746.29	2321.48	2580.91	2549.56	1	1	1	10238.3	1	0.000114682	3.90948	0.00701952
19851	A_55_P2138966	Nab2	NM_001122895	ref|Mus musculus Ngfi-A binding protein 2 (Nab2), transcript variant 2, mRNA [NM_001122895]	2.43635	1.80613	3.44642	2.56297	1	1	1	1	10.5104	11.463	7.08257	11.0074	10.0158	1	1	1	1	1	1.47653	1.8744	1.67546	1	1	1	1	8.80343	13.4913	11.1474	1.11297	1	1	1	1	3.11461	1.68467	2.13666	2.31198	1	1	1	20.5228	1	0.00186817	3.90791	0.0565016
54565	A_52_P125467	Reep2	NM_144865	ref|Mus musculus receptor accessory protein 2 (Reep2), transcript variant 1, mRNA [NM_144865]	1.53329	1.88015	1.73033	1.71459	1	1	1	1	8.35184	6.75726	5.46629	6.15133	6.68168	1	1	1	1	1	1.7221	1.5722	1.64715	1	1	1	1	6.98536	6.67139	6.82838	1.02196	1	1	1	1	1.43956	2.49077	0.53929	1.48987	1	1	1	5.91772	1	0.00106872	3.89695	0.0011254
24681	A_30_P01017759	chr6:145936225-145965575_R	chr6:145936225-145965575_R	lincRNA:chr6:145936225-145965575 reverse strand	1.39171	0.986147	0.835333	1.07106	1	1	1	1	5.06111	3.07199	5.07929	3.45402	4.1666	1	1	1	1	1	2.00782	1.38153	1.69467	1	1	1	1	10.9454	5.8701	8.40774	2.01789	1	1	1	1	0.56277	1.38405	1.48591	1.14424	1	1	1	2.34077	1	0.00471068	3.89016	0.119598
20584	A_51_P171999	Apoe	NM_009696	ref|Mus musculus apolipoprotein E (Apoe), mRNA [NM_009696]	149.146	153.515	158.843	153.835	1	1	1	1	708.608	538.438	653.565	488.773	597.346	1	1	1	1	1	524.515	601.098	562.807	1	1	1	1	1499.39	580.56	1039.98	1.74099	1	1	1	1	221.571	336.604	259.632	272.603	1	1	1	202.357	1	0.000712117	3.88304	0.409392
51844	A_51_P456465	Cldn10	NM_021386	ref|Mus musculus claudin 10 (Cldn10), transcript variant b, mRNA [NM_021386]	3.46768	4.14234	5.08695	4.23232	1	1	1	1	19.319	15.6879	18.248	12.2436	16.3746	1	1	1	1	1	4.53144	5.40515	4.96829	1	1	1	1	27.9864	22.162	25.0742	1.53128	1	1	1	1	0.707991	1.95827	1.75197	1.47274	1	1	1	7.68546	1	0.00139943	3.86894	0.0207851
14820	A_30_P01020928	chr16:84702353-84710928_R	chr16:84702353-84710928_R	lincRNA:chr16:84702353-84710928 reverse strand	9.06279	7.62516	7.15709	7.94834	1	1	1	1	30.0328	31.1384	40.6431	21.1573	30.7429	1	1	1	1	1	7.15082	6.53056	6.84069	1	1	1	1	23.6002	24.9764	24.2883	0.790046	1	1	1	1	5.46526	6.3368	5.29124	5.69777	1	1	1	33.5108	1	0.00484259	3.86783	0.00186602
59394	A_55_P2079630	Cdk6	NM_009873	ref|Mus musculus cyclin-dependent kinase 6 (Cdk6), mRNA [NM_009873]	1.15907	0.589535	0.586472	0.778358	1	1	1	1	2.63265	3.31636	3.45201	2.54565	2.98667	1	1	1	1	1	0.854917	1.05495	0.954934	1	1	0	0.666667	4.39421	3.32654	3.86037	1.29254	1	1	1	1	0.364091	0.216242	0.313843	0.298059	1	0	0	4.36936	1	0.000940208	3.83714	0.0332132
35604	A_51_P171999	Apoe	NM_009696	ref|Mus musculus apolipoprotein E (Apoe), mRNA [NM_009696]	146.91	151.35	162.155	153.472	1	1	1	1	689.371	543.452	627.415	489.994	587.558	1	1	1	1	1	529.868	604.427	567.147	1	1	1	1	1577.15	596.335	1086.74	1.84959	1	1	1	1	216.466	337.413	267.9	273.927	1	1	1	183.848	1	0.000418642	3.82845	0.401521
57499	A_55_P2353743	Gm2447	NR_038079	ref|Mus musculus predicted gene 2447 (Gm2447), non-coding RNA [NR_038079]	1.71183	1.57018	2.03852	1.77351	1	1	1	1	8.34946	5.84433	6.97254	5.88493	6.76282	1	1	1	1	1	2.24844	3.01619	2.63232	1	1	1	1	13.286	21.5886	17.4373	2.5784	1	1	1	1	1.60914	1.2426	1.30553	1.38576	1	1	1	0.928051	1	0.000886316	3.81323	0.0709597
40083	A_55_P2022074	Klf10	NM_013692	ref|Mus musculus Kruppel-like factor 10 (Klf10), mRNA [NM_013692]	8.70836	7.30537	12.8998	9.63785	1	1	1	1	35.7249	42.2695	39.1322	29.5013	36.657	1	1	1	1	1	5.46904	3.98968	4.72936	1	1	1	1	40.7513	38.9545	39.8529	1.08718	1	1	1	1	4.57297	10.3943	10.3022	8.42314	1	1	1	85.7686	1	0.000603889	3.80344	0.00109591
748	A_30_P01025386	chr15:101084597-101095097_R	chr15:101084597-101095097_R	lincRNA:chr15:101084597-101095097 reverse strand	1.35221	1.10502	0.939801	1.13234	1	1	1	1	4.1864	4.9222	4.00389	3.88536	4.24946	1	1	1	1	1	1.72029	1.15995	1.44012	1	1	1	1	4.98488	3.9389	4.46189	1.04999	1	1	1	1	2.25483	1.19633	1.53275	1.6613	1	1	1	8.29992	1	0.000126836	3.7528	0.0364563
28395	A_51_P320022	Atp10a	NM_009728	ref|Mus musculus ATPase, class V, type 10A (Atp10a), mRNA [NM_009728]	0.264967	0.627124	0.457869	0.449987	0	1	1	0.666667	1.78191	1.61222	1.80225	1.49185	1.67206	1	1	1	1	1	1.25295	0.9765	1.11473	1	1	1	1	3.14766	1.63554	2.3916	1.43034	1	1	1	1	0.304525	0.918056	0.768708	0.663763	0	1	1	2.00175	1	0.000179825	3.71579	0.238535
38434	A_30_P01025779	chr14:70483555-70484159_F	chr14:70483555-70484159_F	lincRNA:chr14:70483555-70484159 forward strand	1.11901	1.5461	2.22298	1.62936	1	1	1	1	6.93693	7.79408	5.18836	4.27026	6.04741	1	1	1	1	1	1.34481	1.62632	1.48556	1	1	1	1	9.41127	5.41451	7.41289	1.2258	1	1	1	1	1.3234	1.59669	2.32049	1.74686	1	1	1	11.1451	1	0.00655455	3.71152	0.0977666
22705	A_55_P1985788	Usp2	NM_198092	ref|Mus musculus ubiquitin specific peptidase 2 (Usp2), transcript variant 3, mRNA [NM_198092]	0.465805	0.285696	0.492447	0.414649	1	1	1	1	0.954093	1.44932	1.70005	2.04975	1.5383	1	1	1	1	1	0.807394	0.255618	0.531506	1	0	1	0.666667	1.12183	1.48866	1.30524	0.848495	1	1	1	1	0.445358	0.28507	0.281529	0.337319	1	1	0	2.39734	1	0.00989863	3.70988	0.144601
50145	A_55_P2013356	Renbp	NM_023132	ref|Mus musculus renin binding protein (Renbp), transcript variant 1, mRNA [NM_023132]	2.57551	1.93589	2.47555	2.32899	1	1	1	1	9.88949	8.99827	7.34459	7.46385	8.42405	1	1	1	1	1	2.54212	2.29935	2.42074	1	1	1	1	13.4464	9.95198	11.6992	1.38878	1	1	1	1	1.90586	2.28094	3.532	2.57293	1	1	1	13.0554	1	0.00045336	3.61705	0.0338327
26601	A_30_P01018526	chr16:84702353-84710928_R	chr16:84702353-84710928_R	lincRNA:chr16:84702353-84710928 reverse strand	5.38647	6.419	5.66051	5.82199	1	1	1	1	20.6687	22.4755	26.6385	14.2507	21.0084	1	1	1	1	1	5.66169	5.27404	5.46786	1	1	1	1	17.373	16.5432	16.9581	0.807206	1	1	1	1	3.98738	3.92771	3.60779	3.84096	1	1	1	25.2126	1	0.00423144	3.60845	0.00158459
58442	A_30_P01024256	chr16:23992037-24001037_F	chr16:23992037-24001037_F	lincRNA:chr16:23992037-24001037 forward strand	0.689256	0.275325	0.84501	0.603197	1	0	1	0.666667	2.00726	1.69998	2.8854	2.08312	2.16894	1	1	1	1	1	0.329443	0.47755	0.403496	1	1	1	1	1.87058	2.24561	2.05809	0.948895	1	1	1	1	0.488768	0.303958	1.10501	0.632578	1	1	1	2.33397	1	0.00520664	3.59574	0.014524
48388	A_55_P2063312	Mgll	NM_001166250	ref|Mus musculus monoglyceride lipase (Mgll), transcript variant 4, mRNA [NM_001166250]	0.267917	0.405449	0.742613	0.471993	0	1	1	0.666667	2.18469	1.36735	1.37237	1.83797	1.69059	1	1	1	1	1	1.37804	0.299211	0.838627	1	0	1	0.666667	1.01644	0.925178	0.970808	0.574241	1	0	1	0.666667	0.588099	1.02434	0.322787	0.645076	1	1	0	1.08237	1	0.0056268	3.58182	0.829861
11755	A_55_P2087622	Il4i1	NM_010215	ref|Mus musculus interleukin 4 induced 1 (Il4i1), mRNA [NM_010215]	2071.34	2416.15	1681.89	2056.46	1	1	1	1	7605.75	6904.09	8452.82	6391.58	7338.56	1	1	1	1	1	1653.65	1696.49	1675.07	1	1	1	1	9729.96	8365.39	9047.68	1.2329	1	1	1	1	1667.9	2137.71	1821.07	1875.56	1	1	1	10509.1	1	0.000222177	3.56854	0.00846405
57431	A_30_P01018501	chr11:119794849-119803349_R	chr11:119794849-119803349_R	lincRNA:chr11:119794849-119803349 reverse strand	0.247295	0.283092	0.491306	0.340564	0	0	1	0.333333	1.13202	1.41118	1.36658	0.912227	1.2055	1	1	1	1	1	0.875207	0.280745	0.577976	1	0	1	0.666667	0.700208	0.480067	0.590137	0.489537	1	0	1	0.666667	0.665943	0.212647	0.390319	0.42297	1	0	1	0.760198	1	0.00224266	3.53972	0.972879
26994	A_55_P2053181	Nefh	NM_010904	ref|Mus musculus neurofilament, heavy polypeptide (Nefh), mRNA [NM_010904]	5.34749	4.17843	4.55271	4.69288	1	1	1	1	16.6544	15.7163	18.1702	14.6974	16.3096	1	1	1	1	1	4.57371	6.96666	5.77018	1	1	1	1	21.8982	22.0618	21.98	1.34767	1	1	1	1	6.52802	5.94078	7.55165	6.67348	1	1	1	66.6041	1	5.51576e-05	3.47539	0.00542909
22897	A_55_P2121185	Omp	NM_011010	ref|Mus musculus olfactory marker protein (Omp), mRNA [NM_011010]	4.92527	7.07013	8.16374	6.71971	1	1	1	1	30.7587	16.7667	24.3596	21.5159	23.3502	1	1	1	1	1	4.85495	6.0476	5.45127	1	1	1	1	19.5578	34.426	26.9919	1.15596	1	1	1	1	3.57339	5.11731	9.40076	6.03048	1	1	1	34.0901	1	0.00541289	3.47489	0.101883
55625	A_55_P2047564	Pdzd2	NM_001081064	ref|Mus musculus PDZ domain containing 2 (Pdzd2), mRNA [NM_001081064]	0.265519	0.486179	0.457143	0.402947	1	1	1	1	1.71542	1.04676	1.29199	1.50098	1.38879	1	1	1	1	1	0.861154	1.02649	0.943824	1	1	1	1	0.71661	1.36287	1.03974	0.748666	1	0	1	0.666667	0.502457	0.225208	0.306677	0.344781	1	1	0	0.500304	0	0.00269341	3.44657	0.800737
14617	A_55_P2125376	Cacna1d	NM_001083616	ref|Mus musculus calcium channel, voltage-dependent, L type, alpha 1D subunit (Cacna1d), transcript variant 2, mRNA [NM_001083616]	0.593384	0.728666	0.338317	0.553456	1	1	1	1	2.30712	1.92245	2.25923	1.13224	1.90526	1	1	1	1	1	1.64138	0.929501	1.28544	1	1	1	1	2.15281	2.19547	2.17414	1.14113	1	1	1	1	2.3837	0.9878	2.36391	1.9118	1	1	1	2.62311	1	0.00999595	3.44248	0.130262
12914	A_30_P01032002	chr4:149445201-149445902_F	chr4:149445201-149445902_F	lincRNA:chr4:149445201-149445902 forward strand	0.877505	1.77829	1.21323	1.28968	1	1	1	1	4.73655	3.67394	4.99134	4.35423	4.43902	1	1	1	1	1	3.7262	2.42969	3.07795	1	1	1	1	66.211	42.8566	54.5338	12.2851	1	1	1	1	1.28091	2.03252	1.58262	1.63201	1	1	1	32.9021	1	0.000557937	3.44196	0.047972
12519	A_51_P257550	Marcksl1	NM_010807	ref|Mus musculus MARCKS-like 1 (Marcksl1), mRNA [NM_010807]	30.0863	30.8995	30.7679	30.5846	1	1	1	1	126.414	111.476	98.6289	83.7157	105.059	1	1	1	1	1	36.1816	40.0906	38.1361	1	1	1	1	147.662	100.905	124.283	1.18299	1	1	1	1	28.7292	31.3978	32.4453	30.8575	1	1	1	121.211	1	0.00097033	3.43503	0.0668152
12966	A_52_P53906	Ccnd2	NM_009829	ref|Mus musculus cyclin D2 (Ccnd2), mRNA [NM_009829]	77.4514	70.8518	126.302	91.5349	1	1	1	1	375.144	261.241	363.101	256.128	313.904	1	1	1	1	1	45.7791	41.7457	43.7624	1	1	1	1	221.977	342.473	282.225	0.899081	1	1	1	1	26.1932	41.3456	42.5899	36.7096	1	1	1	495.559	1	0.0027602	3.42933	0.0583655
50162	A_55_P2058028	X79554	X79554	gb|M.musculus BALB/c IgG light chain variable region mRNA. [X79554]	5.22803	6.17406	6.71412	6.03874	1	1	1	1	25.2218	20.5565	13.6254	23.2949	20.6746	1	1	1	1	1	14.3561	13.4475	13.9018	1	1	1	1	19.796	12.7623	16.2791	0.787396	1	1	1	1	14.6258	30.9706	15.8378	20.4781	1	1	1	35.8423	1	0.00471498	3.42367	0.571634
55816	A_52_P158710	Dcbld1	NM_025705	ref|Mus musculus discoidin, CUB and LCCL domain containing 1 (Dcbld1), mRNA [NM_025705]	2.11975	1.98721	2.33211	2.14636	1	1	1	1	7.45298	7.09024	8.86856	5.96633	7.34453	1	1	1	1	1	1.64197	1.37886	1.51041	1	1	1	1	12.6467	10.8025	11.7246	1.59637	1	1	1	1	1.54937	1.40368	1.1852	1.37942	1	1	1	9.22906	1	0.000760476	3.42186	0.00821372
47451	A_55_P1967905	Dcbld1	NM_025705	ref|Mus musculus discoidin, CUB and LCCL domain containing 1 (Dcbld1), mRNA [NM_025705]	2.62218	1.59192	2.50767	2.24059	1	1	1	1	7.98495	6.98603	9.74613	5.87028	7.64685	1	1	1	1	1	2.27837	3.1511	2.71474	1	1	1	1	10.7173	7.4305	9.07389	1.18662	1	1	1	1	1.56483	2.67538	1.73307	1.99109	1	1	1	8.95024	1	0.00306361	3.41287	0.0646393
9583	A_52_P539632	Plxna3	NM_008883	ref|Mus musculus plexin A3 (Plxna3), mRNA [NM_008883]	3.34672	4.0487	4.146	3.84714	1	1	1	1	15.6769	12.7494	11.5104	12.4168	13.0884	1	1	1	1	1	3.20525	3.0289	3.11707	1	1	1	1	10.7013	13.5596	12.1304	0.926812	1	1	1	1	3.09184	2.6712	5.51244	3.75849	1	1	1	11.6996	1	0.000371014	3.4021	0.0243192
16556	A_30_P01017643	chr16:84702353-84710928_R	chr16:84702353-84710928_R	lincRNA:chr16:84702353-84710928 reverse strand	5.56466	6.5952	5.36256	5.84081	1	1	1	1	17.1529	22.5363	24.4145	14.0475	19.5378	1	1	1	1	1	5.13192	4.56355	4.84773	1	1	1	1	15.5377	13.6903	14.614	0.747987	1	1	1	1	2.69719	4.70351	3.74569	3.71547	1	1	1	22.1298	1	0.00483704	3.34504	0.00965081
58359	A_55_P1999167	LOC100040974	XM_003689476	ref|PREDICTED: Mus musculus sp110 nuclear body protein-like (LOC100040974), mRNA [XM_003689476]	10.4619	8.41904	11.1827	10.0212	1	1	1	1	35.6552	26.5683	37.318	34.0405	33.3955	1	1	1	1	1	7.34979	5.50305	6.42642	1	1	1	1	36.2469	48.9996	42.6232	1.27632	1	1	1	1	8.18088	8.39773	7.46493	8.01451	1	1	1	52.3106	1	0.000468855	3.33248	0.030252
18772	A_55_P2070494	Vmn2r60	NM_001105057	ref|Mus musculus vomeronasal 2, receptor 60 (Vmn2r60), mRNA [NM_001105057]	0.305491	0.372094	0.250352	0.309312	1	1	0	0.666667	1.24704	0.926926	1.27604	0.657009	1.02675	1	1	1	1	1	1.00078	0.813127	0.906952	1	1	1	1	1.34788	1.14484	1.24636	1.21388	1	0	1	0.666667	0.790457	0.576636	0.283169	0.550087	1	1	0	0.467608	0	0.00952138	3.31947	0.133463
31736	A_55_P2010134	A_55_P2010134	A_55_P2010134	Unknown	2.87862	2.33344	3.15156	2.78787	1	1	1	1	8.58691	8.81396	12.5884	6.90421	9.22337	1	1	1	1	1	3.28707	4.37983	3.83345	1	1	1	1	10.284	10.0886	10.1863	1.1044	1	1	1	1	5.10059	4.06619	3.36008	4.17562	1	1	1	7.47244	1	0.00646875	3.3084	0.00754714
5977	A_51_P375771	Ptchd1	NM_001093750	ref|Mus musculus patched domain containing 1 (Ptchd1), mRNA [NM_001093750]	1.13273	1.94313	1.05059	1.37548	1	1	1	1	5.5236	4.49821	4.35398	3.81526	4.54776	1	1	1	1	1	4.74101	3.06452	3.90277	1	1	1	1	11.8175	8.60956	10.2135	2.24584	1	1	1	1	5.16009	3.26538	1.94904	3.45817	1	1	1	1.79887	1	0.0012496	3.3063	0.0733139
14160	A_55_P1975235	Bicd1	NM_009753	ref|Mus musculus bicaudal D homolog 1 (Drosophila) (Bicd1), transcript variant 2, mRNA [NM_009753]	0.251254	0.278074	0.608376	0.379235	0	0	1	0.333333	1.30342	1.08124	1.19352	1.41512	1.24833	1	1	1	1	1	0.796748	0.834413	0.815581	1	1	1	1	1.76185	1.9779	1.86987	1.4979	1	0	1	0.666667	0.979866	1.10413	0.295687	0.793227	1	1	0	1.34159	1	0.00106248	3.2917	0.010645
29157	A_66_P113490	Sh2b2	NM_018825	ref|Mus musculus SH2B adaptor protein 2 (Sh2b2), mRNA [NM_018825]	10.5346	12.8919	9.68997	11.0388	1	1	1	1	40.7864	38.0816	35.5748	30.83	36.3182	1	1	1	1	1	9.24124	6.91336	8.0773	1	1	1	1	42.9504	44.9303	43.9403	1.20987	1	1	1	1	10.6852	12.8292	11.9445	11.8196	1	1	1	22.1628	1	0.000206342	3.29004	0.00181042
55241	A_55_P2083629	Tle2	NM_001252401	ref|Mus musculus transducin-like enhancer of split 2, homolog of Drosophila E(spl) (Tle2), transcript variant 2, mRNA [NM_001252401]	9.14976	13.6447	10.5539	11.1161	1	1	1	1	39.5859	30.2213	34.4803	40.477	36.1911	1	1	1	1	1	12.8279	10.0773	11.4526	1	1	1	1	27.0049	32.0664	29.5357	0.816102	1	1	1	1	5.66088	9.37853	8.83396	7.95779	1	1	1	9.19872	1	0.000424721	3.25573	0.0244443
8494	A_30_P01018389	chr3:95460633-95461443_R	chr3:95460633-95461443_R	lincRNA:chr3:95460633-95461443 reverse strand	0.856567	1.07463	1.48379	1.13833	1	1	1	1	3.53706	4.49863	3.95756	2.80553	3.6997	1	1	1	1	1	1.4999	1.81064	1.65527	1	1	1	1	4.06965	4.45927	4.26446	1.15265	1	1	1	1	0.892013	1.39778	0.913494	1.06776	1	1	1	1.7896	1	0.00232781	3.25011	0.00899728
51471	A_30_P01033227	chr16:84702353-84710928_F	chr16:84702353-84710928_F	lincRNA:chr16:84702353-84710928 forward strand	4.146	2.89503	3.03394	3.35833	1	1	1	1	8.47717	10.3708	14.9559	9.40498	10.8022	1	1	1	1	1	3.64819	2.13638	2.89229	1	1	1	1	8.71044	10.8184	9.76439	0.903925	1	1	1	1	2.46266	1.77391	1.24278	1.82645	1	1	1	17.9787	1	0.00774656	3.21655	0.0338238
19838	A_55_P2263234	C80406	BG079965	gb|H3047A11-5 NIA Mouse 15K cDNA Clone Set Mus musculus cDNA clone H3047A11 5'. [BG079965]	2.23982	2.62639	2.64784	2.50468	1	1	1	1	8.4619	8.61333	8.88495	5.76532	7.93137	1	1	1	1	1	3.35712	4.66762	4.01237	1	1	1	1	6.46306	11.1928	8.82792	1.11304	1	1	1	1	2.65004	3.59644	2.98439	3.07695	1	1	1	4.63891	1	0.00153196	3.16662	0.188723
50345	A_55_P2015941	2003-03-01	ENSMUST00000035278	ens|membrane-associated ring finger (C3HC4) 3 [Source:MGI Symbol;Acc:MGI:2443667] [ENSMUST00000035278]	15.8477	13.6071	14.409	14.6213	1	1	1	1	53.4346	45.1043	38.2708	47.9602	46.1925	1	1	1	1	1	7.66749	10.2919	8.9797	1	1	1	1	49.4702	45.2655	47.3679	1.02545	1	1	1	1	22.669	15.0834	24.6995	20.8173	1	1	1	28.6767	1	0.000399579	3.15926	0.00414186
35249	A_51_P513992	Spag4	NM_139151	ref|Mus musculus sperm associated antigen 4 (Spag4), mRNA [NM_139151]	1.12946	0.95845	1.29198	1.12663	1	1	1	1	2.985	3.82051	3.88049	3.53636	3.55559	1	1	1	1	1	1.10597	0.974519	1.04024	1	1	1	1	4.91378	3.81383	4.3638	1.22731	1	1	1	1	0.553755	1.04449	1.00874	0.868995	1	1	1	4.10827	1	0.000215712	3.15595	0.0266681
20365	A_55_P2258832	5230400M03Rik	AK030345	gb|Mus musculus adult male xiphoid cartilage cDNA, RIKEN full-length enriched library, clone:5230400M03 product:unclassifiable, full insert sequence. [AK030345]	0.27219	0.696167	0.700454	0.55627	0	1	1	0.666667	1.83266	1.30431	2.26858	1.58193	1.74687	1	1	1	1	1	1.80328	0.300116	1.0517	1	0	1	0.666667	1.27728	1.77093	1.5241	0.872476	1	0	1	0.666667	1.06406	0.609444	0.91654	0.863347	1	1	1	2.59336	1	0.0069316	3.14033	0.610996
3968	A_55_P2168118	4933406C10Rik	NR_044986	ref|Mus musculus RIKEN cDNA 4933406C10 gene (4933406C10Rik), non-coding RNA [NR_044986]	0.846535	1.08025	0.315076	0.747286	1	1	0	0.666667	2.14751	1.82012	2.78046	2.63107	2.34479	1	1	1	1	1	0.726451	0.925084	0.825767	1	1	1	1	2.63878	1.59026	2.11452	0.901795	1	0	1	0.666667	1.15309	0.292569	0.331343	0.592333	1	1	0	0.911527	1	0.00429249	3.13774	0.137047
12229	A_51_P272553	Bhlhe40	NM_011498	ref|Mus musculus basic helix-loop-helix family, member e40 (Bhlhe40), mRNA [NM_011498]	17.6335	13.0557	16.3989	15.6961	1	1	1	1	53.4495	42.7042	57.2733	43.4075	49.2086	1	1	1	1	1	7.4337	4.84899	6.14134	1	1	1	1	51.0566	56.9285	53.9926	1.09722	1	1	1	1	15.4529	12.4662	11.7164	13.2118	1	1	1	116.181	1	0.000657831	3.13509	0.00446384
14606	A_55_P1986596	Cacna1h	NM_021415	ref|Mus musculus calcium channel, voltage-dependent, T type, alpha 1H subunit (Cacna1h), transcript variant 1, mRNA [NM_021415]	2.36681	5.81511	3.54869	3.91021	1	1	1	1	12.567	15.8719	10.2131	10.2906	12.2356	1	1	1	1	1	3.71738	4.54051	4.12894	1	1	1	1	8.77812	10.3251	9.55161	0.78064	1	1	1	1	2.7127	2.58484	3.26603	2.85452	1	1	1	8.51268	1	0.00552737	3.12915	0.025127
11180	A_30_P01033281	chr16:84707202-84707748_F	chr16:84707202-84707748_F	lincRNA:chr16:84707202-84707748 forward strand	2.80543	2.13891	1.80163	2.24865	1	1	1	1	6.14871	8.51449	8.26124	5.16272	7.02179	1	1	1	1	1	1.66963	1.5389	1.60426	1	1	1	1	7.2976	8.8269	8.06225	1.14818	1	1	1	1	1.93073	1.62004	0.845747	1.46551	1	1	1	10.57	1	0.00491896	3.12266	0.0138297
42676	A_52_P299771	Bcl2a1c	NM_007535	ref|Mus musculus B cell leukemia/lymphoma 2 related protein A1c (Bcl2a1c), mRNA [NM_007535]	12.3671	11.8596	9.01045	11.079	1	1	1	1	30.2396	33.805	40.7829	33.0532	34.4702	1	1	1	1	1	9.68036	13.5102	11.5953	1	1	1	1	44.4225	36.8792	40.6509	1.17931	1	1	1	1	19.6951	15.0209	10.1079	14.9413	1	1	1	45.0276	1	0.000395757	3.1113	0.0205428
13925	A_51_P100625	Apon	NM_133996	ref|Mus musculus apolipoprotein N (Apon), mRNA [NM_133996]	0.759408	0.90242	0.293768	0.651865	1	1	1	1	2.5073	2.22436	2.04152	1.33148	2.02616	1	1	1	1	1	0.364154	0.676392	0.520273	1	1	1	1	2.55976	1.15005	1.85491	0.915476	1	0	1	0.666667	0.400864	0.683538	0.314468	0.46629	1	1	0	0.512817	0	0.00922135	3.10826	0.20575
9258	A_55_P1982249	Phactr2	NM_001195065	ref|Mus musculus phosphatase and actin regulator 2 (Phactr2), transcript variant A, mRNA [NM_001195065]	1.22396	0.610838	1.22706	1.02062	1	1	1	1	3.66848	2.48685	3.04858	3.48391	3.17196	1	1	1	1	1	1.53153	0.972954	1.25224	1	1	1	1	3.15245	5.87656	4.5145	1.42326	1	1	1	1	0.869885	0.657278	0.697254	0.741472	1	1	1	9.05907	1	0.00176596	3.10788	0.143546
34077	A_30_P01027784	chr3:104415775-104442425_R	chr3:104415775-104442425_R	lincRNA:chr3:104415775-104442425 reverse strand	0.615	0.860209	1.25974	0.911651	1	1	1	1	2.25109	2.95528	3.16363	2.93304	2.82576	1	1	1	1	1	1.22538	1.27095	1.24816	1	1	1	1	2.61175	1.81174	2.21174	0.782707	1	1	1	1	0.359843	0.937349	1.0636	0.786932	1	1	1	2.59427	1	0.00106622	3.09961	0.137988
29352	A_30_P01028358	chr1:188535096-188536977_R	chr1:188535096-188536977_R	lincRNA:chr1:188535096-188536977 reverse strand	0.278384	0.483364	0.302799	0.354849	0	1	0	0.333333	0.983842	0.903234	1.28397	1.22807	1.09978	1	1	1	1	1	0.742661	0.305796	0.524228	1	0	1	0.666667	0.999378	0.816966	0.908172	0.825778	1	0	1	0.666667	1.34267	0.228185	0.646652	0.73917	1	0	1	1.44884	1	0.00170527	3.09928	0.246264
61425	A_52_P496655	Leprotl1	NM_026609	ref|Mus musculus leptin receptor overlapping transcript-like 1 (Leprotl1), mRNA [NM_026609]	4.04338	3.40983	5.68093	4.37805	1	1	1	1	13.3736	13.9745	12.5707	14.3358	13.5637	1	1	1	1	1	7.0298	7.29104	7.16042	1	1	1	1	18.0365	19.6063	18.8214	1.38763	1	1	1	1	3.26505	3.76107	5.61992	4.21535	1	1	1	8.92061	1	5.52836e-05	3.09811	0.00462394
2896	A_30_P01032620	chr3:95460633-95461443_R	chr3:95460633-95461443_R	lincRNA:chr3:95460633-95461443 reverse strand	3.13252	1.89378	2.54274	2.52301	1	1	1	1	5.68804	10.5174	8.13358	6.82375	7.7907	1	1	1	1	1	4.52076	4.23911	4.37994	1	1	1	1	6.87888	9.26905	8.07396	1.03636	1	1	1	1	2.32562	3.21905	3.17129	2.90532	1	1	1	5.78063	1	0.00873734	3.08786	0.0917473
39664	A_52_P663757	Tnik	NM_026910	ref|Mus musculus TRAF2 and NCK interacting kinase (Tnik), transcript variant 1, mRNA [NM_026910]	3.64488	2.32445	3.23169	3.06701	1	1	1	1	9.18262	6.87895	11.7453	9.53682	9.33593	1	1	1	1	1	2.68881	2.51659	2.6027	1	1	1	1	8.88402	7.64591	8.26497	0.885287	1	1	1	1	3.90288	4.23834	4.89268	4.34464	1	1	1	3.17317	1	0.00368746	3.04399	0.011966
22417	A_55_P2075553	Tnfsf18	NM_183391	ref|Mus musculus tumor necrosis factor (ligand) superfamily, member 18 (Tnfsf18), mRNA [NM_183391]	1.21611	0.390792	0.2488	0.618569	1	1	0	0.666667	1.77886	1.83555	1.97805	1.92826	1.88018	1	1	1	1	1	0.514079	0.257346	0.385713	1	0	1	0.666667	3.21055	2.04568	2.62811	1.3978	1	1	1	1	0.339289	1.19304	0.76737	0.766566	1	1	1	1.42667	1	0.00450145	3.03956	0.0640217
56254	A_51_P155152	Ank	NM_020332	ref|Mus musculus progressive ankylosis (Ank), mRNA [NM_020332]	7.33577	7.71944	6.5117	7.18897	1	1	1	1	24.1043	24.5787	20.2002	18.0731	21.7391	1	1	1	1	1	11.5551	16.7944	14.1747	1	1	1	1	43.8865	34.7823	39.3344	1.80939	1	1	1	1	11.3069	9.12491	6.69482	9.0422	1	1	1	16.8621	1	0.000572495	3.02395	0.0409206
30904	A_55_P2047335	Capn5	NM_007602	ref|Mus musculus calpain 5 (Capn5), mRNA [NM_007602]	2.42668	2.40141	2.28102	2.3697	1	1	1	1	7.66242	7.3998	7.83452	5.71666	7.15335	1	1	1	1	1	3.33726	3.48957	3.41342	1	1	1	1	8.26637	9.69632	8.98134	1.25554	1	1	1	1	2.08167	2.31254	2.32835	2.24085	1	1	1	7.08314	1	0.00041904	3.01867	0.0162703
21354	A_52_P108346	Myc	NM_010849	ref|Mus musculus myelocytomatosis oncogene (Myc), transcript variant 1, mRNA [NM_010849]	36.725	36.3432	33.0441	35.3708	1	1	1	1	94.3561	109.664	129.44	91.109	106.142	1	1	1	1	1	44.1368	58.9021	51.5194	1	1	1	1	153.11	186.44	169.775	1.5995	1	1	1	1	38.7117	48.9464	38.6155	42.0912	1	1	1	238.016	1	0.00104693	3.00085	0.022943
27408	A_55_P1981529	Ttc18	NM_001163638	ref|Mus musculus tetratricopeptide repeat domain 18 (Ttc18), transcript variant 1, mRNA [NM_001163638]	0.270461	0.517537	0.28983	0.359276	0	1	0	0.333333	1.24734	0.994647	0.740718	1.32618	1.07722	1	1	1	1	1	0.260674	0.299521	0.280097	0	0	0	0	4.92688	3.50204	4.21446	3.91234	1	1	1	1	0.760017	0.997799	0.88695	0.881589	1	1	1	0.679135	1	0.00837145	2.99831	0.0312815
13019	A_55_P2010454	Scn4a	NM_133199	ref|Mus musculus sodium channel, voltage-gated, type IV, alpha (Scn4a), mRNA [NM_133199]	8.27042	10.8457	7.86235	8.99283	1	1	1	1	25.1452	29.0329	34.1469	19.36	26.9212	1	1	1	1	1	16.9459	18.8213	17.8836	1	1	1	1	79.0606	45.3742	62.2174	2.31109	1	1	1	1	9.93585	12.089	8.96189	10.3289	1	1	1	23.6266	1	0.00511497	2.99363	0.119402
25863	A_55_P2019714	Tagap1	NM_147155	ref|Mus musculus T cell activation GTPase activating protein 1 (Tagap1), mRNA [NM_147155]	2.30471	1.04686	2.17312	1.84156	1	1	1	1	6.07903	5.54773	6.65368	3.66281	5.48581	1	1	1	1	1	2.24892	2.76665	2.50779	1	1	1	1	8.75264	8.19621	8.47442	1.54479	1	1	1	1	1.80429	1.9589	1.99936	1.92085	1	1	1	10.4015	1	0.00731728	2.97889	0.00403199
35814	A_55_P2074381	A_55_P2074381	A_55_P2074381	Unknown	28.7609	25.7737	27.042	27.1922	1	1	1	1	92.5935	87.8209	79.4071	64.1264	80.987	1	1	1	1	1	31.4365	30.6287	31.0326	1	1	1	1	107.004	78.3694	92.6869	1.14447	1	1	1	1	24.6178	28.2934	26.9731	26.6281	1	1	1	90.0041	1	0.00078267	2.97832	0.0499601
50176	A_55_P2040519	A_55_P2040519	A_55_P2040519	Unknown	6.19492	4.28099	3.78426	4.75339	1	1	1	1	17.8284	16.0014	10.7278	11.9953	14.1382	1	1	1	1	1	6.77087	4.27686	5.52386	1	1	1	1	37.8601	23.507	30.6836	2.17025	1	1	1	1	4.12864	7.40334	3.92473	5.15223	1	1	1	72.6733	1	0.00614256	2.97435	0.0745641
43419	A_55_P2119388	Zeb2	ENSMUST00000028229	ens|zinc finger E-box binding homeobox 2 [Source:MGI Symbol;Acc:MGI:1344407] [ENSMUST00000028229]	0.244617	0.380837	0.387466	0.33764	0	1	1	0.666667	1.21856	1.14569	0.995946	0.650468	1.00267	1	1	1	1	1	0.43721	0.716529	0.576869	1	1	0	0.666667	1.56789	0.597674	1.08278	1.0799	1	1	1	1	0.279863	0.334599	0.300827	0.305096	0	1	0	0.626438	1	0.00764944	2.96963	0.421811
53017	A_30_P01023179	chr14:65205076-65219432_R	chr14:65205076-65219432_R	lincRNA:chr14:65205076-65219432 reverse strand	2.78715	2.27969	2.26386	2.44357	1	1	1	1	9.54548	5.42148	7.57838	6.39291	7.23456	1	1	1	1	1	2.50479	2.74394	2.62436	1	1	1	1	7.95493	6.71957	7.33725	1.01419	1	1	1	1	3.59897	2.1963	2.53479	2.77669	1	1	1	15.2411	1	0.0062847	2.96066	0.0173582
59714	A_55_P1962713	NAP062343-1	NAP062343-1	Unknown	0.919202	0.748496	0.836342	0.83468	1	1	1	1	2.55782	2.85853	2.07926	2.37054	2.46654	1	1	1	1	1	1.50192	2.3719	1.93691	1	1	1	1	1.72074	1.23805	1.4794	0.599787	1	0	1	0.666667	1.10508	1.40192	0.78227	1.09642	1	1	1	3.84858	1	0.000427765	2.95507	0.45482
12293	A_51_P451176	Bhlhe41	NM_024469	ref|Mus musculus basic helix-loop-helix family, member e41 (Bhlhe41), transcript variant 1, mRNA [NM_024469]	1.44422	1.59032	1.27496	1.4365	1	1	1	1	5.79194	3.64413	4.31086	3.19667	4.2359	1	1	1	1	1	1.2212	1.48035	1.35077	1	1	1	1	5.05477	6.46085	5.75781	1.35929	1	1	1	1	0.322127	2.79644	0.877331	1.33197	0	1	1	3.37333	1	0.00894095	2.94876	0.0253182
48661	A_66_P113466	DQ372793	DQ372793	gb|Mus musculus clone AiDWTimmB-38 immunoglobulin kappa light chain mRNA, partial cds. [DQ372793]	1.4672	1.93998	2.74616	2.05112	1	1	1	1	7.69041	4.7265	5.46644	6.21649	6.02496	1	1	1	1	1	2.35622	3.41816	2.88719	1	1	1	1	6.35364	4.93638	5.64501	0.936937	1	1	1	1	4.29616	7.41048	3.74882	5.15182	1	1	1	10.1864	1	0.00448682	2.93741	0.0894737
46664	A_52_P32369	Hmgn3	NM_175074	ref|Mus musculus high mobility group nucleosomal binding domain 3 (Hmgn3), transcript variant b, mRNA [NM_175074]	11.4535	7.10875	5.81837	8.12686	1	1	1	1	21.5567	22.3633	32.5	19.0515	23.8679	1	1	1	1	1	6.7571	7.04923	6.90317	1	1	1	1	46.5024	31.6681	39.0852	1.63757	1	1	1	1	6.00546	10.606	7.4367	8.01605	1	1	1	36.7689	1	0.00882744	2.93691	0.049247
1730	A_55_P2123616	Gm5127	NM_001033541	ref|Mus musculus predicted gene 5127 (Gm5127), mRNA [NM_001033541]	0.62147	0.721197	0.42536	0.589342	1	1	1	1	1.62261	1.64192	2.15539	1.47253	1.72311	1	1	1	1	1	1.07436	0.847665	0.961011	1	1	1	1	1.61425	1.18117	1.39771	0.811154	1	0	1	0.666667	1.71097	0.72977	0.898326	1.11302	1	1	1	0.486338	0	0.00192244	2.92379	0.215895
30114	A_51_P100625	Apon	NM_133996	ref|Mus musculus apolipoprotein N (Apon), mRNA [NM_133996]	0.743106	1.1183	0.584836	0.815412	1	1	1	1	2.88086	2.39064	2.33336	1.92236	2.38181	1	1	1	1	1	0.443012	0.841738	0.642375	1	1	1	1	1.9089	1.46423	1.68656	0.708103	1	1	1	1	0.800299	1.58056	0.281432	0.887431	1	1	0	1.85394	1	0.00205335	2.92099	0.0729544
39970	A_55_P1978424	Bcl2a1d	NM_007536	ref|Mus musculus B cell leukemia/lymphoma 2 related protein A1d (Bcl2a1d), mRNA [NM_007536]	191.795	175.496	114.399	160.564	1	1	1	1	402.517	469.573	581.581	416.975	467.662	1	1	1	1	1	160.652	162.902	161.777	1	1	1	1	607.201	478.12	542.66	1.16037	1	1	1	1	246.634	220.533	155.953	207.706	1	1	1	563.47	1	0.0019713	2.91263	0.0275407
58675	A_30_P01020144	chr17:35080914-35090009_R	chr17:35080914-35090009_R	lincRNA:chr17:35080914-35090009 reverse strand	1.65189	1.06165	0.949387	1.22098	1	1	1	1	4.32776	3.22247	3.49509	3.08781	3.53328	1	1	1	1	1	1.76479	1.68455	1.72467	1	1	1	1	5.68939	5.45691	5.57315	1.57733	1	1	1	1	1.58795	2.27459	1.28036	1.7143	1	1	1	10.4982	1	0.00165512	2.89382	0.00101935
22587	A_55_P2132604	Gm2447	AK087699	gb|Mus musculus 2 days pregnant adult female ovary cDNA, RIKEN full-length enriched library, clone:E330009A12 product:unclassifiable, full insert sequence. [AK087699]	2.18358	2.11206	2.67062	2.32209	1	1	1	1	8.12791	6.65474	6.25764	5.78512	6.70635	1	1	1	1	1	3.8301	4.59437	4.21223	1	1	1	1	12.2978	17.6263	14.962	2.23102	1	1	1	1	1.15889	1.41098	1.52944	1.36644	1	1	1	1.81734	1	0.000852653	2.88807	0.0573499
43403	A_51_P390967	Slc43a3	NM_021398	ref|Mus musculus solute carrier family 43, member 3 (Slc43a3), mRNA [NM_021398]	17.931	15.1788	11.7013	14.937	1	1	1	1	38.243	56.5119	45.521	31.7922	43.017	1	1	1	1	1	21.7051	22.3373	22.0212	1	1	1	1	85.5439	57.0648	71.3044	1.65759	1	1	1	1	10.1314	14.8224	11.8197	12.2579	1	1	1	96.9265	1	0.00733806	2.87989	0.074331
33680	A_30_P01028475	chr16:84707202-84707748_F	chr16:84707202-84707748_F	lincRNA:chr16:84707202-84707748 forward strand	3.13871	1.6556	2.67282	2.48904	1	1	1	1	6.39097	7.86667	8.23363	6.04197	7.13331	1	1	1	1	1	1.92474	1.65805	1.7914	1	1	1	1	6.75455	8.41325	7.5839	1.06317	1	1	1	1	1.09904	1.88932	1.3823	1.45688	1	1	1	10.4834	1	0.00147023	2.86589	0.0203886
54481	A_30_P01022030	chr16:23992037-24001037_F	chr16:23992037-24001037_F	lincRNA:chr16:23992037-24001037 forward strand	1.91237	0.399449	1.56606	1.29263	1	1	1	1	3.15293	3.28864	3.50706	4.69318	3.66045	1	1	1	1	1	1.0535	0.989928	1.02171	1	1	1	1	4.78962	3.84857	4.31909	1.17993	1	0	1	0.666667	0.840372	1.09062	1.08267	1.00455	1	1	1	2.77009	1	0.00860463	2.83179	0.0198484
49359	A_30_P01030698	chr11:16831925-16851121_R	chr11:16831925-16851121_R	lincRNA:chr11:16831925-16851121 reverse strand	6.32397	2.28568	2.4598	3.68982	1	1	1	1	10.3071	11.3293	9.93574	10.1079	10.42	1	1	1	1	1	3.31056	3.50337	3.40697	1	1	1	1	15.7384	9.30375	12.5211	1.20164	1	1	1	1	2.35442	3.75248	3.48897	3.19862	1	1	1	10.5445	1	0.00216964	2.82399	0.105376
60592	A_55_P2030578	Tns1	NM_027884	ref|Mus musculus tensin 1 (Tns1), mRNA [NM_027884]	0.922311	1.08608	1.23097	1.07979	1	1	1	1	3.29662	2.77786	3.42265	2.64126	3.0346	1	1	1	1	1	1.39259	0.94066	1.16662	1	1	1	1	2.98548	2.69494	2.84021	0.935943	1	0	1	0.666667	1.44037	1.07282	0.563823	1.02567	1	1	1	5.24437	1	0.000439878	2.81037	0.0248093
28775	A_55_P2472735	A530032D15Rik	NM_213615	ref|Mus musculus RIKEN cDNA A530032D15Rik gene (A530032D15Rik), mRNA [NM_213615]	122.384	112.458	222.001	152.281	1	1	1	1	448.88	397.316	401.834	452.15	425.045	1	1	1	1	1	81.9641	68.4283	75.1962	1	1	1	1	508.615	487.001	497.808	1.17119	1	1	1	1	72.6055	124.631	71.3111	89.516	1	1	1	372.977	1	0.00049137	2.79119	0.000909157
37753	A_52_P108346	Myc	NM_010849	ref|Mus musculus myelocytomatosis oncogene (Myc), transcript variant 1, mRNA [NM_010849]	44.8615	38.7701	36.2779	39.9698	1	1	1	1	100.701	116.185	134.699	93.9214	111.377	1	1	1	1	1	47.0083	63.8579	55.4331	1	1	1	1	159.392	191.542	175.467	1.57544	1	1	1	1	41.7238	57.2111	41.2185	46.7178	1	1	1	241.004	1	0.00125927	2.78652	0.0221062
46981	A_66_P102260	Irs2	NM_001081212	ref|Mus musculus insulin receptor substrate 2 (Irs2), mRNA [NM_001081212]	149.852	149.809	205.719	168.46	1	1	1	1	480.922	576.502	420.176	389.018	466.654	1	1	1	1	1	176.463	195.772	186.118	1	1	1	1	515.118	509.379	512.248	1.0977	1	1	1	1	108.965	145.646	154.955	136.522	1	1	1	645.852	1	0.00212298	2.77012	0.000952452
7402	A_30_P01027995	chr12:33606225-33638225_R	chr12:33606225-33638225_R	lincRNA:chr12:33606225-33638225 reverse strand	2.61911	2.38748	1.63295	2.21318	1	1	1	1	5.47699	7.64438	6.93932	4.34523	6.10148	1	1	1	1	1	2.12463	2.45239	2.28851	1	1	1	1	11.0233	4.89739	7.96035	1.30466	1	1	1	1	1.68702	1.8768	0.625227	1.39635	1	1	1	2.97387	1	0.00789614	2.75689	0.205682
22068	A_51_P249118	Abcb4	NM_008830	ref|Mus musculus ATP-binding cassette, sub-family B (MDR/TAP), member 4 (Abcb4), mRNA [NM_008830]	23.41	22.9019	33.8956	26.7358	1	1	1	1	78.3031	84.4367	76.2033	54.9346	73.4694	1	1	1	1	1	12.6038	15.282	13.9429	1	1	1	1	78.8129	85.3055	82.0592	1.11692	1	1	1	1	25.2075	18.4845	20.3161	21.336	1	1	1	132.749	1	0.00227966	2.74798	0.00264726
47587	A_51_P295237	Lrp11	NM_172784	ref|Mus musculus low density lipoprotein receptor-related protein 11 (Lrp11), mRNA [NM_172784]	1.36515	1.45889	3.17126	1.99843	1	1	1	1	6.26001	6.48731	4.0909	5.12644	5.49117	1	1	1	1	1	2.15109	1.73525	1.94317	1	1	1	1	4.59832	5.79205	5.19518	0.946098	1	1	1	1	2.03575	1.89573	2.46925	2.13358	1	1	1	6.99003	1	0.0079668	2.74774	0.0357598
8356	A_51_P484880	Bcl2l11	NM_207680	ref|Mus musculus BCL2-like 11 (apoptosis facilitator) (Bcl2l11), transcript variant 1, mRNA [NM_207680]	3.42327	3.01405	6.01986	4.15239	1	1	1	1	14.1285	11.7169	10.1264	9.66563	11.4094	1	1	1	1	1	2.32776	3.4875	2.90763	1	1	1	1	9.9521	12.3376	11.1448	0.976815	1	1	1	1	1.98967	2.52982	4.2751	2.93153	1	1	1	16.6345	1	0.00383334	2.74766	0.0249561
49757	A_30_P01019382	chr8:129102060-129109035_R	chr8:129102060-129109035_R	lincRNA:chr8:129102060-129109035 reverse strand	4.09715	4.06169	3.76981	3.97622	1	1	1	1	10.1964	12.3847	10.4945	10.621	10.9241	1	1	1	1	1	3.96417	3.74212	3.85315	1	1	1	1	8.89028	11.4569	10.1736	0.931298	1	1	1	1	2.39321	2.67137	2.88791	2.65083	1	1	1	13.9595	1	7.89544e-05	2.74736	0.0391144
30650	A_30_P01031653	chr5:92548501-92566401_R	chr5:92548501-92566401_R	lincRNA:chr5:92548501-92566401 reverse strand	0.607767	0.881579	0.340693	0.610013	1	1	1	1	1.53195	1.95612	1.92773	1.26591	1.67043	1	1	1	1	1	0.254571	0.836618	0.545594	0	1	1	0.666667	1.33381	1.13342	1.23362	0.738503	1	1	1	1	0.300801	0.438682	0.358271	0.365918	0	1	1	2.05329	1	0.00642619	2.73835	0.154921
12276	A_66_P121495	Psat1	NM_001205339	ref|Mus musculus phosphoserine aminotransferase 1 (Psat1), transcript variant 2, mRNA [NM_001205339]	4.60751	2.66181	3.6346	3.63464	1	1	1	1	11.0765	8.83891	10.297	9.31245	9.8812	1	1	1	1	1	3.2523	5.53491	4.3936	1	1	1	1	12.1353	13.6506	12.893	1.3048	1	1	1	1	3.56444	3.42786	3.70541	3.5659	1	1	1	12.1821	1	0.000424597	2.71862	0.0250072
20922	A_55_P2034175	Usp28	NM_175482	ref|Mus musculus ubiquitin specific peptidase 28 (Usp28), mRNA [NM_175482]	54.005	53.3779	50.8069	52.7299	1	1	1	1	144.602	171.103	148.503	107.646	142.964	1	1	1	1	1	54.3998	46.8464	50.6231	1	1	1	1	209.742	182.855	196.299	1.37307	1	1	1	1	35.0658	46.3797	50.4524	43.966	1	1	1	118.341	1	0.00215583	2.71124	0.00906364
44003	A_55_P2425342	ENSMUST00000177130	ENSMUST00000177130	ens|RIKEN cDNA 4932443L11 gene [Source:MGI Symbol;Acc:MGI:1926149] [ENSMUST00000177130]	0.591507	0.364026	0.257118	0.404217	1	1	0	0.666667	1.27075	0.919498	1.05773	1.10836	1.08908	1	1	1	1	1	0.431131	0.810497	0.620814	1	1	1	1	0.182793	0.728435	0.455614	0.418346	0	0	1	0.333333	0.352026	0.237062	0.286975	0.292021	1	1	0	0.463305	0	0.00222535	2.69431	0.668346
10525	A_66_P138584	Mnd1	NM_029797	ref|Mus musculus meiotic nuclear divisions 1 homolog (S. cerevisiae) (Mnd1), mRNA [NM_029797]	1.09396	0.758304	1.98899	1.28042	1	1	1	1	3.57139	3.56514	3.96229	2.65663	3.43886	1	1	1	1	1	1.45811	1.48377	1.47094	1	1	1	1	5.45856	4.49911	4.97884	1.44781	1	1	1	1	1.45138	0.890133	0.479717	0.94041	1	1	1	7.20529	1	0.00485743	2.68574	0.0182059
37902	A_55_P2050528	Olfr913	NM_001011523	ref|Mus musculus olfactory receptor 913 (Olfr913), mRNA [NM_001011523]	0.260919	0.287661	0.351271	0.29995	0	0	1	0.333333	0.691206	0.783015	0.950068	0.794036	0.804581	1	1	1	1	1	0.411433	0.502154	0.456793	1	1	1	1	0.269151	0.581821	0.425486	0.528829	1	0	1	0.666667	0.779236	0.672708	0.482303	0.644749	1	1	1	0.75638	1	0.000670281	2.68238	0.865245
7203	A_55_P2012989	Slamf7	NM_144539	ref|Mus musculus SLAM family member 7 (Slamf7), mRNA [NM_144539]	22.2332	27.5798	12.342	20.7183	1	1	1	1	54.8516	69.8069	46.0667	51.2428	55.492	1	1	1	1	1	24.9863	25.257	25.1216	1	1	1	1	84.2489	70.2662	77.2576	1.39223	1	1	1	1	11.7764	19.7839	12.7567	14.7723	1	1	1	72.2232	1	0.0044761	2.6784	0.0175177
18039	A_51_P164014	Cenpe	NM_173762	ref|Mus musculus centromere protein E (Cenpe), mRNA [NM_173762]	20.7904	10.578	18.0173	16.4619	1	1	1	1	38.0458	44.3109	49.0265	44.4837	43.9667	1	1	1	1	1	16.1187	12.3524	14.2356	1	1	1	1	42.3751	40.8081	41.5916	0.945978	1	1	1	1	8.76757	17.2639	15.089	13.7068	1	1	1	24.1678	1	0.000687148	2.67082	0.0055133
38127	A_55_P2359560	C230073G13Rik	AK082636	gb|Mus musculus 0 day neonate cerebellum cDNA, RIKEN full-length enriched library, clone:C230073G13 product:unclassifiable, full insert sequence. [AK082636]	4.02311	4.76969	7.79817	5.53032	1	1	1	1	13.6683	17.7068	13.9123	13.5379	14.7063	1	1	1	1	1	5.62145	9.09041	7.35593	1	1	1	1	17.6432	15.2121	16.4276	1.11704	1	1	1	1	3.49993	2.80019	2.90947	3.06986	1	1	1	7.04289	1	0.00185062	2.65922	0.0504233
18471	A_55_P2092526	Tgif1	NM_001164075	ref|Mus musculus TGFB-induced factor homeobox 1 (Tgif1), transcript variant 1, mRNA [NM_001164075]	131.078	159.156	256.567	182.267	1	1	1	1	418.842	503.567	561.719	454.453	484.645	1	1	1	1	1	170.093	219.128	194.611	1	1	1	1	643.033	628.283	635.658	1.3116	1	1	1	1	135.383	141.161	224.97	167.171	1	1	1	752.085	1	0.00156313	2.65898	0.00335295
4912	A_51_P360918	Ehd3	NM_020578	ref|Mus musculus EH-domain containing 3 (Ehd3), mRNA [NM_020578]	31.1048	22.5587	16.6048	23.4228	1	1	1	1	74.4216	66.3833	58.6184	49.2062	62.1574	1	1	1	1	1	50.1671	42.5793	46.3732	1	1	1	1	95.9561	69.8869	82.9215	1.33406	1	1	1	1	46.167	34.5188	29.7193	36.8017	1	1	1	32.0403	1	0.00314591	2.65372	0.11471
4348	A_55_P1976200	Lmtk3	NM_001005511	ref|Mus musculus lemur tyrosine kinase 3 (Lmtk3), mRNA [NM_001005511]	2.38986	1.98769	2.1529	2.17682	1	1	1	1	6.9915	5.23108	4.80683	6.01248	5.76047	1	1	1	1	1	1.11697	1.56606	1.34151	1	1	1	1	3.22161	4.71872	3.97017	0.689209	1	1	1	1	2.56227	1.61033	1.76331	1.97863	1	1	1	2.19015	1	0.00157675	2.64628	0.0781659
13785	A_51_P314285	Tmem86a	NM_026436	ref|Mus musculus transmembrane protein 86A (Tmem86a), mRNA [NM_026436]	12.0384	12.6616	12.173	12.291	1	1	1	1	36.8419	37.8234	24.3883	30.9666	32.5051	1	1	1	1	1	10.2365	10.5872	10.4119	1	1	1	1	28.2508	29.0675	28.6591	0.881682	1	1	1	1	8.75145	9.82686	9.14717	9.24183	1	1	1	17.7187	1	0.00270359	2.64462	0.000592663
12286	A_55_P1960989	Nlgn2	NM_198862	ref|Mus musculus neuroligin 2 (Nlgn2), mRNA [NM_198862]	1.97709	1.61424	2.33081	1.97405	1	1	1	1	6.7557	4.88345	5.19443	4.03719	5.21769	1	1	1	1	1	1.62133	2.3885	2.00492	1	1	1	1	7.69161	4.47616	6.08389	1.16601	1	1	1	1	1.53933	0.753169	1.07443	1.12231	1	1	1	22.0808	1	0.00546301	2.64314	0.132366
8322	A_65_P05803	A_65_P05803	A_65_P05803	Unknown	26.4043	23.2566	21.3484	23.6698	1	1	1	1	62.5299	54.4875	58.3808	74.7535	62.5379	1	1	1	1	1	41.2488	53.7547	47.5017	1	1	1	1	82.6836	71.9776	77.3306	1.23654	1	1	1	1	32.6092	42.1286	43.1307	39.2895	1	1	1	12.7758	1	0.00076506	2.6421	0.0684258
30959	A_55_P2037236	ENSMUST00000159087	ENSMUST00000159087	ens|RIKEN cDNA A530040E14 gene [Source:MGI Symbol;Acc:MGI:3612703] [ENSMUST00000159087]	35.7204	32.9109	43.1561	37.2625	1	1	1	1	87.4023	94.2855	99.4193	112.413	98.3799	1	1	1	1	1	26.7833	29.9792	28.3813	1	1	1	1	103.827	143.359	123.593	1.25628	1	1	1	1	27.669	33.4956	21.7059	27.6235	1	1	1	92.3354	1	0.000276007	2.64019	0.0407475
4579	A_51_P456957	Pex11a	NM_011068	ref|Mus musculus peroxisomal biogenesis factor 11 alpha (Pex11a), mRNA [NM_011068]	6.63107	6.47902	4.42592	5.84534	1	1	1	1	14.1632	16.8828	15.4224	15.2076	15.419	1	1	1	1	1	7.58275	5.47256	6.52765	1	1	1	1	25.2361	11.2649	18.2505	1.18364	1	1	1	1	3.582	6.717	3.0869	4.46197	1	1	1	23.0017	1	0.000120722	2.63783	0.238919
23775	A_51_P338443	Angptl4	NM_020581	ref|Mus musculus angiopoietin-like 4 (Angptl4), mRNA [NM_020581]	5.58026	5.84088	6.70964	6.04359	1	1	1	1	17.7311	16.4334	18.8156	10.7472	15.9318	1	1	1	1	1	5.64349	4.73018	5.18683	1	1	1	1	19.0893	20.0313	19.5603	1.22775	1	1	1	1	3.88368	5.51337	4.31759	4.57155	1	1	1	38.3393	1	0.00577205	2.63615	0.00207685
45292	A_55_P2210213	4732423E21Rik	AK028644	gb|Mus musculus 10 days neonate skin cDNA, RIKEN full-length enriched library, clone:4732423E21 product:unclassifiable, full insert sequence. [AK028644]	12.3458	16.4622	17.2965	15.3682	1	1	1	1	46.0863	49.8689	34.9039	30.6276	40.3717	1	1	1	1	1	11.1606	16.246	13.7033	1	1	1	1	25.9341	29.2944	27.6143	0.684001	1	1	1	1	5.92249	6.273	6.88458	6.36002	1	1	1	28.1605	1	0.00625608	2.62697	0.0447964
22907	A_52_P618728	M61952	M61952	gb|Mouse pseudo anti-idiotype antibody-resistant variant IgK (Vk-Ox1 gene family) mRNA, VJ5 region. [M61952]	6.23956	7.40248	6.33102	6.65769	1	1	1	1	16.2147	19.7707	12.576	20.995	17.3891	1	1	1	1	1	14.2361	21.1208	17.6785	1	1	1	1	12.9149	14.6956	13.8053	0.793903	1	1	1	1	8.07251	14.5006	8.11827	10.2304	1	1	1	6.666	1	0.00517982	2.61188	0.389772
18872	A_55_P2011436	Gm11223	AK030082	gb|Mus musculus adult male testis cDNA, RIKEN full-length enriched library, clone:4932436F18 product:leukemia-associated gene, full insert sequence. [AK030082]	82.4369	68.8849	82.8065	78.0428	1	1	1	1	220.265	188.462	229.824	176.406	203.739	1	1	1	1	1	73.0515	60.3265	66.689	1	1	1	1	278.037	250.201	264.119	1.29636	1	1	1	1	41.4733	71.199	87.1918	66.6214	1	1	1	313.124	1	0.000462775	2.61061	0.00595458
13180	A_55_P2079430	Spred1	ENSMUST00000028829	ens|sprouty protein with EVH-1 domain 1, related sequence [Source:MGI Symbol;Acc:MGI:2150016] [ENSMUST00000028829]	3.36199	3.83776	4.6039	3.93455	1	1	1	1	10.0463	10.125	10.8445	9.99357	10.2524	1	1	1	1	1	2.4779	2.5051	2.4915	1	1	1	1	8.53907	10.8251	9.68207	0.944375	1	1	1	1	1.26286	2.07997	1.01953	1.45412	1	1	1	15.5447	1	1.50669e-05	2.60573	0.0243521
18268	A_55_P1962651	AK139043	AK139043	gb|Mus musculus 7 days neonate cerebellum cDNA, RIKEN full-length enriched library, clone:A730001P21 product:hypothetical protein, full insert sequence. [AK139043]	11.9423	9.40526	10.4706	10.6061	1	1	1	1	31.2025	28.9786	30.4774	19.8623	27.6302	1	1	1	1	1	5.43079	5.67621	5.5535	1	1	1	1	19.1628	26.4887	22.8258	0.826117	1	1	1	1	10.7049	7.7139	5.11743	7.84541	1	1	1	9.86507	1	0.00302442	2.60513	0.0421958
15106	A_51_P405167	Maf	NM_001025577	ref|Mus musculus avian musculoaponeurotic fibrosarcoma (v-maf) AS42 oncogene homolog (Maf), mRNA [NM_001025577]	3.10047	0.940133	3.54014	2.52691	1	1	1	1	5.51475	7.55708	6.86754	6.36838	6.57694	1	1	1	1	1	3.15354	3.10908	3.13131	1	1	1	1	40.8049	19.8796	30.3423	4.61344	1	1	1	1	3.20881	4.7511	13.6485	7.20282	1	1	1	31.8845	1	0.00486362	2.60275	0.121483
50612	A_52_P325161	Zbtb10	NM_177660	ref|Mus musculus zinc finger and BTB domain containing 10 (Zbtb10), mRNA [NM_177660]	3.20325	4.00973	4.75054	3.98784	1	1	1	1	9.94989	13.9438	9.24388	8.2898	10.3568	1	1	1	1	1	6.62997	6.29729	6.46363	1	1	1	1	15.5577	14.958	15.2579	1.47322	1	1	1	1	4.39399	3.40533	4.36054	4.05329	1	1	1	6.28562	1	0.008516	2.5971	0.00151691
29892	A_52_P16931	Suv39h2	NM_022724	ref|Mus musculus suppressor of variegation 3-9 homolog 2 (Drosophila) (Suv39h2), transcript variant 1, mRNA [NM_022724]	0.237215	0.269784	0.26132	0.256106	0	0	0	0	0.694206	0.516551	0.728781	0.713923	0.663365	1	1	1	1	1	0.493528	0.269247	0.381387	1	0	1	0.666667	0.670643	0.945701	0.808172	1.21829	1	0	1	0.666667	0.360144	0.422647	0.683966	0.488919	1	1	1	0.694196	1	0.00098332	2.59019	0.137984
45919	A_51_P300337	Csrp2	NM_007792	ref|Mus musculus cysteine and glycine-rich protein 2 (Csrp2), mRNA [NM_007792]	20.2221	32.2168	48.0488	33.4959	1	1	1	1	87.6403	89.1003	76.2566	93.8338	86.7078	1	1	1	1	1	29.5146	29.4664	29.4905	1	1	1	1	98.9613	110.577	104.769	1.2083	1	1	1	1	10.1328	16.0789	28.593	18.2682	1	1	1	54.5199	1	0.00119565	2.58861	0.00589985
43789	A_55_P2068663	Stmn1	NM_019641	ref|Mus musculus stathmin 1 (Stmn1), mRNA [NM_019641]	84.7877	62.4181	87.3204	78.1754	1	1	1	1	216.37	195.922	227.97	167.995	202.064	1	1	1	1	1	70.8462	59.6773	65.2617	1	1	1	1	259.446	254.067	256.756	1.27067	1	1	1	1	39.0868	71.4077	83.6198	64.7048	1	1	1	314.666	1	0.00074197	2.58475	0.00104606
30870	A_55_P2075657	5330426L24Rik	XR_168729	ref|PREDICTED: Mus musculus RIKEN cDNA 5330426L24 gene (5330426L24Rik), misc_RNA [XR_168729]	0.872901	0.819809	1.19073	0.961147	1	1	1	1	2.37513	2.32312	2.4034	2.75771	2.46484	1	1	1	1	1	1.28048	1.43328	1.35688	1	1	1	1	2.58819	1.87309	2.23064	0.904983	1	1	1	1	1.58123	1.24158	0.938956	1.25392	1	1	1	3.34371	1	0.000180276	2.56448	0.139399
9483	A_52_P200458	Fut4	NM_010242	ref|Mus musculus fucosyltransferase 4 (Fut4), mRNA [NM_010242]	0.353532	0.52495	0.761119	0.546534	1	1	1	1	1.18759	1.20074	1.52426	1.6781	1.39767	1	1	1	1	1	0.8175	1.07216	0.944829	1	1	1	1	4.15819	1.87812	3.01815	2.15941	1	0	1	0.666667	0.303392	0.929971	0.846697	0.693353	0	1	1	6.52073	1	0.0045752	2.55734	0.212436
36930	A_55_P2052290	Psat1	NM_001205339	ref|Mus musculus phosphoserine aminotransferase 1 (Psat1), transcript variant 2, mRNA [NM_001205339]	43.174	38.7918	31.0961	37.6873	1	1	1	1	95.4965	93.2573	115.959	79.8609	96.1434	1	1	1	1	1	35.5226	33.0885	34.3055	1	1	1	1	135.016	122.896	128.956	1.34129	1	1	1	1	29.2468	32.2084	29.1774	30.2109	1	1	1	159.936	1	0.0014976	2.55108	0.00423788
56369	A_51_P156438	Slc25a33	NM_027460	ref|Mus musculus solute carrier family 25, member 33 (Slc25a33), nuclear gene encoding mitochondrial protein, mRNA [NM_027460]	16.4432	16.2055	15.9452	16.198	1	1	1	1	31.9338	43.8175	53.5951	35.5584	41.2262	1	1	1	1	1	18.6807	21.0222	19.8514	1	1	1	1	81.4346	50.7571	66.0958	1.60325	1	1	1	1	16.3679	16.3894	13.0751	15.2775	1	1	1	42.9942	1	0.00707214	2.54514	0.0951304
13029	A_51_P296796	Nt5dc2	NM_027289	ref|Mus musculus 5'-nucleotidase domain containing 2 (Nt5dc2), mRNA [NM_027289]	0.239078	0.578501	0.260591	0.35939	0	1	0	0.333333	0.964521	0.796613	0.9783	0.912429	0.912966	1	1	1	1	1	0.462772	0.479545	0.471159	1	1	1	1	0.984546	0.531454	0.758	0.830261	1	0	1	0.666667	0.345961	0.369036	0.322994	0.345997	1	1	1	1.64828	1	0.00313302	2.54032	0.333224
32370	A_55_P2024461	Tbkbp1	NM_198100	ref|Mus musculus TBK1 binding protein 1 (Tbkbp1), mRNA [NM_198100]	10.9739	7.58683	7.51907	8.69327	1	1	1	1	24.2005	21.3047	26.0616	16.4229	21.9974	1	1	1	1	1	12.1581	7.08159	9.61986	1	1	1	1	26.5013	18.9258	22.7135	1.03255	1	1	1	1	7.68009	14.7661	4.45992	8.96871	1	1	1	82.3415	1	0.00411124	2.5304	0.102888
57540	A_55_P2158324	A_55_P2158324	A_55_P2158324	Unknown	0.420046	0.308824	0.316376	0.348415	1	0	0	0.333333	0.983302	0.944069	1.01875	0.580221	0.881585	1	1	1	1	1	0.583246	0.314121	0.448684	1	0	1	0.666667	0.475808	0.369143	0.422476	0.479223	1	0	1	0.666667	0.635893	0.233281	0.339562	0.402912	1	0	0	0.559516	0	0.00769518	2.53027	0.873006
10583	A_55_P2011300	Fggy	NM_029347	ref|Mus musculus FGGY carbohydrate kinase domain containing (Fggy), transcript variant 2, mRNA [NM_029347]	1.39719	0.808834	0.381447	0.86249	1	1	1	1	2.23194	2.12072	2.42946	1.94386	2.18149	1	1	1	1	1	1.15713	2.42189	1.78951	1	1	1	1	2.85177	2.76553	2.80865	1.28749	1	0	1	0.666667	1.76565	1.19719	1.18989	1.38424	1	1	1	1.06784	1	0.00483816	2.5293	0.249124
260	A_55_P2065074	Hdac9	NM_001271386	ref|Mus musculus histone deacetylase 9 (Hdac9), transcript variant 1, mRNA [NM_001271386]	0.24329	0.373021	0.564629	0.393647	0	1	1	0.666667	0.968653	0.925954	1.24382	0.818184	0.989152	1	1	1	1	1	0.241796	0.381124	0.31146	0	1	0	0.333333	1.36593	1.53173	1.44883	1.46472	1	0	1	0.666667	0.295088	0.446118	0.302342	0.347849	0	1	0	0.785061	1	0.0064579	2.51279	0.00894233
37083	A_30_P01019339	chr5:139230332-139230823_R	chr5:139230332-139230823_R	lincRNA:chr5:139230332-139230823 reverse strand	1.01454	0.687571	0.604107	0.76874	1	1	1	1	2.06868	2.28768	1.97067	1.3968	1.93096	1	1	1	1	1	1.56483	0.627349	1.09609	1	1	1	1	1.9546	1.72438	1.83949	0.952632	1	1	1	1	1.24826	0.941816	1.00904	1.06637	1	1	1	2.8103	1	0.00540367	2.51185	0.263409
14943	A_55_P2043862	Stmn1	NM_019641	ref|Mus musculus stathmin 1 (Stmn1), mRNA [NM_019641]	49.411	42.8914	53.5205	48.6076	1	1	1	1	137.88	107.081	130.536	109.983	121.37	1	1	1	1	1	43.8702	39.5607	41.7154	1	1	1	1	145.022	144.953	144.987	1.19459	1	1	1	1	25.3557	43.727	54.2439	41.1088	1	1	1	182.939	1	0.0005584	2.49693	0.000435177
41978	A_52_P638895	Vegfa	NM_001025250	ref|Mus musculus vascular endothelial growth factor A (Vegfa), transcript variant 1, mRNA [NM_001025250]	2.81664	2.71291	3.72451	3.08469	1	1	1	1	6.99028	8.49037	7.54725	7.72952	7.68936	1	1	1	1	1	3.76623	2.92555	3.34589	1	1	1	1	13.3791	13.3134	13.3462	1.73568	1	1	1	1	2.08808	1.35868	2.2306	1.89245	1	1	1	18.2989	1	0.00016079	2.49275	0.0017728
39997	A_52_P350554	Kcnb1	NM_008420	ref|Mus musculus potassium voltage gated channel, Shab-related subfamily, member 1 (Kcnb1), mRNA [NM_008420]	12.7034	11.8286	13.8896	12.8072	1	1	1	1	33.5002	35.61	32.7876	25.6782	31.894	1	1	1	1	1	13.7403	18.4116	16.0759	1	1	1	1	42.8523	33.5608	38.2065	1.19792	1	1	1	1	21.5597	27.2459	33.8639	27.5565	1	1	1	44.4916	1	0.000736511	2.49032	0.0510183
10362	A_30_P01028845	chr3:10081893-10094218_R	chr3:10081893-10094218_R	lincRNA:chr3:10081893-10094218 reverse strand	0.70874	0.833169	1.1733	0.90507	1	1	1	1	2.51544	1.85038	2.38237	2.25611	2.25107	1	1	1	1	1	0.897345	1.06155	0.979447	1	1	1	1	2.04155	2.47996	2.26076	1.0043	1	1	1	1	0.373835	1.23075	1.79764	1.13408	1	1	1	7.25663	1	0.0012536	2.48718	0.0317907
17887	A_52_P476754	Ubash3b	NM_176860	ref|Mus musculus ubiquitin associated and SH3 domain containing, B (Ubash3b), mRNA [NM_176860]	37.0091	32.6168	31.9577	33.8612	1	1	1	1	85.3366	102.421	82.6451	65.7831	84.0463	1	1	1	1	1	38.9403	33.2267	36.0835	1	1	1	1	128.667	91.7657	110.216	1.31138	1	1	1	1	40.584	40.0041	36.4155	39.0012	1	1	1	58.6738	1	0.0025202	2.48208	0.0579685
39604	A_30_P01021081	chr2:119697845-119719245_F	chr2:119697845-119719245_F	lincRNA:chr2:119697845-119719245 forward strand	0.212687	0.253655	0.243929	0.236757	0	0	0	0	0.595597	0.474881	0.662949	0.611468	0.586224	1	1	1	1	1	0.214433	0.246393	0.230413	0	0	1	0.333333	1.15247	0.734057	0.943263	1.60905	1	0	1	0.666667	0.251458	0.295919	0.280248	0.275875	0	1	0	0.899711	1	0.000780608	2.47606	0.0767863
16830	A_52_P683441	Capn5	NM_007602	ref|Mus musculus calpain 5 (Capn5), mRNA [NM_007602]	44.2339	41.2671	32.1389	39.2133	1	1	1	1	106.127	103.998	102.421	75.4532	96.9999	1	1	1	1	1	50.4996	40.7201	45.6099	1	1	1	1	132.771	102.94	117.855	1.21501	1	1	1	1	25.6673	34.5221	36.8701	32.3532	1	1	1	112.13	1	0.00141021	2.47365	0.0441055
35313	A_55_P2033665	A_55_P2033665	A_55_P2033665	Unknown	3.16154	3.85071	4.80725	3.93983	1	1	1	1	9.70232	12.078	9.35181	7.73858	9.71767	1	1	1	1	1	2.81132	5.70887	4.2601	1	1	1	1	19.5583	15.922	17.7401	1.82555	1	1	1	1	3.54499	2.83961	3.5694	3.318	1	1	1	8.26246	1	0.00376033	2.46652	0.0284782
14563	A_30_P01019251	chr16:4585697-4594022_R	chr16:4585697-4594022_R	lincRNA:chr16:4585697-4594022 reverse strand	0.249151	0.269083	0.281608	0.266614	0	0	1	0.333333	0.65864	0.55583	0.835338	0.57874	0.657137	1	1	1	1	1	0.347708	0.275542	0.311625	1	0	1	0.666667	1.52643	0.664298	1.09537	1.66688	1	0	1	0.666667	0.621923	0.200223	0.297815	0.37332	1	0	0	1.05175	1	0.003523	2.46475	0.211711
50959	A_52_P286098	Epb4.1l4b	NM_019427	ref|Mus musculus erythrocyte protein band 4.1-like 4b (Epb4.1l4b), mRNA [NM_019427]	8.42655	10.7599	10.0247	9.73704	1	1	1	1	28.2639	25.0919	20.3894	22.1095	23.9637	1	1	1	1	1	11.9029	9.40382	10.6533	1	1	1	1	34.216	41.3753	37.7957	1.57721	1	1	1	1	6.34708	7.05804	7.81911	7.07474	1	1	1	60.7274	1	0.0011325	2.46109	0.0189598
41673	A_52_P126403	Tmem26	NM_177794	ref|Mus musculus transmembrane protein 26 (Tmem26), mRNA [NM_177794]	1.82504	2.03396	2.25263	2.03721	1	1	1	1	5.54824	6.40127	4.04346	4.03422	5.0068	1	1	1	1	1	2.65206	2.38195	2.51701	1	1	1	1	11.2095	9.83112	10.5203	2.10121	1	1	1	1	1.70706	1.1419	1.97295	1.6073	1	1	1	3.72415	1	0.00816403	2.45767	0.00761248
28184	A_55_P2137077	ENSMUST00000179211	ENSMUST00000179211	Unknown	3.45478	4.07	6.10049	4.54176	1	1	1	1	9.18793	11.0272	13.9186	10.5142	11.162	1	1	1	1	1	2.36787	1.90195	2.13491	1	1	1	1	10.0955	13.5789	11.8372	1.06049	1	1	1	1	2.53768	3.01292	2.55351	2.70137	1	1	1	11.1905	1	0.00454873	2.45763	0.0312719
8260	A_55_P2081615	Timeless	NM_001164081	ref|Mus musculus timeless circadian clock 1 (Timeless), transcript variant 4, mRNA [NM_001164081]	2.60424	2.88963	2.32727	2.60705	1	1	1	1	5.73052	6.52956	7.52954	5.80182	6.39786	1	1	1	1	1	2.77616	2.56556	2.67086	1	1	1	1	8.08425	5.73035	6.9073	1.07963	1	1	1	1	4.14286	2.48831	2.04522	2.89213	1	1	1	7.45868	1	0.000714567	2.45406	0.0697569
41724	A_55_P1970650	Dgkh	NM_001081336	ref|Mus musculus diacylglycerol kinase, eta (Dgkh), transcript variant 1, mRNA [NM_001081336]	3.82338	5.37828	4.27083	4.49083	1	1	1	1	12.6063	13.5832	7.9408	9.94049	11.0177	1	1	1	1	1	4.64438	4.89406	4.76922	1	1	1	1	13.8989	11.4183	12.6586	1.14893	1	1	1	1	5.684	3.96948	5.76558	5.13969	1	1	1	12.8968	1	0.00875255	2.45338	0.0240697
50464	A_52_P638895	Vegfa	NM_001025250	ref|Mus musculus vascular endothelial growth factor A (Vegfa), transcript variant 1, mRNA [NM_001025250]	2.87132	2.45821	4.82815	3.38589	1	1	1	1	9.66935	8.6867	7.4488	7.23392	8.25969	1	1	1	1	1	4.165	3.40802	3.78651	1	1	1	1	14.2622	15.3638	14.813	1.79341	1	1	1	1	1.95671	2.33749	3.39873	2.56431	1	1	1	19.3471	1	0.00303722	2.43944	0.00365332
4525	A_30_P01019038	chr3:95443575-95462543_R	chr3:95443575-95462543_R	lincRNA:chr3:95443575-95462543 reverse strand	9.91299	10.3146	9.45555	9.89438	1	1	1	1	22.8129	31.7486	20.0078	21.9758	24.1363	1	1	1	1	1	12.4125	10.8804	11.6464	1	1	1	1	33.0135	30.8864	31.95	1.32373	1	1	1	1	7.63483	9.86307	10.8512	9.44971	1	1	1	12.5568	1	0.00578373	2.4394	0.00414171
9288	A_51_P254986	Serf1	NM_011353	ref|Mus musculus small EDRK-rich factor 1 (Serf1), mRNA [NM_011353]	12.0328	19.3388	23.6582	18.3433	1	1	1	1	46.8055	45.4969	43.9611	42.6506	44.7285	1	1	1	1	1	15.1946	14.8858	15.0402	1	1	1	1	49.4942	60.3318	54.913	1.2277	1	1	1	1	6.59365	8.36029	18.7341	11.2294	1	1	1	101.98	1	0.000332322	2.43841	0.017987
15374	A_51_P156434	Slc25a33	NM_027460	ref|Mus musculus solute carrier family 25, member 33 (Slc25a33), nuclear gene encoding mitochondrial protein, mRNA [NM_027460]	1.517	1.65614	2.01513	1.72942	1	1	1	1	4.6044	3.74764	4.68636	3.78452	4.20573	1	1	1	1	1	2.17013	2.03159	2.10086	1	1	1	1	8.78422	6.59016	7.68719	1.82779	1	1	1	1	2.27158	1.38646	1.46148	1.70651	1	1	1	5.13656	1	0.000625374	2.43187	0.036605
33821	A_30_P01022926	chr19:61226425-61270975_F	chr19:61226425-61270975_F	lincRNA:chr19:61226425-61270975 forward strand	6.4869	5.65303	4.59519	5.57837	1	1	1	1	14.3715	16.2896	11.9953	11.5252	13.5454	1	1	1	1	1	6.16397	8.10113	7.13255	1	1	1	1	18.6471	12.1916	15.4193	1.13834	1	1	1	1	6.62228	6.44117	3.31519	5.45955	1	1	1	11.5368	1	0.00224335	2.4282	0.133136
20764	A_52_P546162	HQ446585	HQ446585	gb|Mus musculus clone nat28L immunoglobulin light chain variable region mRNA, partial cds. [HQ446585]	4.53061	5.62306	4.96441	5.03936	1	1	1	1	13.3021	11.6982	9.29822	14.623	12.2304	1	1	1	1	1	11.8336	12.7796	12.3066	1	1	1	1	9.90258	11.0358	10.4692	0.856	1	1	1	1	8.67925	13.9794	9.65557	10.7714	1	1	1	8.6374	1	0.00345201	2.42697	0.130505
17090	A_55_P2187034	A_55_P2187034	A_55_P2187034	Unknown	14.9231	14.8631	16.5387	15.4416	1	1	1	1	45.3659	33.9557	39.5804	30.9157	37.4544	1	1	1	1	1	13.0945	12.7797	12.9371	1	1	1	1	42.9478	43.8573	43.4026	1.15881	1	1	1	1	9.21194	11.9012	18.4207	13.1779	1	1	1	76.2451	1	0.0021648	2.42555	0.000249373
6878	A_55_P2126363	Wnt10b	NM_011718	ref|Mus musculus wingless related MMTV integration site 10b (Wnt10b), mRNA [NM_011718]	0.594097	0.481735	0.547313	0.541048	1	1	1	1	1.04476	1.31027	1.29884	1.57986	1.30843	1	1	1	1	1	0.911073	0.404178	0.657625	1	1	1	1	2.08469	2.55756	2.32112	1.77397	1	1	1	1	0.607099	0.661267	0.326151	0.531506	1	1	1	1.6924	1	0.0021353	2.41833	0.0407771
28677	A_30_P01021739	chr5:113594167-113645342_R	chr5:113594167-113645342_R	lincRNA:chr5:113594167-113645342 reverse strand	0.254813	0.415261	0.360033	0.343369	0	1	1	0.666667	0.885386	0.803963	0.79175	0.839865	0.830241	1	1	1	1	1	0.826288	0.280996	0.553642	1	0	1	0.666667	0.201166	0.267129	0.234148	0.282024	0	1	0	0.333333	0.429857	0.205481	0.305931	0.313756	1	0	0	0.509301	1	0.000138153	2.41793	0.364715
45589	A_55_P2161865	Pdlim7	NM_026131	ref|Mus musculus PDZ and LIM domain 7 (Pdlim7), transcript variant c, mRNA [NM_026131]	7.28304	8.03462	8.58339	7.96702	1	1	1	1	24.022	18.0363	13.6214	21.3655	19.2613	1	1	1	1	1	8.08057	9.67748	8.87903	1	1	1	1	14.6118	18.47	16.5409	0.858766	1	1	1	1	6.55138	7.59319	8.5209	7.55516	1	1	1	7.66934	1	0.00828848	2.41763	0.0668881
30305	A_52_P509185	Zfp318	NM_207671	ref|Mus musculus zinc finger protein 318 (Zfp318), transcript variant 1, mRNA [NM_207671]	220.042	195.242	213.521	209.602	1	1	1	1	503.01	511.376	487.605	520.556	505.637	1	1	1	1	1	233.653	279.547	256.6	1	1	1	1	445.297	491.636	468.466	0.926488	1	1	1	1	235.192	176.475	233.091	214.919	1	1	1	182.856	1	9.78362e-07	2.41237	0.0228804
16397	A_52_P495553	Zbtb10	NM_177660	ref|Mus musculus zinc finger and BTB domain containing 10 (Zbtb10), mRNA [NM_177660]	4.58277	4.98766	4.59835	4.72293	1	1	1	1	11.0286	13.3602	11.2442	9.78013	11.3533	1	1	1	1	1	7.77272	8.3106	8.04166	1	1	1	1	17.284	14.9588	16.1214	1.41997	1	1	1	1	5.10113	4.88719	5.38943	5.12592	1	1	1	13.5474	1	0.000672336	2.40387	0.0211252
35316	A_51_P199135	Cd83	NM_009856	ref|Mus musculus CD83 antigen (Cd83), mRNA [NM_009856]	1366.49	1072.8	1298.1	1245.8	1	1	1	1	2698.95	2918.56	3765.99	2580.85	2991.09	1	1	1	1	1	1087.16	894.425	990.792	1	1	1	1	4364.95	3366.74	3865.84	1.29245	1	1	1	1	675.502	1333.79	995.062	1001.45	1	1	1	5102.5	1	0.00302356	2.40094	0.0298667
32152	A_51_P442964	Casc5	NM_029617	ref|Mus musculus cancer susceptibility candidate 5 (Casc5), mRNA [NM_029617]	1.37824	0.686647	1.2129	1.09259	1	1	1	1	2.67335	2.85228	2.80344	2.12409	2.61329	1	1	1	1	1	3.88132	3.11294	3.49713	1	1	1	1	3.33091	3.32196	3.32643	1.27289	1	0	1	0.666667	1.32614	1.30517	1.04017	1.22383	1	1	1	2.60179	1	0.0022113	2.39182	0.700291
22543	A_52_P613596	Vav3	NM_020505	ref|Mus musculus vav 3 oncogene (Vav3), transcript variant 1, mRNA [NM_020505]	11.9791	9.52846	10.1713	10.5596	1	1	1	1	26.1935	28.9102	25.5081	20.2954	25.2268	1	1	1	1	1	6.97217	9.7428	8.35748	1	1	1	1	36.0069	28.3624	32.1847	1.27581	1	1	1	1	5.53909	6.9011	6.892	6.44407	1	1	1	35.4363	1	0.00118724	2.38899	0.027901
42071	A_30_P01019400	chr16:94775095-94775634_F	chr16:94775095-94775634_F	lincRNA:chr16:94775095-94775634 forward strand	0.654714	0.716275	1.34806	0.90635	1	1	1	1	2.58919	2.1148	2.31264	1.63395	2.16265	1	1	1	1	1	1.57508	1.37892	1.477	1	1	1	1	1.29287	2.39557	1.84422	0.85276	1	0	1	0.666667	0.864348	1.1339	1.64893	1.21573	1	1	1	0.9807	1	0.00880331	2.3861	0.579343
62369	A_55_P2019014	Tmem120b	NM_001039723	ref|Mus musculus transmembrane protein 120B (Tmem120b), mRNA [NM_001039723]	21.387	28.2656	36.7014	28.7847	1	1	1	1	85.323	57.3217	62.4635	68.9437	68.513	1	1	1	1	1	18.7716	20.1508	19.4612	1	1	1	1	92.4248	90.7258	91.5753	1.33661	1	1	1	1	21.55	28.796	42.6645	31.0035	1	1	1	88.215	1	0.00445447	2.38019	0.000230117
31020	A_66_P124017	Mtap7d3	NM_177293	ref|Mus musculus MAP7 domain containing 3 (Mtap7d3), mRNA [NM_177293]	0.986599	1.45283	1.84403	1.42782	1	1	1	1	3.51563	3.22408	4.06555	2.73831	3.38589	1	1	1	1	1	2.01401	2.50736	2.26068	1	1	1	1	5.97675	6.63276	6.30476	1.86207	1	1	1	1	2.07694	2.48056	3.3481	2.6352	1	1	1	5.61163	1	0.00396095	2.37137	0.0101426
34830	A_52_P183826	Dctd	NM_178788	ref|Mus musculus dCMP deaminase (Dctd), transcript variant 1, mRNA [NM_178788]	1.20656	1.0377	0.55309	0.93245	1	1	1	1	2.62234	2.41946	1.82328	1.94425	2.20233	1	1	1	1	1	1.21887	0.730679	0.974776	1	1	1	1	4.53962	3.47425	4.00693	1.81941	1	1	1	1	0.436416	1.05404	0.934132	0.808197	1	1	1	10.5153	1	0.00604234	2.36188	0.0353741
52713	A_30_P01019875	chr5:110182844-110228345_R	chr5:110182844-110228345_R	lincRNA:chr5:110182844-110228345 reverse strand	2.41738	1.89347	2.54107	2.28397	1	1	1	1	6.43375	6.50164	4.05839	4.54608	5.38496	1	1	1	1	1	3.50867	3.02709	3.26788	1	1	1	1	4.74454	4.9232	4.83387	0.897661	1	1	1	1	2.15061	2.388	1.50545	2.01469	1	1	1	2.0078	1	0.00991032	2.35772	0.0258582
44694	A_51_P149714	Ms4a6d	NM_026835	ref|Mus musculus membrane-spanning 4-domains, subfamily A, member 6D (Ms4a6d), mRNA [NM_026835]	0.219691	0.25729	0.25004	0.24234	1	0	0	0.333333	0.585718	0.621787	0.491843	0.584876	0.571056	1	1	1	1	1	0.295245	0.812744	0.553994	1	1	1	1	2.42702	1.50984	1.96843	3.44701	1	1	1	1	0.526667	0.512895	0.284265	0.441276	1	1	0	3.16182	1	0.000207864	2.35642	0.115137
29735	A_30_P01026284	chr13:108548345-108679004_R	chr13:108548345-108679004_R	lincRNA:chr13:108548345-108679004 reverse strand	0.821667	1.37636	1.97308	1.39037	1	1	1	1	2.91356	3.81423	3.38863	2.96064	3.26927	1	1	1	1	1	1.35199	1.89129	1.62164	1	1	1	1	2.54938	3.11673	2.83305	0.866571	1	0	1	0.666667	2.61045	1.20606	1.49855	1.77168	1	1	1	2.02837	1	0.00400226	2.35137	0.0904442
26288	A_55_P2044257	Crem	NM_001110851	ref|Mus musculus cAMP responsive element modulator (Crem), transcript variant 7, mRNA [NM_001110851]	0.247592	0.404969	0.281071	0.311211	1	1	1	1	0.755353	0.696731	0.8575	0.614385	0.730992	1	1	1	1	1	0.294507	0.72297	0.508738	1	1	1	1	0.219887	0.450564	0.335226	0.45859	1	0	1	0.666667	0.276754	0.369464	0.290509	0.312242	0	1	0	0.475908	0	0.00217037	2.34887	0.549739
17980	A_55_P2185543	Tle2	NM_001252401	ref|Mus musculus transducin-like enhancer of split 2, homolog of Drosophila E(spl) (Tle2), transcript variant 2, mRNA [NM_001252401]	49.8866	59.4859	64.3429	57.9051	1	1	1	1	121.119	134.041	134.563	154.072	135.948	1	1	1	1	1	51.4161	51.5777	51.4969	1	1	1	1	91.4888	114.099	102.794	0.756123	1	1	1	1	40.1068	45.2509	45.4929	43.6169	1	1	1	51.6081	1	0.000301408	2.34778	0.0452972
36304	A_55_P2004746	Xkrx	NM_183319	ref|Mus musculus X Kell blood group precursor related X linked (Xkrx), mRNA [NM_183319]	114.785	115.486	104.392	111.554	1	1	1	1	232.192	306.699	257.457	249.761	261.527	1	1	1	1	1	72.3968	91.4329	81.9149	1	1	1	1	189.112	202.667	195.889	0.749021	1	1	1	1	106.864	97.8195	88.4609	97.7148	1	1	1	50.6228	1	0.000540484	2.3444	0.010347
56127	A_30_P01018837	chr18:47327300-47333819_R	chr18:47327300-47333819_R	lincRNA:chr18:47327300-47333819 reverse strand	0.604724	0.831015	0.276315	0.570685	1	1	0	0.666667	1.35223	1.61966	1.13656	1.24117	1.3374	1	1	1	1	1	0.748611	0.679061	0.713836	1	1	1	1	0.457233	0.95724	0.707237	0.528813	1	1	1	1	0.998492	0.530602	0.381865	0.636986	1	1	1	1.02865	1	0.00845491	2.34351	0.981515
15592	A_30_P01017723	chr17:35080914-35090009_R	chr17:35080914-35090009_R	lincRNA:chr17:35080914-35090009 reverse strand	16.7305	12.7932	11.8316	13.7851	1	1	1	1	31.8451	35.3853	36.02	25.9047	32.2888	1	1	1	1	1	13.669	15.9655	14.8172	1	1	1	1	66.8151	57.7413	62.2782	1.92879	1	1	1	1	13.4926	16.4941	15.9475	15.3114	1	1	1	106.133	1	0.00166921	2.34229	0.00958368
25239	A_55_P2005433	TC1725173	TC1725173	tc|Q8CGT8_MOUSE (Q8CGT8) Argonaute 4 protein, partial (4%) [TC1725173]	22.9824	24.2736	21.2696	22.8419	1	1	1	1	57.8472	46.2655	44.2276	65.6432	53.4959	1	1	1	1	1	36.4014	42.0741	39.2377	1	1	1	1	67.4733	55.4156	61.4445	1.14858	1	1	1	1	33.0393	31.8637	36.9342	33.9457	1	1	1	18.2921	1	0.00375835	2.34201	0.0794394
37859	A_55_P2207342	LOC101056197	XM_003945397	ref|PREDICTED: Mus musculus uncharacterized LOC101056197 (LOC101056197), mRNA [XM_003945397]	1.06764	2.27354	2.16022	1.8338	1	1	1	1	5.05069	4.16499	3.54945	4.33529	4.27511	1	1	1	1	1	3.19306	3.02799	3.11053	1	1	1	1	3.76179	5.06373	4.41276	1.0322	1	1	1	1	2.41351	1.9091	1.56424	1.96229	1	1	1	8.1818	1	0.00405052	2.33128	0.18562
14569	A_51_P515684	1700001L05Rik	NR_027980	ref|Mus musculus RIKEN cDNA 1700001L05 gene (1700001L05Rik), non-coding RNA [NR_027980]	0.983719	1.24236	1.50113	1.2424	1	1	1	1	3.234	2.20598	2.80824	3.27871	2.88173	1	1	1	1	1	1.0997	1.53253	1.31611	1	1	1	1	2.54843	3.35262	2.95052	1.02387	1	1	1	1	1.49109	1.97751	1.24353	1.57071	1	1	1	5.34083	1	0.0036969	2.31949	0.069965
18298	A_30_P01019068	chr3:95443575-95462543_R	chr3:95443575-95462543_R	lincRNA:chr3:95443575-95462543 reverse strand	3.95938	5.35138	4.24794	4.51957	1	1	1	1	10.4248	13.3723	8.36169	9.68975	10.4621	1	1	1	1	1	5.21962	4.95973	5.08967	1	1	1	1	14.8517	12.1477	13.4997	1.29034	1	1	1	1	2.61216	4.76575	4.24519	3.87437	1	1	1	5.30045	1	0.00605792	2.31485	0.0251047
1538	A_30_P01022237	chr17:35080914-35090009_R	chr17:35080914-35090009_R	lincRNA:chr17:35080914-35090009 reverse strand	50.8785	45.4309	45.8022	47.3705	1	1	1	1	102.795	121.305	117.996	95.7559	109.463	1	1	1	1	1	54.616	48.5963	51.6062	1	1	1	1	195.327	148.533	171.93	1.57067	1	1	1	1	40.946	57.6886	48.3794	49.0047	1	1	1	345.036	1	0.000383133	2.31078	0.0363535
34812	A_30_P01026051	chr4:12050675-12066450_R	chr4:12050675-12066450_R	lincRNA:chr4:12050675-12066450 reverse strand	0.464661	0.694721	0.587383	0.582255	1	1	1	1	1.15996	1.64066	1.35942	1.21903	1.34476	1	1	1	1	1	0.445352	1.02587	0.735613	1	1	1	1	1.85003	0.955353	1.40269	1.04307	1	0	1	0.666667	1.22526	0.606593	0.831123	0.887659	1	1	1	0.888404	1	0.00269655	2.30958	0.337451
11265	A_55_P2059090	Tagap	NM_145968	ref|Mus musculus T cell activation Rho GTPase activating protein (Tagap), mRNA [NM_145968]	83.6431	82.2413	103.856	89.9134	1	1	1	1	189.57	229.756	223.125	187.218	207.417	1	1	1	1	1	84.1006	95.3922	89.7464	1	1	1	1	318.869	307.29	313.079	1.50942	1	1	1	1	82.5105	102.556	119.637	101.568	1	1	1	378.783	1	0.000441762	2.30686	0.00130843
52446	A_55_P2098941	1700110I01Rik	NR_038059	ref|Mus musculus RIKEN cDNA 1700110I01 gene (1700110I01Rik), non-coding RNA [NR_038059]	0.505802	1.02313	1.09051	0.873147	1	1	1	1	2.11813	1.76923	1.72887	2.43633	2.01314	1	1	1	1	1	0.337467	1.1303	0.733881	1	1	1	1	2.54968	1.80952	2.1796	1.08269	1	1	1	1	1.27816	0.253199	1.02365	0.85167	1	1	1	1.85389	1	0.00604257	2.30561	0.116608
39278	A_55_P2105271	Pdlim7	NM_001114088	ref|Mus musculus PDZ and LIM domain 7 (Pdlim7), transcript variant a, mRNA [NM_001114088]	238.323	251.75	258.515	249.529	1	1	1	1	598.85	497.816	553.721	650.11	575.124	1	1	1	1	1	193.507	165.311	179.409	1	1	1	1	434.345	474.955	454.65	0.790525	1	1	1	1	215.333	228.358	269.367	237.686	1	1	1	235.155	1	0.000388539	2.30484	0.00796954
42197	A_52_P400999	Arhgap31	NM_020260	ref|Mus musculus Rho GTPase activating protein 31 (Arhgap31), mRNA [NM_020260]	7.32888	6.99364	6.9075	7.07667	1	1	1	1	18.7789	17.184	13.7874	15.4312	16.2954	1	1	1	1	1	10.1683	10.5509	10.3596	1	1	1	1	21.5057	19.116	20.3109	1.24642	1	1	1	1	5.4949	5.94043	5.29301	5.57611	1	1	1	9.59385	1	0.000810582	2.30269	0.0144665
42545	A_30_P01028637	chr8:119090566-119097735_R	chr8:119090566-119097735_R	lincRNA:chr8:119090566-119097735 reverse strand	38.1832	39.3644	37.0908	38.2128	1	1	1	1	97.2419	103.001	74.4175	76.3896	87.7626	1	1	1	1	1	38.1777	34.9489	36.5633	1	1	1	1	102.869	92.9398	97.9044	1.11556	1	1	1	1	44.9645	32.1571	51.1207	42.7474	1	1	1	81.9776	1	0.00219747	2.29668	0.00716523
37717	A_52_P451378	Twsg1	NM_023053	ref|Mus musculus twisted gastrulation homolog 1 (Drosophila) (Twsg1), mRNA [NM_023053]	10.8208	12.3962	10.855	11.3573	1	1	1	1	26.0642	32.3798	27.5371	18.2271	26.0521	1	1	1	1	1	10.9878	10.8681	10.928	1	1	1	1	42.0866	34.5899	38.3383	1.4716	1	1	1	1	8.93718	9.10434	11.1749	9.7388	1	1	1	22.4596	1	0.00851752	2.29385	0.0181962
38763	A_55_P2170309	Ppfibp2	NM_008905	ref|Mus musculus PTPRF interacting protein, binding protein 2 (liprin beta 2) (Ppfibp2), transcript variant 1, mRNA [NM_008905]	26.7861	29.4032	23.5126	26.5673	1	1	1	1	68.4922	61.6768	53.183	59.1578	60.6274	1	1	1	1	1	24.4461	30.4955	27.4708	1	1	1	1	84.2366	76.171	80.2038	1.3229	1	1	1	1	30.4964	27.0415	27.5185	28.3521	1	1	1	44.1661	1	0.000372663	2.28203	0.00901514
3001	A_55_P2079425	Spred1	NM_033524	ref|Mus musculus sprouty protein with EVH-1 domain 1, related sequence (Spred1), mRNA [NM_033524]	2.75151	2.66185	2.2509	2.55475	1	1	1	1	6.86245	5.61547	5.69648	5.13526	5.82742	1	1	1	1	1	3.21084	1.42644	2.31864	1	1	1	1	6.73652	6.38382	6.56017	1.12574	1	1	1	1	0.463917	0.502256	1.11057	0.692249	1	1	1	6.35316	1	0.000788391	2.28101	0.0430297
38743	A_51_P493886	Gpt2	NM_173866	ref|Mus musculus glutamic pyruvate transaminase (alanine aminotransferase) 2 (Gpt2), mRNA [NM_173866]	1.72522	3.4141	5.09897	3.41276	1	1	1	1	8.30704	6.68355	8.35904	7.70302	7.76316	1	1	1	1	1	1.70547	2.76175	2.23361	1	1	1	1	6.29574	11.4621	8.87893	1.14373	1	1	1	1	1.15454	1.02568	4.83219	2.33747	1	1	1	8.49574	1	0.00559563	2.27474	0.127907
37982	A_55_P2062070	Pdzd2	NM_001081064	ref|Mus musculus PDZ domain containing 2 (Pdzd2), mRNA [NM_001081064]	5.22889	7.30258	9.60851	7.37999	1	1	1	1	18.7109	11.6632	18.6666	18.1024	16.7858	1	1	1	1	1	7.2013	6.49702	6.84916	1	1	1	1	14.5657	24.6012	19.5835	1.16667	1	1	1	1	1.11446	1.49668	0.340366	0.983836	1	1	1	2.56552	1	0.00923311	2.2745	0.12698
16087	A_55_P1980796	Il2ra	NM_008367	ref|Mus musculus interleukin 2 receptor, alpha chain (Il2ra), mRNA [NM_008367]	2.86265	1.99985	2.44657	2.43635	1	1	1	1	5.59842	6.68463	5.91426	3.94798	5.53632	1	1	1	1	1	3.36114	2.31466	2.8379	1	1	1	1	7.02791	7.32874	7.17832	1.29659	1	1	1	1	0.743651	1.24836	1.25219	1.0814	1	1	1	15.2591	1	0.00738516	2.27238	0.0153715
55770	A_55_P1961270	Cd72	NM_001110320	ref|Mus musculus CD72 antigen (Cd72), transcript variant 1, mRNA [NM_001110320]	1763.74	1747.42	2037.02	1849.39	1	1	1	1	3914.98	3993.63	4545.55	4339.99	4198.54	1	1	1	1	1	1274.61	1371.17	1322.89	1	1	1	1	3538.17	3974.48	3756.32	0.894674	1	1	1	1	1460.62	1821.68	1707.14	1663.15	1	1	1	4393.23	1	6.44057e-05	2.27022	0.00832579
51365	A_51_P397468	Rundc3a	NM_016759	ref|Mus musculus RUN domain containing 3A (Rundc3a), transcript variant 1, mRNA [NM_016759]	7.26905	5.41367	6.70668	6.46313	1	1	1	1	18.2955	12.9744	11.6243	15.527	14.6053	1	1	1	1	1	8.11577	5.36024	6.73801	1	1	1	1	33.1452	21.3526	27.2489	1.86568	1	1	1	1	10.1933	6.67259	7.25811	8.04133	1	1	1	11.182	1	0.00628743	2.25979	0.077196
4845	A_55_P2137067	ENSMUST00000111423	ENSMUST00000111423	ens|Sp110 nuclear body protein [Source:MGI Symbol;Acc:MGI:1923364] [ENSMUST00000143363]	3.27083	3.28262	4.4784	3.67728	1	1	1	1	7.93367	7.71714	9.58099	7.99459	8.3066	1	1	1	1	1	2.11257	1.53513	1.82385	1	1	1	1	6.72754	9.59798	8.16276	0.982684	1	1	1	1	1.97142	2.18685	1.68481	1.94769	1	1	1	4.3567	1	0.000622057	2.25889	0.0494174
20945	A_55_P2180415	Cd72	NM_001110320	ref|Mus musculus CD72 antigen (Cd72), transcript variant 1, mRNA [NM_001110320]	1418.07	1402.37	1610.95	1477.13	1	1	1	1	3196.83	3088.74	3675.34	3385.64	3336.64	1	1	1	1	1	1011.24	1112.32	1061.78	1	1	1	1	2973.02	3208.05	3090.53	0.926243	1	1	1	1	1163.24	1415.86	1310.32	1296.47	1	1	1	3488.64	1	8.80912e-05	2.25886	0.00395206
59626	A_30_P01028840	chr4:82156098-82196298_F	chr4:82156098-82196298_F	lincRNA:chr4:82156098-82196298 forward strand	0.54343	0.355852	0.915038	0.604773	1	1	1	1	1.12944	1.5092	1.29125	1.5032	1.35827	1	1	1	1	1	1.16112	1.7758	1.46846	1	1	1	1	1.01985	1.0706	1.04522	0.769523	1	1	1	1	1.76381	1.2044	1.05279	1.34034	1	1	1	2.29296	1	0.00768131	2.24592	0.303575
29406	A_55_P2081616	Timeless	NM_001164081	ref|Mus musculus timeless circadian clock 1 (Timeless), transcript variant 4, mRNA [NM_001164081]	63.1373	55.7443	41.4919	53.4578	1	1	1	1	109.257	134.54	119.636	116.527	119.99	1	1	1	1	1	59.1139	54.8417	56.9778	1	1	1	1	172.383	130.982	151.683	1.26413	1	1	1	1	61.5649	58.914	40.6419	53.7069	1	1	1	137.153	1	0.000470351	2.24458	0.0450487
39084	A_55_P2039444	Cmss1	NM_025599	ref|Mus musculus cms small ribosomal subunit 1 (Cmss1), mRNA [NM_025599]	19.1624	17.4682	16.1842	17.6049	1	1	1	1	43.7298	41.3993	39.7005	33.1497	39.4948	1	1	1	1	1	15.757	17.2174	16.4872	1	1	1	1	60.1203	41.5083	50.8143	1.28661	1	1	1	1	11.3947	14.8037	15.2655	13.8213	1	1	1	123.008	1	0.000532516	2.2434	0.06664
2753	A_55_P2165560	Plekhg5	NM_001004156	ref|Mus musculus pleckstrin homology domain containing, family G (with RhoGef domain) member 5 (Plekhg5), mRNA [NM_001004156]	27.0401	22.0389	27.9364	25.6718	1	1	1	1	70.4273	48.7102	47.1879	63.9753	57.5752	1	1	1	1	1	26.9265	21.8838	24.4052	1	1	1	1	52.6622	53.0211	52.8416	0.917785	1	1	1	1	25.1875	29.7293	27.5268	27.4812	1	1	1	22.7358	1	0.00585578	2.24274	0.00780884
40276	A_51_P264527	Fam69b	NM_019833	ref|Mus musculus family with sequence similarity 69, member B (Fam69b), mRNA [NM_019833]	0.59625	0.255597	0.866412	0.572753	1	0	1	0.666667	1.22807	1.39447	1.33068	1.18322	1.28411	1	1	1	1	1	0.769152	0.249582	0.509367	1	0	1	0.666667	1.2498	1.01113	1.13047	0.880349	1	0	1	0.666667	0.711039	0.648435	1.88351	1.081	1	1	1	1.91569	1	0.00645229	2.242	0.161919
5921	A_51_P128397	Nr4a3	NM_015743	ref|Mus musculus nuclear receptor subfamily 4, group A, member 3 (Nr4a3), mRNA [NM_015743]	0.301305	0.325647	0.329927	0.31896	0	0	0	0	0.739198	0.656963	0.627622	0.836386	0.715042	1	1	1	1	1	0.290813	0.333146	0.311979	0	0	0	0	0.689499	2.091	1.39025	1.94429	1	0	1	0.666667	0.350703	0.246578	0.345304	0.314195	0	0	0	1.57889	1	0.000868044	2.2418	0.263883
62405	A_55_P2014319	Armcx6	NM_001007578	ref|Mus musculus armadillo repeat containing, X-linked 6 (Armcx6), mRNA [NM_001007578]	3.338	3.56019	3.20059	3.36626	1	1	1	1	7.59927	8.90001	8.45564	5.19558	7.53762	1	1	1	1	1	2.56389	2.67314	2.61852	1	1	1	1	13.3911	9.73626	11.5637	1.53413	1	1	1	1	1.38085	1.65618	2.9908	2.00928	1	1	1	20.331	1	0.00808483	2.23917	0.0393249
38854	A_30_P01023348	chr8:119090566-119097735_R	chr8:119090566-119097735_R	lincRNA:chr8:119090566-119097735 reverse strand	28.4747	30.1189	27.6711	28.7549	1	1	1	1	70.1177	76.957	55.0382	55.215	64.332	1	1	1	1	1	28.9996	27.6936	28.3466	1	1	1	1	76.8714	66.7395	71.8054	1.11617	1	1	1	1	37.6325	25.4851	36.5559	33.2245	1	1	1	68.668	1	0.0028296	2.23725	0.0135343
23156	A_30_P01029965	chr10:78969674-78981039_F	chr10:78969674-78981039_F	lincRNA:chr10:78969674-78981039 forward strand	0.722437	0.673176	0.281479	0.559031	1	1	0	0.666667	1.01966	1.18547	1.51386	1.25031	1.24232	1	1	1	1	1	0.253461	0.347947	0.300704	0	1	1	0.666667	1.26541	0.76011	1.01276	0.815215	1	1	1	1	1.37116	0.213881	0.322802	0.635948	1	0	1	1.10716	1	0.00977661	2.22228	0.10934
62008	A_30_P01022072	chr17:35080914-35090009_F	chr17:35080914-35090009_F	lincRNA:chr17:35080914-35090009 forward strand	9.30797	7.70162	9.73217	8.91392	1	1	1	1	17.055	22.1596	20.4851	19.4166	19.7791	1	1	1	1	1	9.78747	8.77581	9.28164	1	1	1	1	36.3174	26.0514	31.1844	1.57664	1	1	1	1	8.90567	11.2916	10.2793	10.1588	1	1	1	48.5931	1	0.000507754	2.2189	0.0512315
50542	A_30_P01027809	chr12:117623500-117643575_R	chr12:117623500-117643575_R	lincRNA:chr12:117623500-117643575 reverse strand	16.0544	10.778	5.24691	10.6931	1	1	1	1	21.0606	26.061	23.5489	24.0728	23.6858	1	1	1	1	1	12.3876	8.93793	10.6628	1	1	1	1	34.8051	18.7338	26.7694	1.13019	1	1	1	1	6.78632	11.2595	6.66387	8.23656	1	1	1	24.0127	1	0.00633633	2.21506	0.18909
41192	A_30_P01029064	chr13:23517278-23523756_F	chr13:23517278-23523756_F	lincRNA:chr13:23517278-23523756 forward strand	0.265717	0.536958	0.289107	0.363927	1	1	1	1	0.799652	0.803258	0.90676	0.708792	0.804615	1	1	1	1	1	0.661887	0.27871	0.470299	1	0	1	0.666667	2.19952	1.40068	1.8001	2.23722	1	1	1	1	0.287781	0.241691	0.300602	0.276691	0	1	0	2.21863	1	0.00387555	2.21092	0.095364
20760	A_51_P440790	Dpp7	NM_031843	ref|Mus musculus dipeptidylpeptidase 7 (Dpp7), mRNA [NM_031843]	166.639	149.295	164.762	160.232	1	1	1	1	400.642	312.224	353.943	347.428	353.559	1	1	1	1	1	141.841	142.426	142.133	1	1	1	1	432.642	398.739	415.69	1.17573	1	1	1	1	131.839	179.18	161.848	157.622	1	1	1	384.552	1	0.000315835	2.20655	0.00381911
56284	A_30_P01019173	chr8:119092623-119094219_R	chr8:119092623-119094219_R	lincRNA:chr8:119092623-119094219 reverse strand	117.983	115.544	112.752	115.426	1	1	1	1	234.809	309.991	243.541	227.343	253.921	1	1	1	1	1	114.309	105.229	109.769	1	1	1	1	319.641	252.592	286.116	1.12679	1	1	1	1	133.595	102.998	136.445	124.346	1	1	1	249.722	1	0.00164414	2.19986	0.0348886
49613	A_52_P126266	Prkab2	NM_182997	ref|Mus musculus protein kinase, AMP-activated, beta 2 non-catalytic subunit (Prkab2), mRNA [NM_182997]	42.7802	36.2982	47.8626	42.3137	1	1	1	1	88.2635	98.8461	102.42	82.6856	93.0537	1	1	1	1	1	37.8777	40.3968	39.1373	1	1	1	1	101.48	103.558	102.519	1.10172	1	1	1	1	42.9184	37.1168	44.0905	41.3753	1	1	1	54.3341	1	0.000410285	2.19914	0.000663013
21269	A_52_P31814	1110038B12Rik	NR_027943	ref|Mus musculus RIKEN cDNA 1110038B12 gene (1110038B12Rik), transcript variant 1, non-coding RNA [NR_027943]	80.3255	69.1727	58.8592	69.4524	1	1	1	1	159.798	159.613	165.941	124.971	152.581	1	1	1	1	1	84.8475	74.4253	79.6364	1	1	1	1	294.071	218.725	256.398	1.68041	1	1	1	1	67.9488	87.3303	83.136	79.4717	1	1	1	460.867	1	0.00103212	2.19691	0.0433082
16309	A_55_P1988063	A_55_P1988063	A_55_P1988063	Unknown	0.718014	1.21046	0.952435	0.960303	1	1	1	1	2.63431	1.76691	2.04456	1.97741	2.1058	1	1	1	1	1	1.46293	1.61649	1.53971	1	1	1	1	1.70667	2.36888	2.03778	0.9677	1	1	1	1	1.13181	0.785921	0.713592	0.877107	1	1	1	1.10818	1	0.00593744	2.19285	0.280442
12884	A_30_P01027684	chr8:119090566-119097735_R	chr8:119090566-119097735_R	lincRNA:chr8:119090566-119097735 reverse strand	22.5288	24.7347	25.5353	24.2663	1	1	1	1	56.3637	61.2633	46.8463	48.1288	53.1505	1	1	1	1	1	22.976	23.4877	23.2319	1	1	1	1	60.505	57.3013	58.9032	1.10823	1	1	1	1	29.5113	20.2231	30.8085	26.8477	1	1	1	52.7397	1	0.000916888	2.1903	0.00206156
42078	A_30_P01021644	chr12:117623500-117643575_R	chr12:117623500-117643575_R	lincRNA:chr12:117623500-117643575 reverse strand	15.8753	10.3448	7.29617	11.1721	1	1	1	1	22.3817	25.8475	27.0303	22.0715	24.3328	1	1	1	1	1	12.1978	9.41389	10.8059	1	1	1	1	34.2882	19.011	26.6496	1.09521	1	1	1	1	8.15619	9.74936	5.43497	7.78017	1	1	1	26.7579	1	0.00366292	2.17799	0.178095
7560	A_55_P2035286	Uhrf1	NM_010931	ref|Mus musculus ubiquitin-like, containing PHD and RING finger domains, 1 (Uhrf1), transcript variant 1, mRNA [NM_010931]	40.2179	36.4472	45.0558	40.5736	1	1	1	1	73.4109	81.2573	108.571	88.9352	88.0436	1	1	1	1	1	28.8514	22.157	25.5042	1	1	1	1	84.5651	93.4157	88.9904	1.01075	1	1	1	1	23.5018	31.6829	33.0654	29.4167	1	1	1	167.961	1	0.00352272	2.16997	0.00755217
8807	A_55_P2186584	Shmt1	NM_009171	ref|Mus musculus serine hydroxymethyltransferase 1 (soluble) (Shmt1), nuclear gene encoding mitochondrial protein, mRNA [NM_009171]	2.14618	2.17179	2.67675	2.33157	1	1	1	1	4.71826	5.66135	4.07747	5.72727	5.04609	1	1	1	1	1	2.19999	2.97817	2.58908	1	1	1	1	6.66561	8.33407	7.49984	1.48627	1	1	1	1	2.4863	2.01274	2.64599	2.38168	1	1	1	8.20474	1	0.00265655	2.16424	0.0333864
27574	A_55_P1963920	Scimp	NM_001045526	ref|Mus musculus SLP adaptor and CSK interacting membrane protein (Scimp), mRNA [NM_001045526]	54.2207	57.8255	43.3109	51.7857	1	1	1	1	105.668	116.806	125.802	98.7669	111.761	1	1	1	1	1	50.5848	44.6731	47.629	1	1	1	1	125.854	82.4689	104.161	0.932004	1	1	1	1	51.8998	53.3221	54.9281	53.3833	1	1	1	39.0843	1	0.000651364	2.15814	0.122924
19712	A_55_P2320313	Kcnb1	BC058714	gb|Mus musculus cDNA clone IMAGE:6842867, partial cds. [BC058714]	4.94267	4.04367	3.67347	4.21994	1	1	1	1	7.23519	10.1274	10.2425	8.81789	9.10576	1	1	1	1	1	4.61369	6.48391	5.5488	1	1	1	1	12.3988	6.88854	9.64368	1.05907	1	1	1	1	6.11737	7.76063	9.99649	7.95817	1	1	1	11.0156	1	0.00272039	2.15779	0.294599
15238	A_55_P2048418	Mdfic	NM_175088	ref|Mus musculus MyoD family inhibitor domain containing (Mdfic), mRNA [NM_175088]	48.667	41.078	26.1483	38.6311	1	1	1	1	77.4744	88.6677	94.5976	71.3863	83.0315	1	1	1	1	1	46.8445	46.3355	46.59	1	1	1	1	86.2051	70.0323	78.1187	0.940832	1	1	1	1	49.2656	34.5462	28.9104	37.5741	1	1	1	68.1564	1	0.00311184	2.14934	0.0599824
58298	A_30_P01026028	chr5:23195569-23218551_R	chr5:23195569-23218551_R	lincRNA:chr5:23195569-23218551 reverse strand	3.5269	3.58176	4.26883	3.7925	1	1	1	1	7.10194	8.30385	10.2546	6.91119	8.14289	1	1	1	1	1	5.09972	5.18166	5.14069	1	1	1	1	9.39862	9.3229	9.36076	1.14956	1	1	1	1	3.42613	3.75986	3.83826	3.67475	1	1	1	10.3027	1	0.00546606	2.14711	0.00017469
43812	A_55_P2035623	Zfp473	NM_178734	ref|Mus musculus zinc finger protein 473 (Zfp473), mRNA [NM_178734]	1.21367	2.05662	1.50718	1.59249	1	1	1	1	3.93854	3.40279	2.58454	3.73225	3.41453	1	1	1	1	1	0.600711	0.542009	0.57136	1	1	1	1	1.67082	2.40598	2.0384	0.596979	1	1	1	1	0.881815	0.540285	1.10202	0.841372	1	1	1	0.490017	0	0.00664266	2.14414	0.0577595
10353	A_51_P258806	Klrg2	NM_001033171	ref|Mus musculus killer cell lectin-like receptor subfamily G, member 2 (Klrg2), mRNA [NM_001033171]	0.532823	0.437428	0.318932	0.429728	1	1	0	0.666667	0.949673	0.869209	0.841029	1.0091	0.917254	1	1	1	1	1	1.06374	0.452641	0.75819	1	1	1	1	0.299194	0.479693	0.389443	0.424576	1	1	1	1	0.524944	0.748271	0.9827	0.751972	1	1	1	0.725928	1	0.000866396	2.1345	0.366658
52822	A_55_P2099448	Slc12a2	NM_009194	ref|Mus musculus solute carrier family 12, member 2 (Slc12a2), mRNA [NM_009194]	9.77972	8.39953	8.64255	8.9406	1	1	1	1	19.5407	20.4998	22.8249	13.434	19.0749	1	1	1	1	1	13.3332	12.9583	13.1457	1	1	1	1	35.5548	20.1237	27.8392	1.45947	1	1	1	1	12.0206	11.3562	13.8986	12.4251	1	1	1	26.8593	1	0.00825378	2.13351	0.197244
38332	A_30_P01022253	chr8:119092623-119094219_R	chr8:119092623-119094219_R	lincRNA:chr8:119092623-119094219 reverse strand	65.1974	68.1026	63.823	65.7077	1	1	1	1	143.642	166.07	127.713	123.106	140.133	1	1	1	1	1	65.4618	60.4342	62.948	1	1	1	1	175.63	138.61	157.12	1.12122	1	1	1	1	79.7076	55.6111	79.201	71.5066	1	1	1	131.18	1	0.00132609	2.13267	0.0371666
54250	A_55_P2095019	Ubash3b	ENSMUST00000044155	ens|ubiquitin associated and SH3 domain containing, B [Source:MGI Symbol;Acc:MGI:1920078] [ENSMUST00000044155]	11.4344	11.1569	10.9539	11.1818	1	1	1	1	23.5979	28.4775	22.0501	21.0312	23.7892	1	1	1	1	1	9.80393	11.6964	10.7502	1	1	1	1	32.9892	27.2116	30.1004	1.2653	1	1	1	1	13.5542	10.5802	11.5273	11.8872	1	1	1	25.5123	1	0.00133404	2.1275	0.023801
17182	A_30_P01019594	chr8:119092623-119094219_R	chr8:119092623-119094219_R	lincRNA:chr8:119092623-119094219 reverse strand	60.7873	57.5516	59.3188	59.2193	1	1	1	1	122.907	154.372	119.955	106.205	125.86	1	1	1	1	1	56.1423	51.2363	53.6893	1	1	1	1	151.524	124.323	137.924	1.09585	1	1	1	1	60.9119	51.1799	69.2197	60.4372	1	1	1	100.962	1	0.00266679	2.12531	0.0258772
39187	A_51_P427232	2410018M08Rik	NM_183088	ref|Mus musculus RIKEN cDNA 2410018M08 gene (2410018M08Rik), mRNA [NM_183088]	3.0274	2.85841	3.04715	2.97766	1	1	1	1	6.24886	6.26466	7.63209	5.16453	6.32753	1	1	1	1	1	3.97684	4.12929	4.05307	1	1	1	1	11.8871	8.5477	10.2174	1.61475	1	1	1	1	3.00479	2.44802	3.37332	2.94204	1	1	1	13.9909	1	0.00254251	2.12501	0.0662926
39966	A_51_P230439	Ppfibp2	NM_008905	ref|Mus musculus PTPRF interacting protein, binding protein 2 (liprin beta 2) (Ppfibp2), transcript variant 1, mRNA [NM_008905]	118.565	122.661	98.4297	113.219	1	1	1	1	262.767	258.891	209.05	225.749	239.114	1	1	1	1	1	100.626	117.575	109.101	1	1	1	1	354.012	293.13	323.571	1.35321	1	1	1	1	113.978	105.841	106.301	108.707	1	1	1	188.193	1	0.000637337	2.11197	0.0210249
41693	A_51_P307316	Syde1	NM_027875	ref|Mus musculus synapse defective 1, Rho GTPase, homolog 1 (C. elegans) (Syde1), mRNA [NM_027875]	2.6043	3.07748	3.05559	2.91246	1	1	1	1	7.22116	6.67374	4.52238	6.17169	6.14724	1	1	1	1	1	4.65459	5.04299	4.84879	1	1	1	1	11.4983	9.63812	10.5682	1.71918	1	1	1	1	0.727358	1.70612	2.78925	1.74091	1	1	1	3.74442	1	0.00576944	2.11067	0.0265061
38864	A_55_P2157360	Tagap1	NM_147155	ref|Mus musculus T cell activation GTPase activating protein 1 (Tagap1), mRNA [NM_147155]	119.142	117.178	136.002	124.108	1	1	1	1	285.927	283.316	250.069	228.212	261.881	1	1	1	1	1	124.27	141.725	132.997	1	1	1	1	388.259	367.392	377.825	1.44274	1	1	1	1	116.424	138.192	158.251	137.622	1	1	1	490.857	1	0.000485126	2.11011	0.00307253
48221	A_66_P118513	2011-09-01	NM_001009818	ref|Mus musculus septin 11 (Sept11), mRNA [NM_001009818]	288.836	304.398	413.367	335.534	1	1	1	1	704.208	780.834	696.855	646.413	707.078	1	1	1	1	1	218.472	245.402	231.937	1	1	1	1	744.297	736.944	740.621	1.04744	1	1	1	1	169.323	193.521	219.939	194.261	1	1	1	960.19	1	0.000489964	2.10732	0.000752023
3845	A_55_P2080151	Hspa2	NM_008301	ref|Mus musculus heat shock protein 2 (Hspa2), transcript variant 1, mRNA [NM_008301]	8.86717	8.03894	13.3853	10.0971	1	1	1	1	24.0192	24.5972	17.2489	19.1379	21.2508	1	1	1	1	1	8.045	7.66893	7.85696	1	1	1	1	22.9823	38.1153	30.5488	1.43754	1	1	1	1	6.62667	5.48227	10.4508	7.51993	1	1	1	19.235	1	0.00723963	2.10463	0.0955724
19541	A_55_P2027102	Rgs3	NM_134257	ref|Mus musculus regulator of G-protein signaling 3 (Rgs3), transcript variant 2, mRNA [NM_134257]	75.1571	48.7702	44.9541	56.2938	1	1	1	1	116.823	111.729	147.888	97.2189	118.415	1	1	1	1	1	47.4562	45.4141	46.4351	1	1	1	1	117.381	99.0002	108.191	0.913659	1	1	1	1	141.833	115.577	76.6793	111.363	1	1	1	54.3485	1	0.00877579	2.10351	0.0216939
60320	A_66_P136186	Wee1	NM_009516	ref|Mus musculus WEE 1 homolog 1 (S. pombe) (Wee1), mRNA [NM_009516]	8.83957	8.80091	9.73732	9.12594	1	1	1	1	22.0271	17.1586	19.9341	17.331	19.1127	1	1	1	1	1	6.54666	8.69151	7.61909	1	1	1	1	22.783	25.8183	24.3006	1.27144	1	1	1	1	5.63871	5.29434	9.84375	6.9256	1	1	1	38.0482	1	0.000831529	2.09433	0.0121832
21736	A_55_P2133370	Gm4610	XR_168405	ref|PREDICTED: Mus musculus predicted gene 4610 (Gm4610), misc_RNA [XR_168405]	163.889	114.563	82.3864	120.279	1	1	1	1	246.227	262.164	285.486	211.843	251.43	1	1	1	1	1	103.726	117.235	110.481	1	1	1	1	327.027	284.266	305.646	1.21563	1	1	1	1	147.884	124.011	63.4584	111.785	1	1	1	135.69	1	0.00462936	2.09038	0.0129434
59320	A_52_P599264	Mdfic	NM_175088	ref|Mus musculus MyoD family inhibitor domain containing (Mdfic), mRNA [NM_175088]	55.9854	47.6194	30.494	44.6996	1	1	1	1	97.8022	97.3919	85.9455	92.0401	93.2949	1	1	1	1	1	58.6553	48.3405	53.4979	1	1	1	1	96.6907	82.3378	89.5142	0.959476	1	1	1	1	50.3431	35.4493	32.0236	39.272	1	1	1	86.6997	1	0.00100729	2.08715	0.0552641
56163	A_30_P01029887	chr17:48072598-48073137_R	chr17:48072598-48073137_R	lincRNA:chr17:48072598-48073137 reverse strand	2.06428	2.37752	2.31959	2.2538	1	1	1	1	3.48651	5.00337	5.68934	4.6165	4.69893	1	1	1	1	1	3.94508	5.97702	4.96105	1	1	1	1	3.83301	3.71796	3.77548	0.803477	1	1	1	1	1.66772	3.18356	3.08188	2.64439	1	1	1	0.47837	0	0.00679915	2.0849	0.364156
61801	A_51_P484753	Tmem66	NM_026432	ref|Mus musculus transmembrane protein 66 (Tmem66), mRNA [NM_026432]	43.9668	36.3491	57.7338	46.0166	1	1	1	1	111.282	84.9446	83.5357	102.788	95.6376	1	1	1	1	1	71.5021	64.8807	68.1914	1	1	1	1	138.251	126.85	132.551	1.38597	1	1	1	1	35.6736	54.176	64.1013	51.3169	1	1	1	73.1715	1	0.00357462	2.07833	0.0103302
15606	A_30_P01020355	chr15:5969454-5994540_F	chr15:5969454-5994540_F	lincRNA:chr15:5969454-5994540 forward strand	0.284682	0.303498	0.302764	0.296981	0	0	0	0	0.583138	0.50577	0.672075	0.70581	0.616698	1	1	1	1	1	0.271958	0.311536	0.291747	0	0	1	0.333333	0.219944	0.294723	0.257333	0.417276	0	1	0	0.333333	0.325	0.501831	0.31926	0.38203	0	1	0	0.880389	1	0.00190227	2.07656	0.501382
10516	A_55_P2045802	Nsmf	NM_001039386	ref|Mus musculus NMDA receptor synaptonuclear signaling and neuronal migration factor (Nsmf), transcript variant 1, mRNA [NM_001039386]	285.264	263.131	286.788	278.395	1	1	1	1	601.727	596.885	557.94	551.083	576.909	1	1	1	1	1	225.326	227.922	226.624	1	1	1	1	664.335	680.451	672.393	1.16551	1	1	1	1	183.34	257.907	250.528	230.592	1	1	1	629.203	1	1.00803e-05	2.07227	0.000335071
55416	A_55_P2122973	NAP113341-1	NAP113341-1	Unknown	0.291819	0.316756	0.32761	0.312062	0	0	0	0	0.81209	0.633336	0.647976	0.492339	0.646435	1	1	1	1	1	0.643613	0.323333	0.483473	1	0	1	0.666667	0.907659	0.443209	0.675434	1.04486	1	0	1	0.666667	0.424328	0.75501	0.34414	0.507826	1	1	0	0.736777	1	0.00777775	2.0715	0.566399
44986	A_55_P1989653	Slco4a1	NM_148933	ref|Mus musculus solute carrier organic anion transporter family, member 4a1 (Slco4a1), mRNA [NM_148933]	30.1173	38.1766	32.4194	33.5711	1	1	1	1	68.9751	68.9093	74.7666	65.2779	69.4822	1	1	1	1	1	35.5646	32.1886	33.8766	1	1	1	1	98.2402	81.4518	89.846	1.29308	1	1	1	1	14.2437	21.1143	19.8361	18.398	1	1	1	90.6164	1	7.9926e-05	2.0697	0.0226122
49675	A_55_P1956812	Fam83g	NM_178618	ref|Mus musculus family with sequence similarity 83, member G (Fam83g), mRNA [NM_178618]	17.4213	15.9288	15.3319	16.2273	1	1	1	1	40.6887	32.9491	31.0432	29.403	33.521	1	1	1	1	1	12.69	12.5291	12.6096	1	1	1	1	17.4067	23.6273	20.517	0.612063	1	1	1	1	14.4121	14.3721	18.0846	15.6229	1	1	1	30.6496	1	0.002205	2.06571	0.126176
25924	A_55_P1956593	Plekha4	NM_148927	ref|Mus musculus pleckstrin homology domain containing, family A (phosphoinositide binding specific) member 4 (Plekha4), mRNA [NM_148927]	4.73893	3.90109	3.53286	4.05762	1	1	1	1	9.34697	10.0379	7.20973	6.84622	8.36021	1	1	1	1	1	6.32673	4.0229	5.17481	1	1	1	1	9.57757	10.1839	9.88076	1.18188	1	1	1	1	4.9959	6.70775	3.73311	5.14559	1	1	1	4.78586	1	0.00697283	2.06037	0.058502
52780	A_55_P2220937	Otud1	NM_027715	ref|Mus musculus OTU domain containing 1 (Otud1), mRNA [NM_027715]	5.95797	5.0138	5.57349	5.51509	1	1	1	1	10.4628	13.9772	11.6716	9.30979	11.3553	1	1	1	1	1	6.24057	7.18761	6.71409	1	1	1	1	10.4459	11.5505	10.9982	0.968546	1	1	1	1	4.77182	3.61421	5.1649	4.51697	1	1	1	8.22497	1	0.0046554	2.05896	0.0276471
39003	A_52_P550147	Sned1	ENSMUST00000062202	ens|sushi, nidogen and EGF-like domains 1 [Source:MGI Symbol;Acc:MGI:3045960] [ENSMUST00000062202]	4.81044	5.60943	4.13495	4.85161	1	1	1	1	12.4704	8.61468	9.93809	8.88007	9.97582	1	1	1	1	1	3.06561	2.41081	2.73821	1	1	1	1	7.76339	12.3344	10.0489	1.00733	1	1	1	1	4.0187	2.25408	1.07178	2.44819	1	1	1	1.26012	1	0.00553579	2.05619	0.0869315
59339	A_30_P01029471	chr19:61226425-61270975_F	chr19:61226425-61270975_F	lincRNA:chr19:61226425-61270975 forward strand	3.61631	3.00174	2.96766	3.19524	1	1	1	1	7.92621	7.28699	5.747	5.30537	6.56639	1	1	1	1	1	3.6188	3.9998	3.8093	1	1	1	1	9.47202	6.33002	7.90102	1.20325	1	1	1	1	3.82562	3.31029	0.859083	2.665	1	1	1	5.41385	1	0.00663869	2.05506	0.12266
57405	A_66_P112551	Shf	NM_001013829	ref|Mus musculus Src homology 2 domain containing F (Shf), mRNA [NM_001013829]	1.59199	2.77445	2.12337	2.16327	1	1	1	1	4.98222	3.51654	4.75692	4.50051	4.43905	1	1	1	1	1	2.90984	2.51068	2.71026	1	1	1	1	4.09921	6.33724	5.21822	1.17553	1	1	1	1	1.71608	1.41994	2.47784	1.87129	1	1	1	3.30557	1	0.00502184	2.05201	0.158095
45496	A_51_P220135	Nfatc1	NM_016791	ref|Mus musculus nuclear factor of activated T cells, cytoplasmic, calcineurin dependent 1 (Nfatc1), transcript variant 1, mRNA [NM_016791]	66.6497	65.0201	80.6622	70.7773	1	1	1	1	145.699	180.746	138.628	114.603	144.919	1	1	1	1	1	63.6914	72.557	68.1242	1	1	1	1	147.071	193.95	170.51	1.17659	1	1	1	1	75.4215	55.7501	82.8549	71.3422	1	1	1	190.176	1	0.00676872	2.04753	0.0502291
51396	A_51_P380178	Id3	NM_008321	ref|Mus musculus inhibitor of DNA binding 3 (Id3), mRNA [NM_008321]	253.879	298.263	271.456	274.533	1	1	1	1	557.797	629.298	480.011	579.552	561.665	1	1	1	1	1	304.524	323.217	313.871	1	1	1	1	559.229	607.084	583.156	1.03826	1	1	1	1	204.058	269.978	265.986	246.674	1	1	1	259.737	1	0.000667816	2.04589	0.00897764
59191	A_30_P01018987	chr1:88187397-88187862_R	chr1:88187397-88187862_R	lincRNA:chr1:88187397-88187862 reverse strand	110.381	108.642	150.424	123.149	1	1	1	1	261.659	240.379	269.191	236.295	251.881	1	1	1	1	1	75.9304	88.1437	82.0371	1	1	1	1	144.702	137.196	140.949	0.559586	1	1	1	1	95.4815	90.2539	101.378	95.7046	1	1	1	80.2551	1	0.000336673	2.04534	0.0144829
51845	A_30_P01030338	chr8:119090566-119097735_R	chr8:119090566-119097735_R	lincRNA:chr8:119090566-119097735 reverse strand	59.7354	65.2217	55.4236	60.1269	1	1	1	1	131.872	139.383	111.861	108.436	122.888	1	1	1	1	1	57.9665	52.9695	55.468	1	1	1	1	169.106	122.749	145.927	1.18748	1	1	1	1	71.1359	50.7259	68.8735	63.5784	1	1	1	118.932	1	0.00105166	2.04381	0.0604557
11002	A_30_P01021686	chr17:48072598-48073137_R	chr17:48072598-48073137_R	lincRNA:chr17:48072598-48073137 reverse strand	1.02522	2.81242	2.10287	1.98017	1	1	1	1	3.66142	4.41159	3.7764	4.33532	4.04618	1	1	1	1	1	2.98567	4.58327	3.78447	1	1	1	1	3.29152	3.66848	3.48	0.860069	1	1	1	1	2.87588	3.44671	2.43964	2.92075	1	1	1	1.57605	1	0.00835345	2.04335	0.746268
39785	A_55_P2124026	Synj2	NM_001113353	ref|Mus musculus synaptojanin 2 (Synj2), transcript variant 1, mRNA [NM_001113353]	15.814	13.6172	17.4931	15.6414	1	1	1	1	36.4333	29.5332	30.0659	31.5277	31.89	1	1	1	1	1	12.1738	15.0417	13.6078	1	1	1	1	39.642	35.7707	37.7064	1.18239	1	1	1	1	14.1374	14.5522	20.5523	16.414	1	1	1	44.7281	1	0.000555443	2.03881	0.00984481
48501	A_55_P2062190	Gstm1	NM_010358	ref|Mus musculus glutathione S-transferase, mu 1 (Gstm1), mRNA [NM_010358]	7.84392	8.33704	9.42825	8.5364	1	1	1	1	17.1282	19.7469	18.887	13.5218	17.321	1	1	1	1	1	11.5216	11.3074	11.4145	1	1	1	1	35.9413	22.0334	28.9873	1.67354	1	1	1	1	6.63899	7.02047	7.2486	6.96935	1	1	1	13.7402	1	0.00336377	2.02907	0.127383
29216	A_51_P368591	Tle6	NM_053254	ref|Mus musculus transducin-like enhancer of split 6, homolog of Drosophila E(spl) (Tle6), mRNA [NM_053254]	8.07861	8.63668	9.07386	8.59638	1	1	1	1	19.3183	14.0757	20.2084	15.9997	17.4005	1	1	1	1	1	9.05911	9.49635	9.27773	1	1	1	1	19.246	17.3215	18.2837	1.05076	1	1	1	1	3.53666	7.23932	7.13719	5.97106	1	1	1	23.6421	1	0.00362316	2.02417	0.0117937
7564	A_55_P2042356	Rftn1	NM_181397	ref|Mus musculus raftlin lipid raft linker 1 (Rftn1), mRNA [NM_181397]	782.846	665.471	730.415	726.244	1	1	1	1	1444.64	1711.99	1499.4	1186.68	1460.68	1	1	1	1	1	730.648	800.005	765.326	1	1	1	1	2208.63	1740.89	1974.76	1.35194	1	1	1	1	680.103	683.937	634.999	666.346	1	1	1	2465.88	1	0.00248846	2.01128	0.0361543
10661	A_55_P2348409	D430022A14Rik	AK084992	gb|Mus musculus 13 days embryo lung cDNA, RIKEN full-length enriched library, clone:D430022A14 product:unclassifiable, full insert sequence. [AK084992]	0.345225	0.496728	0.83548	0.559144	1	1	1	1	1.18043	1.22939	1.01938	1.05961	1.1222	1	1	1	1	1	0.59971	0.500248	0.549979	1	1	1	1	1.26228	0.822401	1.04234	0.928838	1	0	1	0.666667	0.623285	1.94298	0.64917	1.07181	1	1	1	2.253	1	0.00863945	2.007	0.16067
13981	A_55_P1966194	Plek	NM_019549	ref|Mus musculus pleckstrin (Plek), mRNA [NM_019549]	390.073	371.048	335.905	365.675	1	1	1	1	672.773	865.32	799.901	593.023	732.754	1	1	1	1	1	313.195	347.738	330.467	1	1	1	1	941.519	700.526	821.022	1.12046	1	1	1	1	442.86	389.406	308.863	380.376	1	1	1	839.257	1	0.00420349	2.00384	0.0564146
17421	A_55_P1984035	Litaf	NM_019980	ref|Mus musculus LPS-induced TN factor (Litaf), mRNA [NM_019980]	16.0221	13.3135	13.0172	14.1176	1	1	1	1	35.0385	26.2606	26.5302	24.9563	28.1964	1	1	1	1	1	10.961	11.4346	11.1978	1	1	1	1	28.7406	23.7524	26.2465	0.930847	1	1	1	1	10.8688	11.76	13.0775	11.9021	1	1	1	41.2087	1	0.00428262	1.99725	0.0266142
58591	A_52_P179178	Bend3	NM_199028	ref|Mus musculus BEN domain containing 3 (Bend3), mRNA [NM_199028]	39.3952	37.216	35.6499	37.4204	1	1	1	1	79.679	88.835	72.6779	57.6435	74.7088	1	1	1	1	1	42.3693	51.6542	47.0118	1	1	1	1	112.876	95.8619	104.369	1.39701	1	1	1	1	43.8032	30.4363	28.2079	34.1491	1	1	1	179.842	1	0.00507316	1.99647	0.0273812
51012	A_51_P509573	Ccl4	NM_013652	ref|Mus musculus chemokine (C-C motif) ligand 4 (Ccl4), mRNA [NM_013652]	1.57906	1.16599	2.32135	1.6888	1	1	1	1	34.9	45.3288	102.903	33.2828	54.1036	1	1	1	1	1	1.02409	0.299279	0.661683	1	0	1	0.666667	52.3377	62.272	57.3048	1.05917	1	1	1	1	3.31824	6.84422	0.797856	3.65344	1	1	1	151.472	1	0.0434494	32.0367	0.0076423
53817	A_55_P1969367	Col4a5	NM_001163155	ref|Mus musculus collagen, type IV, alpha 5 (Col4a5), transcript variant 1, mRNA [NM_001163155]	0.266997	0.283131	0.285231	0.278453	1	0	0	0.333333	8.6033	5.18833	11.7242	4.2408	7.43916	1	1	1	1	1	0.247415	0.284361	0.265888	0	0	1	0.333333	10.2893	8.14152	9.21543	1.23877	1	1	1	1	0.599986	0.214971	0.308417	0.374458	1	0	0	4.99477	1	0.0165101	26.716	0.0140995
11724	A_51_P171616	Wnt10a	NM_009518	ref|Mus musculus wingless related MMTV integration site 10a (Wnt10a), mRNA [NM_009518]	0.237863	1.89924	3.62717	1.92142	0	1	1	0.666667	95.0248	40.2909	22.6943	45.8033	50.9534	1	1	1	1	1	2.65503	1.54999	2.10251	1	1	1	1	39.6131	99.7077	69.6604	1.36714	1	1	1	1	2.08353	0.870064	2.31074	1.75478	1	1	1	153.054	1	0.0442556	26.5185	0.153564
36587	A_51_P114297	Kifc3	NM_010631	ref|Mus musculus kinesin family member C3 (Kifc3), transcript variant 1, mRNA [NM_010631]	0.60546	0.668833	0.353206	0.5425	1	1	1	1	21.0628	17.4318	10.8238	7.47848	14.1992	1	1	1	1	1	0.337642	0.545993	0.441817	1	1	1	1	14.2871	13.2226	13.7549	0.968708	1	1	1	1	0.305841	1.00696	0.414378	0.575726	0	1	1	18.0854	1	0.013406	26.1737	0.00165547
54779	A_66_P117477	Dlk1	NM_010052	ref|Mus musculus delta-like 1 homolog (Drosophila) (Dlk1), transcript variant 1, mRNA [NM_010052]	0.270025	0.464681	0.303877	0.346194	0	1	0	0.333333	14.1117	5.58613	8.36994	5.97678	8.51113	1	1	1	1	1	0.265791	0.304242	0.285017	0	0	0	0	10.8539	11.2618	11.0578	1.29922	1	1	1	1	0.317192	0.232243	0.333264	0.294233	0	0	0	4.81541	1	0.0171038	24.5848	0.000361368
7598	A_55_P2021603	ENSMUST00000103589	ENSMUST00000103589	gb|Mouse T-cell receptor alpha chain variable 2.5 region (Tcra-V2.5) mRNA, partial cds. [L21700]	0.454588	0.336369	0.285722	0.358893	1	1	0	0.666667	8.71499	5.59873	6.47225	2.86375	5.91243	1	1	1	1	1	0.256217	0.293353	0.274785	0	0	0	0	20.5237	11.6892	16.1064	2.72416	1	1	1	1	0.307123	1.10577	0.30579	0.572893	0	1	0	2.74528	1	0.0116619	16.4741	0.0697981
56655	A_51_P449867	Nyx	NM_173415	ref|Mus musculus nyctalopin (Nyx), mRNA [NM_173415]	0.22608	0.559651	0.264252	0.349994	0	1	0	0.333333	5.5738	4.31444	6.03418	2.13613	4.51464	1	1	1	1	1	0.228516	0.26146	0.244988	0	0	0	0	18.3612	9.89858	14.1299	3.1298	1	1	1	1	0.706319	0.708119	0.297148	0.570529	1	1	0	13.2394	1	0.010111	12.8992	0.0816557
60705	A_52_P494622	Nr4a2	NM_013613	ref|Mus musculus nuclear receptor subfamily 4, group A, member 2 (Nr4a2), transcript variant 1, mRNA [NM_013613]	0.299845	0.362029	0.289226	0.317033	1	1	0	0.666667	3.50032	2.5948	5.551	2.4861	3.53306	1	1	1	1	1	0.251515	0.330547	0.291031	0	1	1	0.666667	1.91843	3.16994	2.54418	0.720108	1	0	1	0.666667	0.536087	0.216923	0.64386	0.465623	1	0	1	4.40453	1	0.0122838	11.1441	0.0694659
34325	A_52_P317393	Gpr56	NM_018882	ref|Mus musculus G protein-coupled receptor 56 (Gpr56), transcript variant 2, mRNA [NM_018882]	0.671569	0.457026	0.254641	0.461079	1	1	0	0.666667	9.05082	5.17511	2.87312	2.85894	4.9895	1	1	1	1	1	0.650824	0.525078	0.587951	1	1	1	1	9.35268	7.28791	8.3203	1.66756	1	1	1	1	0.69035	1.65726	1.48073	1.27612	1	1	1	49.7211	1	0.0471787	10.8214	0.0174261
34121	A_55_P2148210	Havcr1	NM_001166631	ref|Mus musculus hepatitis A virus cellular receptor 1 (Havcr1), transcript variant 2, mRNA [NM_001166631]	0.378347	0.628647	0.296007	0.434334	1	1	0	0.666667	7.47487	4.47056	4.44048	1.59134	4.49431	1	1	1	1	1	0.265521	0.30516	0.28534	0	0	1	0.333333	6.71623	4.38434	5.55028	1.23496	1	1	1	1	0.316691	0.355145	0.324702	0.332179	1	1	0	8.18688	1	0.0357548	10.3476	0.0457184
24616	A_55_P2317730	2310067P03Rik	AK010100	gb|Mus musculus adult male tongue cDNA, RIKEN full-length enriched library, clone:2310067P03 product:unclassifiable, full insert sequence. [AK010100]	0.28091	0.30378	0.299306	0.294665	0	0	0	0	2.20117	3.61629	3.48673	1.50056	2.70119	1	1	1	1	1	0.269498	1.07882	0.674159	0	1	0	0.333333	4.78947	3.29645	4.04296	1.49673	1	1	1	1	0.321326	0.229748	0.322239	0.291104	0	0	0	0.526741	0	0.0106144	9.16696	0.0580556
23436	A_51_P461067	ENSMUST00000103420	ENSMUST00000103420	ens|immunoglobulin heavy constant gamma 1 (G1m marker) [Source:MGI Symbol;Acc:MGI:96446] [ENSMUST00000103420]	1.10875	0.834444	0.281866	0.741686	1	1	0	0.666667	9.25257	5.38612	9.944	2.5692	6.78797	1	1	1	1	1	0.472709	0.622492	0.547601	1	1	1	1	20.3648	5.74839	13.0566	1.92349	1	1	1	1	1.05283	1.13498	2.17339	1.45373	1	1	1	27.394	1	0.0321059	9.15209	0.229111
759	A_55_P2012702	Kcnh4	NM_001081194	ref|Mus musculus potassium voltage-gated channel, subfamily H (eag-related), member 4 (Kcnh4), mRNA [NM_001081194]	0.243766	0.276209	0.485278	0.335084	0	0	1	0.333333	4.59089	4.31128	1.62591	1.68828	3.05409	1	1	1	1	1	0.241148	0.276446	0.258797	0	0	1	0.333333	3.70693	3.50234	3.60463	1.18026	1	1	1	1	0.40363	0.406655	0.999145	0.603143	1	1	1	6.76729	1	0.0364398	9.11439	0.000961159
23845	A_55_P2035662	Aebp1	NM_009636	ref|Mus musculus AE binding protein 1 (Aebp1), mRNA [NM_009636]	1.18226	0.349719	0.81109	0.781021	1	1	1	1	10.3501	5.27957	7.62981	4.24007	6.87489	1	1	1	1	1	0.506475	0.449633	0.478054	1	1	1	1	6.09711	6.69486	6.39598	0.930339	1	1	1	1	0.4413	0.804649	0.925343	0.723764	1	1	1	14.671	1	0.0131211	8.80244	0.00256375
43827	A_55_P1952235	Spry1	NM_011896	ref|Mus musculus sprouty homolog 1 (Drosophila) (Spry1), mRNA [NM_011896]	0.289967	0.268826	0.614036	0.390943	1	0	1	0.666667	1.68363	4.32751	3.81147	1.94531	2.94198	1	1	1	1	1	0.971974	0.698735	0.835354	1	1	1	1	2.57729	2.9401	2.7587	0.9377	1	0	1	0.666667	0.385847	0.456834	1.3391	0.727262	1	1	1	2.55161	1	0.0230556	7.52535	0.0136561
41969	A_51_P505617	Il18r1	NM_008365	ref|Mus musculus interleukin 18 receptor 1 (Il18r1), transcript variant 1, mRNA [NM_008365]	3.33687	0.300751	0.648479	1.4287	1	0	1	0.666667	16.1564	7.09419	13.6999	5.28247	10.5582	1	1	1	1	1	5.46165	0.334253	2.89795	1	1	1	1	54.3423	20.5519	37.4471	3.54672	1	1	1	1	1.3742	6.08057	0.52233	2.65903	1	1	1	9.70113	1	0.0348806	7.39011	0.180573
48391	A_55_P2359110	A230005M16Rik	AK038413	gb|Mus musculus adult male hypothalamus cDNA, RIKEN full-length enriched library, clone:A230005M16 product:unclassifiable, full insert sequence. [AK038413]	0.265261	0.29198	0.293385	0.283542	0	0	0	0	2.99238	2.45829	2.083	0.416864	1.98763	1	1	1	1	1	0.977898	0.296232	0.637065	1	0	1	0.666667	2.88069	2.02985	2.45527	1.23527	1	1	1	1	0.308079	0.967809	0.319064	0.531651	0	1	0	2.05483	1	0.048783	7.01001	0.0793364
53119	A_51_P501364	Tbx21	NM_019507	ref|Mus musculus T-box 21 (Tbx21), mRNA [NM_019507]	19.8483	6.11656	7.75287	11.2392	1	1	1	1	71.7179	54.8814	127.642	51.6395	76.4702	1	1	1	1	1	10.8283	5.02681	7.92756	1	1	1	1	93.8373	71.5149	82.6761	1.08115	1	1	1	1	29.9976	29.0829	15.667	24.9158	1	1	1	94.9397	1	0.0273649	6.80385	0.0229839
44320	A_66_P128297	4930417O13Rik	NR_015527	ref|Mus musculus RIKEN cDNA 4930417O13 gene (4930417O13Rik), non-coding RNA [NR_015527]	1.387	0.340207	0.265188	0.664131	1	1	0	0.666667	6.2079	5.64581	2.95326	3.02095	4.45698	1	1	1	1	1	0.967651	0.452708	0.710179	1	1	0	0.666667	10.8992	11.4725	11.1858	2.50974	1	1	1	1	0.660901	2.45458	0.316279	1.14392	1	1	1	5.21932	1	0.0157752	6.71099	0.0013503
13038	A_51_P247694	Gpr97	NM_173036	ref|Mus musculus G protein-coupled receptor 97 (Gpr97), mRNA [NM_173036]	1.55845	0.725409	1.40571	1.22986	1	1	1	1	13.1834	6.7353	8.80659	3.87401	8.14983	1	1	1	1	1	21.1943	1.53049	11.3624	1	1	1	1	24.5157	12.1475	18.3316	2.24932	1	1	1	1	2.80431	6.41105	2.29567	3.83701	1	1	1	99.5882	1	0.031058	6.62666	0.609424
24459	A_55_P2243768	D930030O05Rik	AK083489	gb|Mus musculus 9 days embryo whole body cDNA, RIKEN full-length enriched library, clone:D030028K24 product:unclassifiable, full insert sequence. [AK083489]	0.271651	0.299851	0.355923	0.309142	0	1	1	0.666667	3.14027	2.01312	1.83512	0.729086	1.9294	1	1	1	1	1	1.22047	0.456622	0.838546	1	1	1	1	6.3269	5.98172	6.15431	3.18976	1	1	1	1	0.424111	0.350097	0.445389	0.406532	1	1	1	4.20561	1	0.0392308	6.24115	0.00615883
17714	A_51_P189943	Dscam	NM_031174	ref|Mus musculus Down syndrome cell adhesion molecule (Dscam), mRNA [NM_031174]	0.636175	0.332443	0.597947	0.522188	1	0	1	0.666667	5.36705	2.32502	3.68245	1.43651	3.20276	1	1	1	1	1	1.42027	0.950467	1.18537	1	1	1	1	30.8113	9.8053	20.3083	6.34088	1	1	1	1	0.350654	1.54622	0.905424	0.934099	0	1	1	1.97024	1	0.0461597	6.13334	0.210324
52983	A_51_P290576	Plk2	NM_152804	ref|Mus musculus polo-like kinase 2 (Plk2), mRNA [NM_152804]	0.440611	0.389249	0.568782	0.466214	1	1	1	1	2.03074	3.88926	3.88533	1.36327	2.79215	1	1	1	1	1	0.258384	0.296721	0.277552	0	0	0	0	1.78442	0.974374	1.3794	0.494027	1	0	1	0.666667	0.377025	0.225153	0.321119	0.307766	1	0	0	0.697074	1	0.0289458	5.98899	0.112939
42194	A_55_P2133001	Bhlhe41	NM_024469	ref|Mus musculus basic helix-loop-helix family, member e41 (Bhlhe41), transcript variant 1, mRNA [NM_024469]	0.306831	0.264452	0.276224	0.282502	1	0	1	0.666667	0.90773	1.42167	2.86757	1.53106	1.68201	1	1	1	1	1	0.444738	0.644393	0.544566	1	1	1	1	3.15299	2.85228	3.00263	1.78515	1	0	1	0.666667	0.436978	0.386281	0.28841	0.370556	1	1	0	1.35564	1	0.0366864	5.95396	0.00534774
25158	A_55_P2058023	U18569	U18569	gb|Mus musculus immunoglobulin kappa light chain, variable region mRNA, clone BALB/c-26, partial cds. [U18569]	1.62836	2.15681	4.38642	2.72386	1	1	1	1	22.5017	11.9819	9.00815	20.5117	16.0009	1	1	1	1	1	13.8327	4.14815	8.99041	1	1	1	1	17.1922	8.29973	12.746	0.796579	1	1	1	1	11.3335	33.6438	13.829	19.6021	1	1	1	26.4565	1	0.0195886	5.87433	0.625449
40046	A_55_P1968890	Klrb1	AK015258	gb|Mus musculus adult male testis cDNA, RIKEN full-length enriched library, clone:4930431A04 product:unclassifiable, full insert sequence. [AK015258]	0.246222	0.275812	0.272226	0.264753	0	0	0	0	1.14044	2.50174	1.33232	1.11281	1.52183	1	1	1	1	1	1.59939	1.23177	1.41558	1	1	1	1	3.67738	1.34821	2.5128	1.65117	1	1	1	1	0.607285	0.38496	0.299396	0.430547	1	1	0	0.481939	0	0.0235642	5.74809	0.450289
13322	A_30_P01022806	chr8:129336539-129400338_R	chr8:129336539-129400338_R	lincRNA:chr8:129336539-129400338 reverse strand	0.693059	0.294173	0.292314	0.426515	1	0	0	0.333333	2.76894	2.59554	3.41166	1.0251	2.45031	1	1	1	1	1	0.849293	0.301	0.575147	1	0	0	0.333333	12.0838	5.21077	8.64731	3.52906	1	1	1	1	0.541655	0.221577	0.46639	0.409874	1	0	1	16.9461	1	0.0210033	5.74496	0.144014
32492	A_66_P111053	Trav14d-3-dv8	AF479020	gb|Mus musculus clone hybridoma 22a TCR V alpha chain mRNA, partial cds. [AF479020]	0.762818	1.12312	1.36772	1.08455	1	1	1	1	10.1088	6.01404	6.68406	2.07978	6.22167	1	1	1	1	1	1.77587	1.32714	1.5515	1	1	1	1	19.7998	9.23776	14.5188	2.33359	1	1	1	1	1.1786	1.57666	0.963452	1.23957	1	1	1	1.99029	1	0.0465435	5.73662	0.133644
14546	A_55_P2070628	A_55_P2070628	A_55_P2070628	Unknown	1.03259	1.81251	2.12912	1.65807	1	1	1	1	8.3637	6.29495	15.1475	7.92468	9.43272	1	1	1	1	1	1.97013	1.79135	1.88074	1	1	1	1	8.00299	7.66205	7.83252	0.830356	1	1	1	1	2.29888	1.7419	2.65973	2.2335	1	1	1	14.8969	1	0.0206461	5.68897	0.00104432
1296	A_55_P2186978	ENSMUST00000177795	ENSMUST00000177795	gb|Mus musculus immunoglobulin kappa light chain variable region mRNA, clone MRL1-56, partial cds. [U19317]	2.34312	3.53019	4.61938	3.49757	1	1	1	1	28.1048	14.459	10.6134	25.704	19.7203	1	1	1	1	1	14.5989	5.82193	10.2104	1	1	1	1	21.0588	9.65932	15.359	0.778844	1	1	1	1	14.3386	44.9538	20.2211	26.5045	1	1	1	40.9422	1	0.0238046	5.63829	0.548436
61869	A_55_P2039566	Arhgap23	NM_021493	ref|Mus musculus Rho GTPase activating protein 23 (Arhgap23), mRNA [NM_021493]	0.752397	0.694251	0.289809	0.578819	1	1	1	1	5.49374	3.18249	2.5268	1.74543	3.23712	1	1	1	1	1	2.07187	1.09665	1.58426	1	1	0	0.666667	7.38906	5.34472	6.36689	1.96684	1	1	1	1	0.692022	0.854353	0.309433	0.618603	1	1	0	12.3046	1	0.0398397	5.59262	0.0517584
54353	A_52_P68893	Ifng	NM_008337	ref|Mus musculus interferon gamma (Ifng), mRNA [NM_008337]	2.19653	0.267973	1.33326	1.26592	1	0	1	0.666667	9.27276	8.6879	7.29233	2.91532	7.04208	1	1	1	1	1	0.485171	0.307538	0.396354	1	1	1	1	6.98104	8.41004	7.69554	1.09279	1	1	1	1	1.14782	1.64126	0.292944	1.02734	1	1	0	7.16057	1	0.0220476	5.56282	0.00959031
51922	A_55_P2099790	Nefh	NM_010904	ref|Mus musculus neurofilament, heavy polypeptide (Nefh), mRNA [NM_010904]	0.230567	0.372466	0.273115	0.292049	0	1	1	0.666667	2.33912	0.637765	1.40188	2.06386	1.61065	1	1	1	1	1	0.552441	0.343342	0.447891	1	1	1	1	1.39017	1.91084	1.65051	1.02474	1	1	1	1	0.79629	0.461233	0.296674	0.518066	1	1	0	4.21805	1	0.0326571	5.51501	0.0503448
50543	A_55_P2058040	ENSMUST00000101325	ENSMUST00000101325	ens|immunoglobulin kappa chain variable 4-71 [Source:MGI Symbol;Acc:MGI:4439654] [ENSMUST00000101325]	3.72533	4.26632	6.35913	4.78359	1	1	1	1	37.7366	18.4529	16.1529	32.3494	26.1729	1	1	1	1	1	19.0622	5.38326	12.2228	1	1	1	1	28.7033	12.5802	20.6417	0.788668	1	1	1	1	20.0919	53.8071	24.0933	32.6641	1	1	1	47.9739	1	0.0188867	5.47139	0.509341
54377	A_52_P592305	Kcnc1	NM_008421	ref|Mus musculus potassium voltage gated channel, Shaw-related subfamily, member 1 (Kcnc1), transcript variant B, mRNA [NM_008421]	0.230134	0.271094	0.266317	0.255848	0	0	0	0	0.549759	1.92277	1.36838	1.63951	1.3701	1	1	1	1	1	0.230647	0.263638	0.247142	0	0	1	0.333333	2.47889	0.806092	1.64249	1.19881	1	0	1	0.666667	0.272479	0.426454	0.298624	0.332519	0	1	0	0.483093	0	0.0245223	5.35514	0.23726
33390	A_51_P239737	Pigr	NM_011082	ref|Mus musculus polymeric immunoglobulin receptor (Pigr), mRNA [NM_011082]	1.40173	1.20646	0.415184	1.00779	1	1	1	1	4.03688	8.19495	5.36534	3.68564	5.3207	1	1	1	1	1	1.08601	2.21636	1.65118	1	1	1	1	6.1528	4.86865	5.51072	1.03571	1	1	1	1	1.52713	1.30258	1.65025	1.49332	1	1	1	4.6956	1	0.0175719	5.27957	0.045773
53623	A_55_P2186972	U18580	U18580	gb|Mus musculus immunoglobulin kappa light chain, variable region mRNA, clone BALB/c-54, partial cds. [U18580]	0.492589	1.84945	2.46557	1.60254	1	1	1	1	12.8732	6.27635	4.65631	9.39155	8.29934	1	1	1	1	1	3.79798	1.89433	2.84616	1	1	1	1	9.58422	5.06011	7.32217	0.882259	1	1	1	1	4.83384	13.7453	5.88092	8.15336	1	1	1	14.1842	1	0.0286544	5.17887	0.209738
2596	A_30_P01017718	chr11:119797116-119804012_R	chr11:119797116-119804012_R	lincRNA:chr11:119797116-119804012 reverse strand	0.694564	0.776213	0.868385	0.779721	1	1	1	1	5.30708	5.12813	2.02072	3.47979	3.98393	1	1	1	1	1	1.54368	0.602077	1.07288	1	1	1	1	3.52936	3.84786	3.68861	0.925872	1	0	1	0.666667	0.825305	1.02005	0.367615	0.737657	1	1	1	1.48529	1	0.0172822	5.10943	0.0342582
54781	A_30_P01024729	chr15:101084597-101095097_F	chr15:101084597-101095097_F	lincRNA:chr15:101084597-101095097 forward strand	2.02588	0.833695	1.10422	1.32126	1	1	1	1	9.272	6.11423	7.09543	4.00753	6.6223	1	1	1	1	1	1.26675	0.831397	1.04907	1	1	1	1	4.46817	5.33362	4.90089	0.740059	1	1	1	1	1.89907	0.81751	0.734323	1.1503	1	1	1	6.26486	1	0.010415	5.01209	0.015449
27489	A_55_P2103948	ENSMUST00000103349	ENSMUST00000103349	ens|immunoglobulin kappa variable 4-69 [Source:MGI Symbol;Acc:MGI:3648668] [ENSMUST00000103349]	0.989832	1.48889	2.09157	1.52343	1	1	1	1	10.6592	4.54922	5.22111	9.64363	7.5183	1	1	1	1	1	4.91729	1.36053	3.13891	1	1	1	1	7.97004	3.81683	5.89343	0.783878	1	1	1	1	5.74626	14.2174	7.31029	9.0913	1	1	1	13.2463	1	0.0225835	4.93511	0.419776
12840	A_55_P1987984	TC1649157	TC1649157	tc|FOG1_MOUSE (O35615) Zinc finger protein ZFPM1 (Zinc finger protein multitype 1) (Friend of GATA protein 1) (Friend of GATA-1) (FOG-1), partial (12%) [TC1649157]	4.23452	3.67714	4.69655	4.20274	1	1	1	1	31.1933	21.9393	15.7419	13.535	20.6024	1	1	1	1	1	2.85382	4.6064	3.73011	1	1	1	1	22.6969	24.1105	23.4037	1.13597	1	1	1	1	2.66799	2.91295	3.03983	2.87359	1	1	1	41.9097	1	0.0172611	4.90213	0.00325864
39602	A_66_P127563	DQ372760	DQ372760	gb|Mus musculus clone CBAimmB-21 immunoglobulin kappa light chain mRNA, partial cds. [DQ372760]	0.727101	0.918149	0.86297	0.836073	1	1	1	1	5.30929	2.79156	2.96733	5.23507	4.07581	1	1	1	1	1	6.42522	1.3787	3.90196	1	1	1	1	4.09563	2.9972	3.54641	0.870113	1	1	1	1	2.49909	5.60696	4.60649	4.23751	1	1	1	10.1666	1	0.0108383	4.87494	0.903102
36360	A_55_P2015173	NAP115224-1	NAP115224-1	Unknown	0.229757	0.261139	0.369292	0.286729	0	0	1	0.333333	1.82252	1.12701	1.73168	0.480177	1.29035	1	1	1	1	1	0.227593	0.259254	0.243423	0	0	1	0.333333	5.78128	2.42269	4.10199	3.17898	1	1	1	1	0.266603	0.221939	0.300262	0.262935	0	1	1	2.52746	1	0.042054	4.50023	0.14839
61311	A_30_P01030889	chr11:119794849-119803349_R	chr11:119794849-119803349_R	lincRNA:chr11:119794849-119803349 reverse strand	0.29004	0.313271	0.315153	0.306155	1	0	0	0.333333	1.48131	2.03249	0.999106	0.935187	1.36202	1	1	1	1	1	0.394925	0.316427	0.355676	1	0	0	0.333333	1.06682	1.01976	1.04329	0.765985	1	0	1	0.666667	0.32499	0.376773	0.348376	0.350046	0	1	0	0.657558	1	0.0172002	4.44881	0.00439967
29473	A_30_P01023294	chr3:95461528-95461939_R	chr3:95461528-95461939_R	lincRNA:chr3:95461528-95461939 reverse strand	0.230494	0.404545	0.251399	0.295479	1	1	0	0.666667	1.20026	2.0912	1.24968	0.687632	1.30719	1	1	1	1	1	0.493764	1.12427	0.809019	1	1	1	1	1.56939	1.16278	1.36609	1.04505	1	1	1	1	0.568644	0.300577	0.287917	0.385713	1	1	0	1.74602	1	0.0331416	4.42398	0.27584
36784	A_55_P2013475	Tcam1	NM_029467	ref|Mus musculus testicular cell adhesion molecule 1 (Tcam1), mRNA [NM_029467]	1.91322	0.263702	0.670557	0.94916	1	0	1	0.666667	3.2807	4.33909	6.38657	2.1892	4.04889	1	1	1	1	1	1.46427	1.12643	1.29535	1	1	1	1	11.9206	6.05915	8.98989	2.22034	1	1	1	1	0.770889	1.27571	0.784635	0.943745	1	1	1	9.98856	1	0.0414267	4.26576	0.119929
48336	A_55_P2389435	Tiaf2	XR_106912	ref|PREDICTED: Mus musculus TGF-beta1-induced anti-apoptotic factor 2 (Tiaf2), misc_RNA [XR_106912]	0.247617	0.275989	0.278035	0.267214	0	0	0	0	1.04055	1.52487	1.36709	0.59367	1.13155	1	1	1	1	1	0.493637	1.08471	0.789175	1	1	1	1	1.81079	1.4535	1.63215	1.4424	1	1	1	1	0.472065	0.205001	0.935726	0.537597	1	0	1	1.12461	1	0.0164026	4.23461	0.134727
8743	A_66_P111660	Mt1	NM_013602	ref|Mus musculus metallothionein 1 (Mt1), mRNA [NM_013602]	1.26564	1.78926	1.01547	1.35679	1	1	1	1	5.76638	4.9548	8.79393	3.36548	5.72015	1	1	1	1	1	6.82531	2.15109	4.4882	1	1	1	1	28.6839	5.9797	17.3318	3.02995	1	1	1	1	8.04682	7.09634	0.494001	5.21238	1	1	1	31.6387	1	0.0238762	4.21595	0.383219
7735	A_55_P2182458	Kcnh4	NM_001081194	ref|Mus musculus potassium voltage-gated channel, subfamily H (eag-related), member 4 (Kcnh4), mRNA [NM_001081194]	4.73965	4.908	6.61222	5.41996	1	1	1	1	33.9561	23.5267	18.1999	15.1126	22.6988	1	1	1	1	1	4.4103	4.74856	4.57943	1	1	1	1	36.1127	22.0324	29.0726	1.2808	1	1	1	1	6.57547	5.77566	7.27366	6.54159	1	1	1	96.1321	1	0.0170443	4.18801	0.0736497
38436	A_51_P511015	Fzd9	NM_010246	ref|Mus musculus frizzled homolog 9 (Drosophila) (Fzd9), mRNA [NM_010246]	0.261015	0.25772	1.46578	0.661504	1	0	1	0.666667	3.86844	2.68375	2.54249	1.95298	2.76192	1	1	1	1	1	0.218829	0.252292	0.235561	0	0	0	0	1.8787	3.03532	2.45701	0.889603	1	1	1	1	0.257876	0.185823	0.409029	0.284243	0	0	1	9.10912	1	0.015397	4.17521	0.0616253
52430	A_51_P259694	Pinlyp	NM_001037143	ref|Mus musculus phospholipase A2 inhibitor and LY6/PLAUR domain containing (Pinlyp), mRNA [NM_001037143]	0.246142	0.278025	0.279026	0.267731	0	0	0	0	0.781719	0.999031	0.942711	1.66488	1.09708	1	1	1	1	1	1.35428	1.15649	1.25538	1	1	1	1	2.13032	1.41201	1.77116	1.61443	1	0	1	0.666667	0.306299	0.420335	0.307044	0.344559	1	1	0	1.21496	1	0.015613	4.09771	0.300425
16840	A_55_P2035772	Pla2g10	NM_011987	ref|Mus musculus phospholipase A2, group X (Pla2g10), mRNA [NM_011987]	0.302943	0.259611	0.252552	0.271702	1	0	0	0.333333	0.564864	1.31873	1.16847	1.3991	1.11279	1	1	1	1	1	0.228855	0.862423	0.545639	0	1	1	0.666667	0.762747	0.825866	0.794307	0.713796	1	0	1	0.666667	0.652357	0.273534	0.286586	0.404159	1	1	0	0.749711	1	0.0131748	4.09564	0.516518
52652	A_55_P1973809	Hbb-b1	NM_008220	ref|Mus musculus hemoglobin, beta adult major chain (Hbb-b1), mRNA [NM_008220]	57.4588	15.2637	9.46256	27.395	1	1	1	1	149.982	112.225	85.2084	92.0553	109.868	1	1	1	1	1	98.4211	6.95889	52.69	1	1	1	1	58.0567	136.412	97.2341	0.885009	1	1	1	1	22.5236	40.3305	8.67028	23.8415	1	1	1	113.301	1	0.0118786	4.01051	0.536516
44216	A_55_P2079669	Bcat1	NM_007532	ref|Mus musculus branched chain aminotransferase 1, cytosolic (Bcat1), transcript variant 2, mRNA [NM_007532]	0.574202	0.260155	0.644215	0.492857	1	0	1	0.666667	1.77357	1.33282	3.19368	1.55002	1.96252	1	1	1	1	1	0.659142	0.786465	0.722803	1	1	1	1	3.18663	1.67807	2.43235	1.2394	1	0	1	0.666667	0.26089	0.263377	0.28835	0.270872	0	1	0	5.3834	1	0.0338021	3.98192	0.152455
58768	A_55_P1998578	Ifitm2	NM_030694	ref|Mus musculus interferon induced transmembrane protein 2 (Ifitm2), mRNA [NM_030694]	1.02477	0.276169	0.651333	0.650759	1	0	1	0.666667	3.95982	1.85128	2.31039	2.17903	2.57513	1	1	1	1	1	6.14095	1.01471	3.57783	1	1	1	1	8.2291	2.1905	5.2098	2.02312	1	1	1	1	2.60396	2.68403	0.800634	2.02954	1	1	1	19.8315	1	0.0219292	3.95711	0.720263
53712	A_51_P404992	Efhc2	NM_028916	ref|Mus musculus EF-hand domain (C-terminal) containing 2 (Efhc2), mRNA [NM_028916]	0.338846	0.267937	0.272324	0.293036	1	0	1	0.666667	1.6706	1.43171	0.76679	0.756099	1.1563	1	1	1	1	1	0.456944	0.259504	0.358224	1	0	0	0.333333	2.32458	1.08105	1.70281	1.47264	1	0	1	0.666667	0.268311	0.195213	0.294431	0.252652	0	0	0	0.476196	0	0.0261958	3.94594	0.166217
29931	A_30_P01032818	chr12:33606225-33638225_R	chr12:33606225-33638225_R	lincRNA:chr12:33606225-33638225 reverse strand	1.41533	1.60616	0.712555	1.24468	1	1	1	1	4.44262	5.96605	6.26443	2.88994	4.89076	1	1	1	1	1	2.04071	1.22148	1.63109	1	1	1	1	9.01253	3.85752	6.43503	1.31575	1	1	1	1	1.341	1.05896	0.337416	0.912458	1	1	1	1.04059	1	0.0120096	3.92933	0.207021
41566	A_52_P502141	Hectd2	NM_172637	ref|Mus musculus HECT domain containing 2 (Hectd2), transcript variant 2, mRNA [NM_172637]	0.431384	0.730796	1.05506	0.739079	1	1	1	1	3.53713	2.73783	3.62085	1.6606	2.8891	1	1	1	1	1	0.921003	1.0829	1.00195	1	1	1	1	3.98164	2.0418	3.01172	1.04244	1	1	1	1	1.46002	0.718256	0.379799	0.852692	1	1	1	2.25999	1	0.01208	3.90906	0.174948
58136	A_51_P128397	Nr4a3	NM_015743	ref|Mus musculus nuclear receptor subfamily 4, group A, member 3 (Nr4a3), mRNA [NM_015743]	0.227277	0.27447	0.266115	0.255954	0	0	0	0	0.793865	1.01818	1.55838	0.612205	0.995659	1	1	1	1	1	0.230721	0.263571	0.247146	0	0	0	0	0.602773	1.63962	1.1212	1.12609	1	0	1	0.666667	0.341116	0.198906	0.300849	0.28029	1	0	0	1.48312	1	0.0286233	3.88999	0.234005
19661	A_55_P2031466	Lrrc32	NM_001113379	ref|Mus musculus leucine rich repeat containing 32 (Lrrc32), mRNA [NM_001113379]	3.01896	2.43393	3.01411	2.82233	1	1	1	1	16.2755	9.82394	6.56776	11.0864	10.9384	1	1	1	1	1	1.40354	0.907899	1.15572	1	1	1	1	6.26434	5.5542	5.90927	0.540231	1	1	1	1	0.686398	1.60346	1.28698	1.19228	1	1	1	37.5893	1	0.0194229	3.87566	0.0081955
37515	A_52_P355084	Metrnl	NM_144797	ref|Mus musculus meteorin, glial cell differentiation regulator-like (Metrnl), mRNA [NM_144797]	1.97091	0.266347	1.64547	1.29424	1	0	1	0.666667	6.11784	5.76821	5.35088	2.64629	4.9708	1	1	1	1	1	1.74144	0.42336	1.0824	1	1	1	1	9.50729	5.60935	7.55832	1.52054	1	1	1	1	1.43627	2.2444	2.12264	1.93443	1	1	1	19.1176	1	0.0161987	3.84071	0.0878371
21075	A_51_P356186	Snai3	NM_013914	ref|Mus musculus snail homolog 3 (Drosophila) (Snai3), mRNA [NM_013914]	0.221836	0.256933	0.451863	0.310211	0	0	1	0.333333	1.25596	0.935852	0.888959	1.68137	1.19054	1	1	1	1	1	0.334264	0.397278	0.365771	1	1	1	1	0.968954	0.908301	0.938627	0.788406	1	1	1	1	0.432828	0.460943	0.59181	0.495194	1	1	1	2.75066	1	0.0111538	3.83784	0.00577708
20960	A_30_P01019229	chr12:33604247-33638654_R	chr12:33604247-33638654_R	lincRNA:chr12:33604247-33638654 reverse strand	0.922018	0.692269	0.365072	0.659786	1	1	1	1	1.64624	2.17839	3.89324	2.30215	2.50501	1	1	1	1	1	1.04276	1.57965	1.31121	1	1	1	1	3.46484	1.22335	2.34409	0.935764	1	0	1	0.666667	0.39959	0.918315	0.628634	0.648846	1	1	1	0.48265	0	0.0258077	3.79669	0.464698
23570	A_30_P01028762	chr16:84702353-84710928_F	chr16:84702353-84710928_F	lincRNA:chr16:84702353-84710928 forward strand	3.05847	1.93974	2.0244	2.34087	1	1	1	1	7.02548	7.32646	13.6155	7.57273	8.88504	1	1	1	1	1	3.5697	2.22412	2.89691	1	1	1	1	6.96225	7.39499	7.17862	0.807945	1	1	1	1	2.06357	2.01383	0.927666	1.66835	1	1	1	12.6899	1	0.0181517	3.79561	0.0261787
16795	A_30_P01019448	chr8:87513394-87514107_R	chr8:87513394-87514107_R	lincRNA:chr8:87513394-87514107 reverse strand	0.23651	0.267635	0.2583	0.254148	0	0	0	0	0.697438	0.905742	0.836458	1.40503	0.961167	1	1	1	1	1	1.15628	0.418034	0.787158	1	1	1	1	2.48929	2.19292	2.34111	2.43569	1	0	1	0.666667	0.940419	0.875758	0.292457	0.702878	1	1	1	0.478066	0	0.0117296	3.78192	0.0597104
14549	A_51_P317214	Hpdl	NM_146256	ref|Mus musculus 4-hydroxyphenylpyruvate dioxygenase-like (Hpdl), mRNA [NM_146256]	0.334252	0.851479	0.89051	0.69208	1	1	1	1	3.13407	2.09137	3.67898	1.47357	2.5945	1	1	1	1	1	0.518341	0.285624	0.401983	1	1	1	1	1.77475	2.74389	2.25932	0.870813	1	1	1	1	0.344495	0.194212	0.751771	0.430159	1	0	1	7.62351	1	0.0260039	3.74884	0.0650455
3579	A_30_P01030395	chr12:33604247-33638654_R	chr12:33604247-33638654_R	lincRNA:chr12:33604247-33638654 reverse strand	0.892458	0.279793	0.712859	0.62837	1	0	1	0.666667	1.76999	2.05704	3.87515	1.71967	2.35546	1	1	1	1	1	0.94788	1.14891	1.04839	1	1	1	1	2.98496	1.63734	2.31115	0.981188	1	1	1	1	1.61321	0.537392	0.65495	0.935185	1	1	1	0.50013	0	0.039593	3.74853	0.204981
49684	A_52_P578436	ENSMUST00000101325	ENSMUST00000101325	ens|immunoglobulin kappa chain variable 4-71 [Source:MGI Symbol;Acc:MGI:4439654] [ENSMUST00000101325]	13.7128	15.9066	18.1021	15.9071	1	1	1	1	74.0174	46.3019	39.1975	73.0357	58.1381	1	1	1	1	1	43.1434	28.7467	35.9451	1	1	1	1	57.3405	39.9188	48.6296	0.83645	1	1	1	1	38.8494	96.6022	44.6126	60.0214	1	1	1	95.4247	1	0.0109121	3.65484	0.378305
42009	A_51_P137094	Sall2	NM_015772	ref|Mus musculus sal-like 2 (Drosophila) (Sall2), transcript variant 1, mRNA [NM_015772]	0.313533	0.279689	0.277606	0.290276	1	0	0	0.333333	1.50838	1.23658	0.558655	0.92174	1.05634	1	1	1	1	1	0.244588	0.282323	0.263456	0	0	1	0.333333	1.76996	1.95522	1.86259	1.76325	1	0	1	0.666667	0.291918	0.210178	0.303773	0.268623	0	0	0	4.21554	1	0.0250691	3.63908	0.00347652
57846	A_55_P2096310	A_55_P2096310	A_55_P2096310	Unknown	0.253679	0.289223	0.382985	0.308629	0	0	1	0.333333	1.49258	0.651995	1.55604	0.736192	1.1092	1	1	1	1	1	0.757654	0.55393	0.655792	1	1	1	1	0.205021	0.274193	0.239607	0.216018	0	0	0	0	0.297079	0.213648	0.320306	0.277011	0	0	0	0.518752	0	0.0382652	3.59396	0.0607819
6594	A_55_P1971722	A_55_P1971722	A_55_P1971722	Unknown	0.286383	0.30751	0.43186	0.341918	0	0	1	0.333333	1.36723	1.89657	0.80634	0.799416	1.21739	1	1	1	1	1	0.495791	0.838465	0.667128	1	1	1	1	1.8185	1.22266	1.52058	1.24905	1	1	1	1	0.407182	0.232224	0.402734	0.34738	1	0	1	0.673098	1	0.0381286	3.56047	0.131034
20277	A_52_P246703	Ak7	NM_030187	ref|Mus musculus adenylate kinase 7 (Ak7), mRNA [NM_030187]	0.485933	0.528638	1.09958	0.704718	1	1	1	1	3.15977	2.64335	2.75036	1.36484	2.47958	1	1	1	1	1	0.223748	0.25588	0.239814	0	0	1	0.333333	4.74595	2.40078	3.57337	1.44112	1	1	1	1	0.266556	0.186482	0.283119	0.245386	0	0	0	10.4393	1	0.0149362	3.51854	0.104679
5394	A_55_P2006747	Mfsd12	NM_028657	ref|Mus musculus major facilitator superfamily domain containing 12 (Mfsd12), mRNA [NM_028657]	0.26543	0.286076	0.329462	0.293656	0	0	1	0.333333	0.524005	0.821093	1.58438	1.18915	1.02966	1	1	1	1	1	0.393895	0.798363	0.596129	1	1	1	1	0.895553	1.05924	0.977398	0.949244	1	0	1	0.666667	0.316101	0.797439	0.995959	0.703166	0	1	1	0.886113	1	0.0425197	3.50634	0.222645
16727	A_55_P2008417	Mnd1	NM_029797	ref|Mus musculus meiotic nuclear divisions 1 homolog (S. cerevisiae) (Mnd1), mRNA [NM_029797]	1.32507	1.10687	1.43829	1.29008	1	1	1	1	3.21697	3.78132	7.12999	3.83567	4.49099	1	1	1	1	1	1.72098	1.57696	1.64897	1	1	1	1	6.77703	6.00434	6.39068	1.423	1	1	1	1	0.459099	1.19587	0.885638	0.846869	1	1	1	8.34856	1	0.0291428	3.48118	0.00679927
7267	A_55_P2076303	2008-03-01	NM_027920	ref|Mus musculus membrane-associated ring finger (C3HC4) 8 (March8), mRNA [NM_027920]	0.26708	0.291598	0.850421	0.4697	0	0	1	0.333333	1.58861	2.14759	2.05214	0.737748	1.63152	1	1	1	1	1	1.81287	0.906834	1.35985	1	1	1	1	3.8768	2.06022	2.96851	1.81947	1	0	1	0.666667	0.826361	0.83422	0.92869	0.86309	1	1	1	1.95362	1	0.0373941	3.47354	0.25386
62039	A_55_P1993723	Acsbg2	NM_001039114	ref|Mus musculus acyl-CoA synthetase bubblegum family member 2 (Acsbg2), mRNA [NM_001039114]	0.296389	0.283694	0.274811	0.284965	1	0	0	0.333333	0.80719	1.4464	0.609473	1.09179	0.988713	1	1	1	1	1	0.239315	0.272398	0.255856	0	0	1	0.333333	5.03167	3.31209	4.17188	4.21951	1	1	1	1	0.289135	0.368495	0.308058	0.321896	0	1	0	3.15672	1	0.0222099	3.4696	0.0449932
48792	A_55_P1979118	ENSMUST00000103588	ENSMUST00000103588	ens|T cell receptor alpha variable 13D-1 [Source:MGI Symbol;Acc:MGI:3652171] [ENSMUST00000103588]	1.12122	0.261343	0.255348	0.545971	1	0	0	0.333333	1.61171	1.72839	2.96111	1.21515	1.87909	1	1	1	1	1	0.548131	0.292876	0.420504	1	1	1	1	6.1498	3.84673	4.99826	2.65994	1	1	1	1	0.4998	1	0.287929	0.59591	1	1	0	0.795579	1	0.0465282	3.44174	0.0584913
4409	A_55_P2015363	C1ra	NM_023143	ref|Mus musculus complement component 1, r subcomponent A (C1ra), mRNA [NM_023143]	0.785934	0.285874	0.315954	0.462587	1	0	1	0.666667	2.02358	1.19679	2.27689	0.862704	1.58999	1	1	1	1	1	1.44411	1.57795	1.51103	1	1	1	1	4.44979	3.0454	3.7476	2.35699	1	1	1	1	0.315717	0.511202	0.801319	0.542746	0	1	1	10.2497	1	0.0430708	3.43717	0.0867233
30383	A_55_P2148554	ENSMUST00000141133	ENSMUST00000141133	ens|predicted gene 13496 [Source:MGI Symbol;Acc:MGI:3651033] [ENSMUST00000141133]	1.39956	0.269805	1.6457	1.10502	1	0	1	0.666667	4.02572	3.93723	4.57871	2.03413	3.64395	1	1	1	1	1	1.36129	1.208	1.28464	1	1	1	1	5.50019	5.81066	5.65543	1.552	1	1	1	1	0.680459	0.858633	0.567829	0.702307	1	1	1	9.25029	1	0.0192071	3.29763	0.00156524
50238	A_30_P01029884	chr5:23195569-23218551_F	chr5:23195569-23218551_F	lincRNA:chr5:23195569-23218551 forward strand	0.311511	0.265792	0.261642	0.279648	1	0	0	0.333333	1.27076	0.601148	1.25413	0.558442	0.921119	1	1	1	1	1	0.510539	0.537142	0.52384	1	1	1	1	0.965882	0.837671	0.901776	0.979002	1	1	1	1	0.269622	0.220047	0.483529	0.324399	0	1	1	0.469699	0	0.040622	3.29385	0.028723
25602	A_52_P608322	Maff	NM_010755	ref|Mus musculus v-maf musculoaponeurotic fibrosarcoma oncogene family, protein F (avian) (Maff), mRNA [NM_010755]	1.4346	2.07447	1.34795	1.61901	1	1	1	1	6.16436	4.41885	7.18031	3.49015	5.31342	1	1	1	1	1	2.03194	1.62418	1.82806	1	1	1	1	6.62725	7.41622	7.02173	1.32151	1	0	1	0.666667	0.316747	0.880954	1.05284	0.750181	0	1	1	12.171	1	0.0143258	3.2819	0.00723093
58941	A_52_P706060	Mex3a	NM_001029890	ref|Mus musculus mex3 homolog A (C. elegans) (Mex3a), mRNA [NM_001029890]	0.53397	0.733401	2.33677	1.20138	1	1	1	1	4.51416	3.03835	5.23501	2.95058	3.93453	1	1	1	1	1	0.893168	0.95371	0.923439	1	1	1	1	4.19576	5.35311	4.77443	1.21347	1	1	1	1	0.584133	1.16366	1.98528	1.24436	1	1	1	9.71482	1	0.0206338	3.275	0.0219008
28529	A_30_P01029174	chr13:28700385-28760363_R	chr13:28700385-28760363_R	lincRNA:chr13:28700385-28760363 reverse strand	0.406327	1.98574	1.153	1.18169	1	1	1	1	5.29511	3.82493	3.07606	3.20497	3.85027	1	1	1	1	1	1.8477	0.550977	1.19934	1	1	1	1	3.95169	5.39899	4.67534	1.21429	1	1	1	1	1.11556	1.58677	2.76476	1.82236	1	1	1	4.35988	1	0.0133642	3.25828	0.0700251
50897	A_66_P114826	DQ125310	DQ125310	gb|Mus musculus clone 3683-74 immunoglobulin light chain variable region mRNA, partial cds. [DQ125310]	0.226232	0.265575	0.457648	0.316485	0	0	1	0.333333	1.24449	0.48214	1.07665	1.31784	1.03028	1	1	1	1	1	0.22552	0.595619	0.41057	0	1	1	0.666667	1.23341	1.37775	1.30558	1.26721	1	0	1	0.666667	0.716292	0.879353	0.289798	0.628481	1	1	0	5.26379	1	0.027625	3.25539	0.0458867
23563	A_52_P112110	Tmem82	NM_145987	ref|Mus musculus transmembrane protein 82 (Tmem82), mRNA [NM_145987]	0.581706	0.719076	0.573561	0.624781	1	1	1	1	2.71458	0.972925	2.20304	2.17499	2.01639	1	1	1	1	1	1.169	1.03395	1.10148	1	1	1	1	3.1597	2.33375	2.74672	1.3622	1	1	1	1	0.266013	0.765774	1.32169	0.784492	0	1	1	2.0666	1	0.0247567	3.22735	0.059022
23925	A_30_P01032196	chr16:84708695-84708806_F	chr16:84708695-84708806_F	lincRNA:chr16:84708695-84708806 forward strand	28.3956	23.5746	24.2532	25.4078	1	1	1	1	56.3737	99.7057	120.555	51.1896	81.956	1	1	1	1	1	20.3621	19.8871	20.1246	1	1	1	1	65.1985	78.9633	72.0809	0.879508	1	1	1	1	16.1856	13.0998	12.0354	13.7736	1	1	1	97.2788	1	0.0366261	3.22562	0.0171181
30845	A_55_P2092492	Il18r1	NM_001161842	ref|Mus musculus interleukin 18 receptor 1 (Il18r1), transcript variant 2, mRNA [NM_001161842]	0.622671	0.300025	0.536465	0.486387	1	0	1	0.666667	2.00559	0.678752	1.92322	1.65964	1.5668	1	1	1	1	1	0.356077	0.341304	0.348691	1	1	1	1	6.42729	2.40165	4.41447	2.8175	1	1	1	1	0.315197	0.561769	0.321274	0.399413	0	1	0	1.75142	1	0.0329744	3.22131	0.180818
10543	A_55_P2085288	Acoxl	NM_028765	ref|Mus musculus acyl-Coenzyme A oxidase-like (Acoxl), mRNA [NM_028765]	0.539761	0.359591	0.287795	0.395716	1	1	0	0.666667	1.13742	1.6762	1.66728	0.530598	1.25288	1	1	1	1	1	0.477468	0.296066	0.386767	1	0	1	0.666667	1.52722	1.44488	1.48605	1.18611	1	1	1	1	1.28812	0.391184	0.416931	0.698744	1	1	1	2.48736	1	0.047278	3.16611	0.00811053
32285	A_30_P01024571	chr16:84702353-84710928_F	chr16:84702353-84710928_F	lincRNA:chr16:84702353-84710928 forward strand	9.8241	7.40875	7.17818	8.13701	1	1	1	1	20.8814	22.4685	37.8123	21.5564	25.6796	1	1	1	1	1	10.4958	8.24922	9.37251	1	1	1	1	19.1769	24.397	21.7869	0.848413	1	1	1	1	5.3663	5.33376	4.38157	5.02721	1	1	1	40.8506	1	0.0152973	3.15591	0.0486019
18157	A_52_P195018	Arap3	NM_139206	ref|Mus musculus ArfGAP with RhoGAP domain, ankyrin repeat and PH domain 3 (Arap3), transcript variant 1, mRNA [NM_139206]	2.62449	0.959212	2.68396	2.08922	1	1	1	1	9.24179	5.23745	5.09467	6.30847	6.4706	1	1	1	1	1	10.4714	2.19699	6.3342	1	1	1	1	8.2381	11.7396	9.98883	1.54373	1	1	1	1	1.54492	3.85628	2.38538	2.59552	1	1	1	2.67891	1	0.0163415	3.09713	0.501371
27096	A_55_P2055324	Spint1	NM_016907	ref|Mus musculus serine protease inhibitor, Kunitz type 1 (Spint1), mRNA [NM_016907]	0.419144	0.278526	0.271619	0.323096	1	0	0	0.333333	1.48706	0.708389	0.818801	0.963062	0.994328	1	1	1	1	1	1.233	0.28057	0.756786	1	0	1	0.666667	0.588306	0.680753	0.634529	0.638149	1	0	1	0.666667	0.289077	0.337131	0.298532	0.308247	0	1	0	1.0929	1	0.0232093	3.0775	0.822196
43865	A_66_P140474	M83037	M83037	gb|M.musculus immunoglobulin rearranged kappa-chain (OK1) mRNA V region, partial cds. [M83037]	5.7781	6.07156	7.174	6.34122	1	1	1	1	24.4049	15.129	11.6958	26.5329	19.4407	1	1	1	1	1	13.2124	9.8702	11.5413	1	1	1	1	22.6031	11.5404	17.0718	0.878147	1	1	1	1	17.5662	31.96	18.7948	22.7736	1	1	1	30.9708	1	0.0273318	3.06576	0.439515
3783	A_55_P1995205	Top2a	NM_011623	ref|Mus musculus topoisomerase (DNA) II alpha (Top2a), mRNA [NM_011623]	3.21854	2.17327	1.94358	2.44513	1	1	1	1	10.5225	6.26729	8.42409	4.76842	7.49557	1	1	1	1	1	3.89637	2.43107	3.16372	1	1	1	1	12.1291	9.82606	10.9776	1.46454	1	1	1	1	1.30428	4.01518	2.81274	2.71073	1	1	1	11.0426	1	0.0211219	3.06551	0.0291801
42215	A_30_P01026785	chr17:35080914-35090009_R	chr17:35080914-35090009_R	lincRNA:chr17:35080914-35090009 reverse strand	1.50106	0.970453	2.50914	1.66022	1	1	1	1	5.55646	5.92074	6.14872	2.64409	5.0675	1	1	1	1	1	1.55756	2.94945	2.25351	1	1	1	1	9.75105	7.20615	8.4786	1.67313	1	1	1	1	1.86551	2.2582	1.55332	1.89234	1	1	1	14.1013	1	0.021874	3.05231	0.0502263
42609	A_55_P2104587	A_55_P2104587	A_55_P2104587	Unknown	0.614176	1.231	0.519417	0.788197	1	1	1	1	2.06788	1.56347	2.15578	3.82396	2.40277	1	1	1	1	1	1.07287	0.929575	1.00122	1	1	1	1	2.01028	2.27439	2.14234	0.891609	1	1	1	1	0.619598	0.358126	0.604076	0.527267	1	1	1	2.16945	1	0.0457476	3.04844	0.0168957
35351	A_55_P2066309	Slc39a8	NM_001135150	ref|Mus musculus solute carrier family 39 (metal ion transporter), member 8 (Slc39a8), transcript variant 1, mRNA [NM_001135150]	0.214249	0.252354	0.619701	0.362101	1	0	1	0.666667	0.789689	0.910998	1.05389	1.63412	1.09717	1	1	1	1	1	0.219351	0.641972	0.430661	1	1	1	1	1.00829	0.742995	0.875641	0.798088	1	0	1	0.666667	0.854579	0.392555	1.31821	0.855114	1	1	1	0.451216	0	0.0306098	3.03002	0.216436
44303	A_30_P01030646	chr13:34240528-34240965_R	chr13:34240528-34240965_R	lincRNA:chr13:34240528-34240965 reverse strand	0.253612	0.423243	0.28041	0.319088	0	1	0	0.333333	0.534754	1.10422	1.4019	0.798708	0.959896	1	1	1	1	1	1.07532	0.284225	0.679773	1	0	1	0.666667	0.504609	0.605853	0.555231	0.578428	1	0	1	0.666667	0.767857	0.212406	0.305811	0.428691	1	0	0	0.590462	1	0.0366858	3.00824	0.784357
36765	A_30_P01020303	chr16:23992037-24001037_F	chr16:23992037-24001037_F	lincRNA:chr16:23992037-24001037 forward strand	1.45879	1.31681	2.06987	1.61516	1	1	1	1	3.33026	3.92011	5.6917	6.34677	4.82221	1	1	1	1	1	1.04039	1.23087	1.13563	1	1	1	1	5.34501	4.39368	4.86935	1.00977	1	1	1	1	1.39899	1.49311	2.59503	1.82904	1	1	1	3.13297	1	0.0140017	2.9856	0.0164652
43220	A_51_P268234	Il34	NM_029646	ref|Mus musculus interleukin 34 (Il34), transcript variant 2, mRNA [NM_029646]	0.216433	0.256704	0.629164	0.367434	0	1	1	0.666667	1.41537	0.712391	1.31787	0.915307	1.09024	1	1	1	1	1	0.786078	0.286071	0.536075	1	1	1	1	1.01446	0.398047	0.706256	0.647802	1	0	1	0.666667	1.14689	0.713485	0.350043	0.736807	1	1	1	0.824816	1	0.0237161	2.96716	0.709822
60696	A_30_P01031644	chr13:28947034-28949166_R	chr13:28947034-28949166_R	lincRNA:chr13:28947034-28949166 reverse strand	2.56637	3.3771	1.24427	2.39591	1	1	1	1	10.0863	8.73719	5.32666	4.25779	7.10197	1	1	1	1	1	2.0816	2.93088	2.50624	1	1	1	1	13.7042	12.1039	12.9041	1.81697	1	1	1	1	2.71364	2.81272	3.97998	3.16878	1	1	1	14.8864	1	0.0404082	2.9642	0.0075046
29576	A_30_P01030254	chrX:34344102-34344294_F	chrX:34344102-34344294_F	lincRNA:chrX:34344102-34344294 forward strand	0.225727	0.262018	0.253924	0.247223	0	0	1	0.333333	1.0111	0.884505	0.412352	0.618279	0.731559	1	1	1	1	1	0.513336	0.258896	0.386116	1	0	1	0.666667	1.17987	0.366148	0.773007	1.05666	1	0	1	0.666667	0.26496	0.189217	0.299112	0.251096	0	0	1	0.484914	1	0.0286171	2.95911	0.459895
54120	A_55_P2013043	Serpinb6b	NM_011454	ref|Mus musculus serine (or cysteine) peptidase inhibitor, clade B, member 6b (Serpinb6b), mRNA [NM_011454]	17.7528	14.7232	8.4691	13.6484	1	1	1	1	38.5252	31.1849	64.7184	26.8792	40.3269	1	1	1	1	1	9.7574	10.7933	10.2753	1	1	1	1	49.412	34.1668	41.7894	1.03627	1	1	1	1	11.8031	11.3919	9.53047	10.9085	1	1	1	96.0147	1	0.0486674	2.95471	0.0540543
33566	A_55_P2062181	Shank1	ENSMUST00000154776	ens|SH3/ankyrin domain gene 1 [Source:MGI Symbol;Acc:MGI:3613677] [ENSMUST00000154776]	1.32184	1.0913	0.263956	0.892366	1	1	1	1	3.10264	1.55343	2.62935	3.23195	2.62934	1	1	1	1	1	0.560364	0.25322	0.406792	1	0	1	0.666667	1.69205	2.39066	2.04135	0.776374	1	1	1	1	1.07245	0.408053	0.925963	0.802156	1	1	1	2.33077	1	0.0212941	2.94648	0.05041
31555	A_55_P2039891	A_55_P2039891	A_55_P2039891	Unknown	0.216574	0.25592	0.244202	0.238899	0	0	0	0	0.526547	0.621021	1.14654	0.515776	0.702471	1	1	1	1	1	0.434507	0.828099	0.631303	1	1	1	1	0.209019	0.242865	0.225942	0.321639	1	0	0	0.333333	0.471058	0.594342	0.280225	0.448542	1	1	0	0.453921	0	0.047684	2.94045	0.176578
37467	A_51_P215438	Prodh	NM_011172	ref|Mus musculus proline dehydrogenase (Prodh), nuclear gene encoding mitochondrial protein, mRNA [NM_011172]	8.37039	5.23918	6.16091	6.59016	1	1	1	1	18.7695	15.513	30.0303	12.1151	19.107	1	1	1	1	1	14.2366	9.51496	11.8758	1	1	1	1	46.2486	19.8393	33.044	1.72942	1	1	1	1	6.3582	7.00714	6.24234	6.53589	1	1	1	17.9871	1	0.0436116	2.89932	0.255289
42577	A_30_P01031288	chr10:78969674-78981039_F	chr10:78969674-78981039_F	lincRNA:chr10:78969674-78981039 forward strand	1.15543	0.767273	0.253115	0.725272	1	1	0	0.666667	1.25587	2.53247	2.97427	1.62184	2.09611	1	1	1	1	1	0.243611	0.84759	0.5456	1	1	0	0.666667	3.08346	1.63479	2.35912	1.12548	1	0	1	0.666667	0.526793	0.708898	0.620956	0.618882	1	1	1	1.40385	1	0.0456962	2.89011	0.147045
55978	A_30_P01029748	chr3:85571525-85645700_F	chr3:85571525-85645700_F	lincRNA:chr3:85571525-85645700 forward strand	0.324778	0.325344	0.482108	0.37741	1	1	1	1	1.49829	0.641274	1.23118	0.990265	1.09025	1	1	1	1	1	0.64209	0.264861	0.453476	1	0	1	0.666667	1.6298	0.468249	1.04902	0.962183	1	1	1	1	0.276948	0.837398	0.335637	0.483328	0	1	1	0.643702	1	0.0228966	2.88877	0.432277
14761	A_51_P109050	Paqr4	NM_023824	ref|Mus musculus progestin and adipoQ receptor family member IV (Paqr4), mRNA [NM_023824]	2.1745	0.955287	1.33638	1.48872	1	1	1	1	5.864	4.94228	4.06016	2.25142	4.27947	1	1	1	1	1	1.4263	1.52685	1.47658	1	1	1	1	5.03625	5.11774	5.077	1.18636	1	1	1	1	1.09572	1.90858	1.72455	1.57628	1	1	1	5.5147	1	0.0334419	2.87459	0.000322868
33670	A_52_P209484	Tmem88	NM_025915	ref|Mus musculus transmembrane protein 88 (Tmem88), mRNA [NM_025915]	2.31907	1.55081	1.73246	1.86745	1	1	1	1	3.86142	6.08551	7.24362	4.26197	5.36313	1	1	1	1	1	1.61755	1.88731	1.75243	1	1	1	1	4.79993	5.51213	5.15603	0.961384	1	1	1	1	2.1439	1.11607	1.19614	1.48537	1	1	1	11.8184	1	0.0146991	2.8719	0.0122863
39239	A_55_P2117590	Zfp395	NM_199029	ref|Mus musculus zinc finger protein 395 (Zfp395), mRNA [NM_199029]	0.261321	0.315761	0.582263	0.386448	1	1	1	1	1.10396	1.27258	1.40431	0.624592	1.10136	1	1	1	1	1	1.00608	1.09289	1.04948	1	1	1	1	0.741456	1.11073	0.926095	0.840864	1	1	1	1	0.566517	0.763557	0.748566	0.69288	1	1	1	0.467149	0	0.0219745	2.84996	0.582098
15310	A_51_P100625	Apon	NM_133996	ref|Mus musculus apolipoprotein N (Apon), mRNA [NM_133996]	0.772824	1.08534	0.267413	0.708526	1	1	0	0.666667	2.28518	2.80852	1.60089	1.37869	2.01832	1	1	1	1	1	0.24127	0.833967	0.537618	0	1	1	0.666667	1.93682	1.96207	1.94944	0.965874	1	1	1	1	0.583532	0.843009	0.293035	0.573192	1	1	0	1.16169	1	0.0296502	2.84862	0.041417
14899	A_30_P01029144	chr19:46422690-46423478_R	chr19:46422690-46423478_R	lincRNA:chr19:46422690-46423478 reverse strand	1.24174	1.17495	1.34717	1.25462	1	1	1	1	3.78066	5.10002	3.60401	1.80359	3.57207	1	1	1	1	1	3.26097	2.87289	3.06693	1	1	1	1	5.22611	3.77623	4.50117	1.2601	1	0	1	0.666667	3.68661	4.76562	0.771628	3.07462	1	1	1	5.281	1	0.0342931	2.84713	0.196152
31891	A_52_P108447	Glis2	NM_031184	ref|Mus musculus GLIS family zinc finger 2 (Glis2), mRNA [NM_031184]	1.20378	0.724356	0.721233	0.883122	1	1	1	1	3.6628	2.84903	2.21703	1.32794	2.5142	1	1	1	1	1	1.10562	1.1714	1.13851	1	1	1	1	4.73484	2.3175	3.52617	1.4025	1	1	1	1	1.12161	0.780684	0.997452	0.966583	1	1	1	4.27318	1	0.0417514	2.84694	0.186989
11361	A_66_P101942	Gm9706	XR_168557	ref|PREDICTED: Mus musculus predicted gene 9706 (Gm9706), misc_RNA [XR_168557]	6.0346	6.95682	5.80345	6.26496	1	1	1	1	18.5765	23.6017	17.9536	10.9376	17.7673	1	1	1	1	1	6.04718	7.46577	6.75648	1	1	1	1	13.6703	10.8479	12.2591	0.689979	1	1	1	1	3.95385	4.64189	4.48371	4.35981	1	1	1	3.0944	1	0.0137672	2.83598	0.0734286
29602	A_51_P115601	X67198	X67198	gb|M.musculus mRNA II (2C5-3) for autoantibody (V-region light chain). [X67198]	1.5009	2.55438	2.41403	2.15644	1	1	1	1	4.99175	8.47781	3.25836	7.6878	6.10393	1	1	1	1	1	3.45824	6.55746	5.00785	1	1	1	1	4.14461	6.14485	5.14473	0.842855	1	1	1	1	3.73423	3.809	4.35634	3.96652	1	1	1	4.73449	1	0.0420724	2.83056	0.947593
32372	A_30_P01025936	chr8:124355710-124401160_R	chr8:124355710-124401160_R	lincRNA:chr8:124355710-124401160 reverse strand	0.788154	0.304466	0.245267	0.445962	1	1	0	0.666667	1.47191	1.4318	0.956835	1.16143	1.25549	1	1	1	1	1	0.451787	1.13409	0.792937	1	1	1	1	1.26201	1.40869	1.33535	1.0636	1	0	1	0.666667	0.746107	0.333959	0.46326	0.514442	1	1	1	1.1167	1	0.0104571	2.81524	0.260319
32223	A_30_P01020320	chr6:100162756-100178531_R	chr6:100162756-100178531_R	lincRNA:chr6:100162756-100178531 reverse strand	0.212275	0.482611	0.240473	0.311786	0	1	0	0.333333	1.0987	0.442024	0.960181	1.00268	0.875896	1	1	1	1	1	0.649148	0.831602	0.740375	1	1	1	1	0.172875	0.238883	0.205879	0.23505	0	0	0	0	0.970683	0.462304	0.704852	0.712613	1	1	1	0.449924	0	0.0304707	2.80928	0.0314005
16847	A_55_P2096933	Cntln	NM_177385	ref|Mus musculus centlein, centrosomal protein (Cntln), transcript variant 2, mRNA [NM_177385]	4.47754	2.85816	4.62913	3.98828	1	1	1	1	12.9858	9.4803	14.3619	7.98396	11.203	1	1	1	1	1	5.27607	6.22731	5.75169	1	1	1	1	16.2266	14.1855	15.206	1.35732	1	1	1	1	3.17154	2.37404	4.07006	3.20521	1	1	1	23.2306	1	0.0107151	2.80898	0.0138879
20885	A_55_P1961616	L08209	L08209	gb|Mouse anti-DNA antibody kappa light chain variable region (Vk12 Vk family) mRNA. [L08209]	1.81978	2.07619	4.44144	2.77913	1	1	1	1	9.77504	7.7573	5.08868	8.21391	7.70873	1	1	1	1	1	2.3559	3.54506	2.95048	1	1	1	1	9.3384	10.1676	9.75302	1.26519	1	1	1	1	3.28669	2.64554	3.5828	3.17168	1	1	1	29.6926	1	0.0146311	2.77379	0.011165
9636	A_30_P01029065	chr3:26975624-26988699_R	chr3:26975624-26988699_R	lincRNA:chr3:26975624-26988699 reverse strand	0.248225	0.268848	0.401719	0.306264	0	0	1	0.333333	1.3253	0.569628	0.77615	0.724315	0.848847	1	1	1	1	1	0.741393	0.275238	0.508315	1	0	1	0.666667	0.217531	0.257771	0.237651	0.279969	1	0	0	0.333333	0.293715	0.200393	0.365374	0.286494	0	0	1	1.0055	1	0.0414905	2.77162	0.366802
50509	A_55_P2186252	TC1716662	TC1716662	tc|Q9WU73_MOUSE (Q9WU73) CAMP protein, partial (22%) [TC1716662]	0.660284	1.09155	2.47523	1.40902	1	1	1	1	4.48429	4.40551	4.36481	2.33807	3.89817	1	1	1	1	1	1.39569	1.95294	1.67431	1	1	1	1	4.67108	6.80139	5.73623	1.47152	1	1	1	1	1.06525	1.19515	1.05302	1.10447	1	1	1	5.31956	1	0.0228821	2.76658	0.0662516
24022	A_30_P01025697	chr16:84707202-84707748_F	chr16:84707202-84707748_F	lincRNA:chr16:84707202-84707748 forward strand	2.25692	2.56005	2.22535	2.34744	1	1	1	1	4.60072	8.20149	8.40195	4.71082	6.47874	1	1	1	1	1	1.44758	1.87389	1.66073	1	1	1	1	6.25211	8.66276	7.45743	1.15106	1	1	1	1	0.871177	1.39629	0.80256	1.02334	1	1	1	6.40017	1	0.0213409	2.75992	0.0418117
56298	A_30_P01019745	chr12:33611742-33638648_R	chr12:33611742-33638648_R	lincRNA:chr12:33611742-33638648 reverse strand	1.02614	0.598326	0.271795	0.632087	1	1	0	0.666667	1.52126	1.67613	2.25958	1.51656	1.74338	1	1	1	1	1	0.554893	0.842803	0.698848	1	1	1	1	3.37894	1.94793	2.66343	1.52774	1	0	1	0.666667	0.525135	0.265893	0.298841	0.36329	1	1	0	0.501478	1	0.0102123	2.75814	0.114741
18275	A_30_P01030946	chr13:3497296-3500441_F	chr13:3497296-3500441_F	lincRNA:chr13:3497296-3500441 forward strand	0.305159	0.482308	1.05795	0.61514	1	1	1	1	1.81807	2.29365	1.28625	1.37675	1.69368	1	1	1	1	1	0.282033	0.900888	0.59146	1	1	1	1	4.14752	3.67875	3.91314	2.31044	1	1	1	1	0.460411	0.348032	0.845304	0.551249	1	1	1	5.05434	1	0.0230316	2.75332	0.0133832
23202	A_55_P2006525	Adamtsl4	NM_144899	ref|Mus musculus ADAMTS-like 4 (Adamtsl4), mRNA [NM_144899]	3.24746	2.94494	1.92409	2.70549	1	1	1	1	9.37226	4.62771	9.78065	5.83728	7.40448	1	1	1	1	1	3.65419	1.83839	2.74629	1	1	1	1	21.654	15.8896	18.7718	2.53519	1	1	1	1	1.94385	2.98577	2.60066	2.51009	1	1	1	20.6431	1	0.0291596	2.73683	0.0337649
36919	A_30_P01026822	chr17:35080914-35090009_F	chr17:35080914-35090009_F	lincRNA:chr17:35080914-35090009 forward strand	13.6714	8.65596	11.1808	11.1694	1	1	1	1	38.9702	33.1922	30.955	18.4429	30.39	1	1	1	1	1	13.4457	11.2203	12.333	1	1	1	1	56.4128	37.3696	46.8912	1.54298	1	1	1	1	12.2791	12.9977	10.9206	12.0658	1	1	1	63.3641	1	0.0146792	2.72083	0.0690719
53232	A_51_P204080	Hk2	NM_013820	ref|Mus musculus hexokinase 2 (Hk2), mRNA [NM_013820]	4.3321	2.89235	4.28714	3.8372	1	1	1	1	9.09377	10.2183	15.6631	6.67216	10.4118	1	1	1	1	1	5.12652	4.41353	4.77003	1	1	1	1	12.7016	10.7939	11.7477	1.12831	1	1	1	1	2.43316	2.58822	3.2603	2.76056	1	1	1	10.6167	1	0.0345965	2.71339	0.0206392
18935	A_30_P01031911	chr16:59557120-59602070_F	chr16:59557120-59602070_F	lincRNA:chr16:59557120-59602070 forward strand	5.97837	6.40676	6.21907	6.2014	1	1	1	1	24.6148	16.307	13.976	12.2125	16.7776	1	1	1	1	1	6.37148	8.63883	7.50516	1	1	1	1	13.5441	15.0687	14.3064	0.85271	1	1	1	1	7.99708	6.38215	7.14243	7.17389	1	1	1	24.454	1	0.0225404	2.70545	0.0380589
53835	A_55_P2126192	Lgr5	NM_010195	ref|Mus musculus leucine rich repeat containing G protein coupled receptor 5 (Lgr5), mRNA [NM_010195]	0.940392	1.35936	0.897382	1.06571	1	1	1	1	2.73243	2.82464	3.86709	2.08532	2.87737	1	1	1	1	1	1.4451	1.50849	1.47679	1	1	1	1	7.26211	6.70786	6.98499	2.42756	1	1	1	1	0.53804	0.203719	1.48372	0.741826	1	0	1	2.22077	1	0.0103547	2.69995	0.00255458
17855	A_55_P2278604	A330009N23Rik	NR_045326	ref|Mus musculus RIKEN cDNA A330009N23 gene (A330009N23Rik), transcript variant 1, non-coding RNA [NR_045326]	0.270901	1.47696	2.05145	1.26643	1	1	1	1	4.38852	2.29384	4.37295	2.44692	3.37556	1	1	1	1	1	1.71836	2.04861	1.88348	1	1	1	1	5.66571	3.87475	4.77023	1.41317	1	1	1	1	2.01184	1.62177	0.343977	1.32586	1	1	1	6.57862	1	0.0491191	2.6654	0.0867471
29548	A_55_P2387152	4921532D01Rik	AK014993	gb|Mus musculus adult male testis cDNA, RIKEN full-length enriched library, clone:4921532D01 product:unclassifiable, full insert sequence. [AK014993]	2.17554	2.82931	4.93235	3.3124	1	1	1	1	6.14173	9.79669	11.5497	7.79305	8.82031	1	1	1	1	1	2.86971	2.4587	2.66421	1	1	1	1	8.7535	8.26142	8.50746	0.964531	1	1	1	1	3.57983	3.09051	4.28103	3.65046	1	1	1	4.30818	1	0.0166125	2.66281	0.00299638
19395	A_52_P320261	Cpa2	NM_001024698	ref|Mus musculus carboxypeptidase A2, pancreatic (Cpa2), mRNA [NM_001024698]	0.255721	0.410494	0.632593	0.432936	0	1	1	0.666667	1.38456	0.893476	1.54222	0.771573	1.14796	1	1	1	1	1	0.477343	0.337679	0.407511	1	1	1	1	1.79213	1.52585	1.65899	1.44516	1	1	1	1	0.295099	0.209136	0.299363	0.267866	0	0	0	1.56706	1	0.0303887	2.65157	0.0141269
11492	A_51_P229664	Cd27	NM_001033126	ref|Mus musculus CD27 antigen (Cd27), transcript variant 1, mRNA [NM_001033126]	4.04989	1.8416	0.805224	2.23224	1	1	1	1	7.18934	6.57133	4.44078	5.41339	5.90371	1	1	1	1	1	4.52618	3.34407	3.93512	1	1	1	1	15.2648	13.2203	14.2425	2.41247	1	1	1	1	3.37939	5.84674	2.10308	3.7764	1	1	1	17.6952	1	0.0191698	2.64475	0.0128718
36874	A_30_P01021281	chr2:60038543-60046318_F	chr2:60038543-60046318_F	lincRNA:chr2:60038543-60046318 forward strand	0.681771	0.279886	0.280468	0.414042	1	0	0	0.333333	0.851659	1.00109	1.62446	0.893295	1.09262	1	1	1	1	1	0.526382	0.604606	0.565494	1	1	1	1	0.613104	0.916011	0.764558	0.699744	1	1	1	1	0.572546	0.654375	0.81185	0.67959	1	1	1	0.502679	0	0.0371366	2.63893	0.33109
33376	A_30_P01033421	chr9:65647428-65677119_F	chr9:65647428-65677119_F	lincRNA:chr9:65647428-65677119 forward strand	0.257502	0.48785	0.240241	0.328531	1	1	0	0.666667	1.25905	0.657332	0.776636	0.765796	0.864703	1	1	1	1	1	0.29322	0.64485	0.469035	1	1	1	1	0.262728	0.786692	0.52471	0.60681	1	0	1	0.666667	0.908179	0.995392	0.771903	0.891825	1	1	1	0.835909	1	0.0264601	2.63203	0.876183
28532	A_55_P2062255	Syne3	NM_001042699	ref|Mus musculus spectrin repeat containing, nuclear envelope family member 3 (Syne3), transcript variant 1, mRNA [NM_001042699]	2.30815	3.3596	10.7323	5.4667	1	1	1	1	11.8214	16.5964	13.0511	16.0459	14.3787	1	1	1	1	1	2.9219	7.69161	5.30675	1	1	1	1	8.91579	11.7442	10.33	0.718422	1	1	1	1	4.41694	4.66052	5.2135	4.76366	1	1	1	7.23488	1	0.0188019	2.63024	0.211724
11951	A_30_P01019208	chr16:4592919-4594230_R	chr16:4592919-4594230_R	lincRNA:chr16:4592919-4594230 reverse strand	0.789622	0.307117	0.281438	0.459392	1	1	0	0.666667	0.969685	1.06144	1.27521	1.5264	1.20818	1	1	1	1	1	0.333958	0.926073	0.630016	1	1	1	1	2.05315	1.44041	1.74678	1.44579	1	0	1	0.666667	0.444017	0.360596	0.309234	0.371282	1	1	0	2.01561	1	0.0137721	2.62996	0.119919
46206	A_55_P1955276	Specc1	NM_001029936	ref|Mus musculus sperm antigen with calponin homology and coiled-coil domains 1 (Specc1), mRNA [NM_001029936]	0.247875	0.357434	0.358498	0.321269	0	1	1	0.666667	1.07882	0.52734	0.811619	0.951445	0.842307	1	1	1	1	1	0.242196	0.275565	0.258881	0	0	1	0.333333	0.196388	0.307368	0.251878	0.299034	0	1	1	0.666667	0.283054	0.204277	0.303669	0.263667	0	0	0	0.496761	0	0.0149766	2.62181	0.914857
23050	A_55_P2042076	Dkk4	NM_145592	ref|Mus musculus dickkopf homolog 4 (Xenopus laevis) (Dkk4), mRNA [NM_145592]	1.12131	0.363811	1.2542	0.913106	1	1	1	1	3.16735	2.31702	2.67431	1.40962	2.39208	1	1	1	1	1	0.385979	0.626845	0.506412	1	1	1	1	1.7459	1.8594	1.80265	0.753593	1	0	1	0.666667	0.944565	1.28085	0.370612	0.865342	1	1	1	2.42833	1	0.0308434	2.61971	0.0103849
61088	A_66_P120074	Uhrf1	NM_001111079	ref|Mus musculus ubiquitin-like, containing PHD and RING finger domains, 1 (Uhrf1), transcript variant 3, mRNA [NM_001111079]	0.601194	1.02462	1.10374	0.909853	1	1	1	1	2.81298	1.02427	2.91573	2.77542	2.3821	1	1	1	1	1	0.625983	0.266389	0.446186	1	0	1	0.666667	1.86372	2.76224	2.31298	0.970984	1	0	1	0.666667	0.858506	0.65199	0.307012	0.605836	1	1	0	1.72569	1	0.0445868	2.61812	0.061099
9400	A_30_P01026527	chr7:121289475-121310400_F	chr7:121289475-121310400_F	lincRNA:chr7:121289475-121310400 forward strand	0.298891	0.695393	0.459691	0.484658	1	1	1	1	0.968915	1.07632	1.77423	1.22212	1.2604	1	1	1	1	1	0.53682	0.651412	0.594116	1	1	1	1	1.06513	1.09953	1.08233	0.858719	1	1	1	1	0.549527	0.77822	0.732217	0.686655	1	1	1	0.566677	1	0.0206747	2.60059	0.0146848
43208	A_51_P456957	Pex11a	NM_011068	ref|Mus musculus peroxisomal biogenesis factor 11 alpha (Pex11a), mRNA [NM_011068]	5.60855	6.93705	4.32205	5.62255	1	1	1	1	13.7434	18.6487	17.5507	8.40104	14.586	1	1	1	1	1	7.64706	5.80319	6.72512	1	1	1	1	26.0552	10.7582	18.4067	1.26195	1	1	1	1	3.69366	7.03791	3.62034	4.78397	1	1	1	20.4795	1	0.0242679	2.59419	0.268699
31011	A_30_P01030750	chr5:88995039-89009064_F	chr5:88995039-89009064_F	lincRNA:chr5:88995039-89009064 forward strand	0.339624	0.296792	0.291534	0.309317	1	0	0	0.333333	1.24073	0.567724	0.817115	0.584116	0.80242	1	1	1	1	1	0.26176	0.300942	0.281351	0	0	1	0.333333	0.311189	0.755056	0.533122	0.664393	1	0	1	0.666667	0.311685	0.223641	0.317965	0.28443	0	0	0	1.85583	1	0.0453477	2.59417	0.37575
29181	A_30_P01030877	chr9:82991830-82999937_R	chr9:82991830-82999937_R	lincRNA:chr9:82991830-82999937 reverse strand	1.4153	1.74086	0.292825	1.14966	1	1	0	0.666667	3.09405	2.3514	3.57117	2.84842	2.96626	1	1	1	1	1	1.2238	0.405495	0.814646	1	1	1	1	2.19574	2.45314	2.32444	0.783626	1	1	1	1	0.877378	1.38925	1.05021	1.10561	1	1	1	2.85107	1	0.0122495	2.58011	0.0720883
11346	A_55_P1986591	Cacna1h	NM_001163691	ref|Mus musculus calcium channel, voltage-dependent, T type, alpha 1H subunit (Cacna1h), transcript variant 2, mRNA [NM_001163691]	0.28647	1.15048	0.449392	0.628782	0	1	1	0.666667	2.0809	1.60848	1.42659	1.36742	1.62085	1	1	1	1	1	0.655421	1.01092	0.833172	1	1	1	1	1.33757	1.67138	1.50448	0.928203	1	0	1	0.666667	0.826054	0.641313	0.591088	0.686152	1	1	1	1.11009	1	0.0195215	2.57776	0.110489
58367	A_55_P2091461	Casp4	NM_007609	ref|Mus musculus caspase 4, apoptosis-related cysteine peptidase (Casp4), mRNA [NM_007609]	234.407	164.817	113.076	170.767	1	1	1	1	400.367	462.739	581.801	304.546	437.363	1	1	1	1	1	236.688	240.012	238.35	1	1	1	1	875.821	609.054	742.438	1.69753	1	1	1	1	244.961	276.468	199.041	240.157	1	1	1	1070.87	1	0.0161256	2.56118	0.0634357
37021	A_30_P01031523	chr10:95729303-95755173_F	chr10:95729303-95755173_F	lincRNA:chr10:95729303-95755173 forward strand	0.235657	0.2906	0.26126	0.262506	0	1	0	0.333333	0.624937	0.992114	0.578901	0.487433	0.670846	1	1	1	1	1	0.232248	0.264179	0.248214	0	0	0	0	1.7855	0.391776	1.08864	1.62278	1	0	1	0.666667	0.272058	0.653584	0.464036	0.463226	0	1	1	0.476554	0	0.0269182	2.55555	0.351223
31685	A_51_P463087	Cenpm	NM_178269	ref|Mus musculus centromere protein M (Cenpm), transcript variant 2, mRNA [NM_178269]	1.01242	0.82928	0.408216	0.749972	1	1	1	1	2.33318	1.52804	2.60058	1.15518	1.90424	1	1	1	1	1	0.544194	0.411652	0.477923	1	1	1	1	2.82706	1.58796	2.20751	1.15926	1	0	1	0.666667	0.679001	1.01734	0.961266	0.88587	1	1	1	3.20191	1	0.0426482	2.53909	0.108974
22771	A_51_P456957	Pex11a	NM_011068	ref|Mus musculus peroxisomal biogenesis factor 11 alpha (Pex11a), mRNA [NM_011068]	5.77974	7.28458	4.22821	5.76418	1	1	1	1	14.24	17.6509	18.4794	7.89089	14.5653	1	1	1	1	1	8.4314	4.78479	6.6081	1	1	1	1	26.2106	12.8797	19.5451	1.3419	1	1	1	1	4.14238	6.60878	3.08671	4.61262	1	1	1	22.9773	1	0.0303771	2.52686	0.202074
5390	A_55_P1984168	Casp4	NM_007609	ref|Mus musculus caspase 4, apoptosis-related cysteine peptidase (Casp4), mRNA [NM_007609]	168.05	120.287	86.9979	125.112	1	1	1	1	295.184	337.265	405.991	225.742	316.045	1	1	1	1	1	177.085	172.327	174.706	1	1	1	1	664.258	435.667	549.963	1.74014	1	1	1	1	180.401	203.544	145.894	176.613	1	1	1	773.77	1	0.0113068	2.52611	0.0816085
45313	A_66_P134542	Anln	NM_028390	ref|Mus musculus anillin, actin binding protein (Anln), mRNA [NM_028390]	2.10063	0.80917	0.986167	1.29865	1	1	1	1	3.77842	2.71235	3.98643	2.61507	3.27307	1	1	1	1	1	3.77048	2.71231	3.2414	1	1	1	1	4.45138	3.6864	4.06889	1.24314	1	0	1	0.666667	2.13477	1.0143	0.879419	1.34283	1	1	1	1.74299	1	0.0145684	2.52035	0.332579
24677	A_30_P01022401	chr17:35080914-35090009_F	chr17:35080914-35090009_F	lincRNA:chr17:35080914-35090009 forward strand	3.73696	2.40847	3.10504	3.08349	1	1	1	1	10.4371	8.03973	7.757	4.53916	7.69325	1	1	1	1	1	3.82858	3.23292	3.53075	1	1	1	1	14.4961	9.39551	11.9458	1.55276	1	1	1	1	2.41834	3.47882	2.80142	2.89953	1	1	1	15.2916	1	0.0256928	2.49498	0.081834
61508	A_51_P456957	Pex11a	NM_011068	ref|Mus musculus peroxisomal biogenesis factor 11 alpha (Pex11a), mRNA [NM_011068]	6.18967	6.22689	4.87608	5.76421	1	1	1	1	15.1784	16.6521	17.5073	8.17905	14.3792	1	1	1	1	1	7.96549	5.2613	6.6134	1	1	1	1	24.4866	12.0462	18.2664	1.27033	1	1	1	1	3.53012	6.46678	3.26313	4.42001	1	1	1	23.9416	1	0.0193704	2.49457	0.208632
7689	A_51_P464308	Gnb4	NM_013531	ref|Mus musculus guanine nucleotide binding protein (G protein), beta 4 (Gnb4), mRNA [NM_013531]	0.708508	0.283697	0.288391	0.426865	1	0	0	0.333333	1.01118	0.827368	1.36394	1.05086	1.06333	1	1	1	1	1	1.34206	0.485208	0.913634	1	1	1	1	2.27417	3.12938	2.70177	2.54085	1	0	1	0.666667	0.3138	1.2689	0.432187	0.671627	0	1	1	0.554129	1	0.0155426	2.49103	0.098029
5189	A_30_P01026554	chrX:50087925-50101700_R	chrX:50087925-50101700_R	lincRNA:chrX:50087925-50101700 reverse strand	0.243583	0.270398	0.266815	0.260265	0	0	0	0	0.995308	0.587488	0.516647	0.47887	0.644578	1	1	1	1	1	0.487884	0.273257	0.380571	1	0	1	0.666667	0.578153	1.3376	0.957878	1.48605	1	0	1	0.666667	0.290909	0.200339	0.29508	0.262109	0	0	0	0.481391	0	0.0415401	2.47662	0.281
1192	A_52_P249424	Vegfa	NM_001025257	ref|Mus musculus vascular endothelial growth factor A (Vegfa), transcript variant 3, mRNA [NM_001025257]	1.0514	0.887392	0.303529	0.747441	1	1	0	0.666667	1.47812	2.14179	2.48351	1.27695	1.84509	1	1	1	1	1	0.380766	0.881226	0.630996	1	1	0	0.666667	1.90106	2.18228	2.04167	1.10654	1	1	1	1	0.323992	0.428292	0.534345	0.428876	0	1	1	7.69697	1	0.035385	2.46855	0.0389944
3992	A_55_P2086664	Tspan33	NM_146173	ref|Mus musculus tetraspanin 33 (Tspan33), mRNA [NM_146173]	3.82015	2.66798	3.89071	3.45961	1	1	1	1	10.9415	6.24736	10.7274	6.21376	8.53252	1	1	1	1	1	2.30253	2.20341	2.25297	1	1	1	1	12.6034	7.691	10.1472	1.18924	1	1	1	1	2.64157	2.81638	3.00125	2.81973	1	1	1	6.7628	1	0.025241	2.46632	0.0847203
22258	A_52_P336958	9430020K01Rik	NM_001081963	ref|Mus musculus RIKEN cDNA 9430020K01 gene (9430020K01Rik), mRNA [NM_001081963]	2.38218	2.0428	4.9163	3.11376	1	1	1	1	10.6016	5.83091	7.38547	6.81339	7.65784	1	1	1	1	1	1.7311	2.52516	2.12813	1	1	1	1	15.4367	14.58	15.0084	1.95987	1	1	1	1	1.97165	3.11426	7.57654	4.22082	1	1	1	6.57515	1	0.0250891	2.45935	0.00204964
9889	A_55_P2317480	E130104P22Rik	AK053520	gb|Mus musculus 0 day neonate eyeball cDNA, RIKEN full-length enriched library, clone:E130104P22 product:unclassifiable, full insert sequence. [AK053520]	0.451021	0.791661	0.42472	0.555801	1	1	1	1	1.14326	1.66531	1.80068	0.821463	1.35768	1	1	1	1	1	0.386309	0.295033	0.340671	1	0	1	0.666667	1.77486	3.23116	2.50301	1.84359	1	0	1	0.666667	0.66468	0.547934	0.997498	0.736704	1	1	1	2.92109	1	0.0384571	2.44274	0.0974794
44995	A_30_P01033358	chr1:158979050-159007700_F	chr1:158979050-159007700_F	lincRNA:chr1:158979050-159007700 forward strand	0.419541	0.415041	0.696088	0.510223	1	1	1	1	0.84083	0.87156	1.60807	1.65378	1.24356	1	1	1	1	1	0.249037	0.800024	0.524531	1	1	1	1	0.885193	0.246598	0.565895	0.455061	1	1	0	0.666667	0.345547	0.748841	0.389047	0.494478	1	1	1	0.460107	0	0.0451127	2.43729	0.930809
6261	A_51_P456957	Pex11a	NM_011068	ref|Mus musculus peroxisomal biogenesis factor 11 alpha (Pex11a), mRNA [NM_011068]	5.56813	5.77919	4.27004	5.20579	1	1	1	1	12.1065	15.7858	15.9842	6.75084	12.6568	1	1	1	1	1	6.90837	5.30742	6.1079	1	1	1	1	24.1282	12.6212	18.3747	1.45176	1	1	1	1	4.37998	6.31028	2.85946	4.51657	1	1	1	21.6332	1	0.0345968	2.4313	0.169114
33978	A_51_P368210	Phyhip	NM_145981	ref|Mus musculus phytanoyl-CoA hydroxylase interacting protein (Phyhip), mRNA [NM_145981]	0.249125	0.278207	0.272563	0.266632	0	0	0	0	0.793548	0.308367	0.690279	0.784125	0.64408	1	1	1	1	1	0.883578	0.280107	0.581843	1	0	1	0.666667	0.199633	0.26949	0.234562	0.364181	0	0	0	0	0.288513	0.451892	0.483038	0.407814	0	1	1	1.16277	1	0.0386023	2.41562	0.37131
56599	A_30_P01026900	chr12:12916233-12919835_F	chr12:12916233-12919835_F	lincRNA:chr12:12916233-12919835 forward strand	9.19454	11.1157	9.56037	9.95685	1	1	1	1	34.6161	19.1764	21.0778	21.2765	24.0367	1	1	1	1	1	10.3924	10.9454	10.6689	1	1	1	1	22.8066	24.8596	23.8331	0.991528	1	1	1	1	10.3976	7.45889	10.8477	9.56807	1	1	1	39.5297	1	0.020969	2.41408	0.00645852
38378	A_55_P1970755	Hdac9	NM_024124	ref|Mus musculus histone deacetylase 9 (Hdac9), transcript variant 2, mRNA [NM_024124]	13.1356	14.3369	12.3746	13.2824	1	1	1	1	25.4595	31.8315	43.8106	26.8915	31.9983	1	1	1	1	1	9.08439	11.1242	10.1043	1	1	1	1	35.1035	26.5798	30.8417	0.963854	1	1	1	1	4.54293	5.94495	7.85747	6.11512	1	1	1	23.1627	1	0.0129158	2.40908	0.0418707
508	A_30_P01033203	chr3:95443575-95462543_R	chr3:95443575-95462543_R	lincRNA:chr3:95443575-95462543 reverse strand	10.6034	9.91035	7.78136	9.4317	1	1	1	1	22.1357	30.6947	17.7926	20.2035	22.7066	1	1	1	1	1	11.1134	10.859	10.9862	1	1	1	1	29.606	24.5827	27.0944	1.19323	1	1	1	1	5.755	8.91186	8.18149	7.61611	1	1	1	12.3756	1	0.0113114	2.40748	0.0235191
45386	A_55_P2113498	Klrd1	NM_010654	ref|Mus musculus killer cell lectin-like receptor, subfamily D, member 1 (Klrd1), mRNA [NM_010654]	4.60277	0.846798	1.54509	2.33155	1	1	1	1	5.20943	5.26299	6.4946	5.45931	5.60658	1	1	1	1	1	6.99291	1.65583	4.32437	1	1	1	1	11.9189	6.0258	8.97236	1.60033	1	1	1	1	4.52675	8.26847	3.31356	5.36959	1	1	1	5.22755	1	0.0244235	2.40466	0.362813
32552	A_55_P2076545	F5	NM_007976	ref|Mus musculus coagulation factor V (F5), mRNA [NM_007976]	0.625935	0.252372	0.628679	0.502329	1	0	1	0.666667	1.58397	1.14343	0.707862	1.39341	1.20717	1	1	1	1	1	3.67173	0.245946	1.95884	1	0	1	0.666667	3.40278	0.855254	2.12901	1.76364	1	0	1	0.666667	0.808581	0.679845	0.278408	0.588945	1	1	0	1.71624	1	0.0357666	2.40315	0.943716
5367	A_51_P456957	Pex11a	NM_011068	ref|Mus musculus peroxisomal biogenesis factor 11 alpha (Pex11a), mRNA [NM_011068]	5.39026	7.05854	5.02634	5.82504	1	1	1	1	13.4175	17.6021	16.9087	7.90292	13.9578	1	1	1	1	1	7.66856	5.47156	6.57006	1	1	1	1	26.8745	12.0058	19.4401	1.39278	1	1	1	1	4.5571	6.8923	3.12165	4.85702	1	1	1	21.0262	1	0.0287063	2.39617	0.228923
61583	A_55_P2246235	Tpm3	NM_022314	ref|Mus musculus tropomyosin 3, gamma (Tpm3), transcript variant 1, mRNA [NM_022314]	0.251516	0.526076	0.268747	0.34878	1	1	0	0.666667	0.916895	0.671346	1.17134	0.579974	0.834889	1	1	1	1	1	1.11021	0.267662	0.688936	1	0	1	0.666667	0.194174	0.261607	0.22789	0.272959	0	0	0	0	0.517023	0.2012	0.309307	0.34251	1	0	0	0.491779	0	0.0381405	2.39374	0.389213
18415	A_55_P2109377	Camk2b	NM_001174053	ref|Mus musculus calcium/calmodulin-dependent protein kinase II, beta (Camk2b), transcript variant 1, mRNA [NM_001174053]	3.82537	3.89991	3.38061	3.70196	1	1	1	1	6.32289	11.9333	10.2664	6.8926	8.85379	1	1	1	1	1	3.07946	5.31064	4.19505	1	1	1	1	11.2128	4.97522	8.094	0.914185	1	1	1	1	2.2225	7.43729	2.8801	4.17996	1	1	1	4.33378	1	0.0233632	2.39165	0.360264
359	A_51_P100625	Apon	NM_133996	ref|Mus musculus apolipoprotein N (Apon), mRNA [NM_133996]	0.667321	1.48994	0.317677	0.824978	1	1	0	0.666667	2.82301	1.74727	1.69857	1.62059	1.97236	1	1	1	1	1	0.279257	0.40071	0.339983	0	1	1	0.666667	1.97348	1.35641	1.66495	0.844139	1	0	1	0.666667	0.529925	0.794273	0.33975	0.554649	1	1	0	0.71207	1	0.0495283	2.3908	0.0519739
18534	A_55_P2133152	Rin3	NM_001161365	ref|Mus musculus Ras and Rab interactor 3 (Rin3), transcript variant 2, mRNA [NM_001161365]	1.33911	3.27793	2.42687	2.34797	1	1	1	1	6.93378	4.2579	5.08845	6.11107	5.5978	1	1	1	1	1	2.46742	2.40955	2.43849	1	1	1	1	3.68138	5.21063	4.446	0.794241	1	1	1	1	1.49567	2.12542	3.13508	2.25206	1	1	1	2.87101	1	0.011561	2.3841	0.119738
50892	A_30_P01023356	chr16:11024315-11055740_F	chr16:11024315-11055740_F	lincRNA:chr16:11024315-11055740 forward strand	0.791877	0.288602	0.877955	0.652811	1	1	1	1	1.3649	2.02253	1.52501	1.31071	1.55578	1	1	1	1	1	0.63084	0.818337	0.724588	1	1	1	1	1.71562	2.23741	1.97651	1.27043	1	1	1	1	0.950574	0.197762	0.291061	0.479799	1	1	0	0.471828	0	0.0143949	2.38321	0.0457006
56054	A_55_P1971264	6530403M18Rik	XR_168590	ref|PREDICTED: Mus musculus RIKEN cDNA 6530403M18 gene (6530403M18Rik), misc_RNA [XR_168590]	0.268779	0.29667	0.302343	0.289264	0	0	0	0	0.787394	0.312987	0.85928	0.794157	0.688454	1	1	1	1	1	0.86143	1.2284	1.04492	1	1	1	1	0.37107	0.284402	0.327736	0.476046	1	0	0	0.333333	0.308646	0.222853	0.327017	0.286172	0	0	0	0.536364	0	0.0444103	2.38002	0.0626798
3279	A_55_P2078433	Mcoln2	NM_026656	ref|Mus musculus mucolipin 2 (Mcoln2), transcript variant 1, mRNA [NM_026656]	115.841	91.4102	78.404	95.2182	1	1	1	1	194.449	264.048	275.025	167.055	225.144	1	1	1	1	1	177.284	150.059	163.672	1	1	1	1	486.361	299.617	392.989	1.7455	1	1	1	1	86.2212	83.1185	53.2154	74.185	1	1	1	185.712	1	0.0103177	2.36451	0.135689
9224	A_30_P01029397	chr11:6421951-6429173_F	chr11:6421951-6429173_F	lincRNA:chr11:6421951-6429173 forward strand	2.98978	2.67707	3.49924	3.05536	1	1	1	1	7.85176	8.56868	7.80999	4.61178	7.21055	1	1	1	1	1	2.5205	2.73322	2.62686	1	1	1	1	10.0799	8.25822	9.16905	1.27162	1	1	1	1	2.79424	2.77847	3.05318	2.87529	1	1	1	19.0078	1	0.0113705	2.35997	0.0190868
17279	A_51_P456957	Pex11a	NM_011068	ref|Mus musculus peroxisomal biogenesis factor 11 alpha (Pex11a), mRNA [NM_011068]	5.87566	6.44397	4.80109	5.70691	1	1	1	1	13.5466	16.2216	16.4806	7.18264	13.3579	1	1	1	1	1	6.89807	4.8707	5.88438	1	1	1	1	25.2388	12.6797	18.9593	1.41933	1	1	1	1	3.18974	6.71401	3.33316	4.4123	1	1	1	21.8323	1	0.0317521	2.34065	0.176151
7626	A_55_P1994550	Shank1	NM_001034115	ref|Mus musculus SH3/ankyrin domain gene 1 (Shank1), mRNA [NM_001034115]	1.54247	0.858455	1.11649	1.17247	1	1	1	1	3.83465	2.68449	2.65375	1.7237	2.72415	1	1	1	1	1	1.41815	1.22109	1.31962	1	1	1	1	2.67812	2.89231	2.78522	1.02242	1	1	1	1	1.61144	1.34838	1.30583	1.42188	1	1	1	2.09768	1	0.034382	2.32342	0.00971586
55899	A_51_P211854	Selp	NM_011347	ref|Mus musculus selectin, platelet (Selp), mRNA [NM_011347]	1.44376	1.58262	1.41329	1.47989	1	1	1	1	2.62865	4.80653	2.2047	4.07929	3.42979	1	1	1	1	1	3.94169	3.95561	3.94865	1	1	1	1	11.7503	6.3252	9.03777	2.63508	1	1	1	1	4.14856	4.17479	3.39179	3.90505	1	1	1	1.09333	1	0.0428731	2.3176	0.201458
13729	A_51_P336060	Lcat	NM_008490	ref|Mus musculus lecithin cholesterol acyltransferase (Lcat), mRNA [NM_008490]	0.263417	0.910554	1.22898	0.800983	1	1	1	1	2.4608	1.26567	2.15895	1.52554	1.85274	1	1	1	1	1	0.397666	0.619325	0.508495	1	1	1	1	1.08235	2.65035	1.86635	1.00735	1	0	1	0.666667	1.07294	0.660118	1.52228	1.08511	1	1	1	1.88876	1	0.0480748	2.31308	0.228498
29953	A_51_P358112	Fads1	NM_146094	ref|Mus musculus fatty acid desaturase 1 (Fads1), mRNA [NM_146094]	1.11394	1.54488	0.549619	1.06948	1	1	1	1	2.91375	2.59259	2.85758	1.52821	2.47303	1	1	1	1	1	1.20574	1.32633	1.26604	1	1	1	1	4.39202	3.77724	4.08463	1.65167	1	1	1	1	0.541809	0.774966	1.08377	0.800181	1	1	1	1.42132	1	0.0265923	2.31237	0.0121273
49204	A_51_P429308	Neto2	NM_001081324	ref|Mus musculus neuropilin (NRP) and tolloid (TLL)-like 2 (Neto2), mRNA [NM_001081324]	0.271117	0.354925	0.724599	0.450214	0	1	1	0.666667	1.14202	0.780071	1.45356	0.786098	1.04044	1	1	1	1	1	0.264089	0.982534	0.623312	0	1	1	0.666667	0.72208	1.37795	1.05002	1.00921	1	0	1	0.666667	0.315271	0.237884	0.595248	0.382801	0	1	1	1.93721	1	0.0462294	2.31099	0.47286
6600	A_51_P456957	Pex11a	NM_011068	ref|Mus musculus peroxisomal biogenesis factor 11 alpha (Pex11a), mRNA [NM_011068]	6.30544	6.6317	4.02272	5.65329	1	1	1	1	14.1247	16.0797	15.3525	6.67387	13.0577	1	1	1	1	1	7.49002	5.2069	6.34846	1	1	1	1	24.8609	12.0089	18.4349	1.4118	1	1	1	1	3.84039	6.02384	3.57301	4.47908	1	1	1	20.6084	1	0.038404	2.30975	0.205244
31855	A_55_P2054200	Tnip3	NM_001001495	ref|Mus musculus TNFAIP3 interacting protein 3 (Tnip3), mRNA [NM_001001495]	0.838589	0.763873	0.346913	0.649792	1	1	1	1	1.1257	1.1692	2.16317	1.54233	1.5001	1	1	1	1	1	0.49094	0.636975	0.563958	1	1	1	1	2.65568	1.27761	1.96665	1.31101	1	1	1	1	0.573107	0.859404	0.849663	0.760725	1	1	1	1.53114	1	0.0412782	2.30859	0.180224
4410	A_55_P2005828	Hbb-bh1	NM_008219	ref|Mus musculus hemoglobin Z, beta-like embryonic chain (Hbb-bh1), mRNA [NM_008219]	1.65545	1.81486	2.83603	2.10211	1	1	1	1	3.97299	4.30905	6.30338	4.81258	4.8495	1	1	1	1	1	1.42192	1.91993	1.67093	1	1	1	1	2.29509	3.5287	2.9119	0.600453	1	0	1	0.666667	1.63504	2.50769	1.9862	2.04298	1	1	1	3.89687	1	0.0100837	2.30696	0.203082
25732	A_51_P155313	Gsto1	NM_010362	ref|Mus musculus glutathione S-transferase omega 1 (Gsto1), mRNA [NM_010362]	117.202	80.7608	76.1558	91.3727	1	1	1	1	230.433	262.152	220.449	128.893	210.482	1	1	1	1	1	138.539	154.018	146.279	1	1	1	1	438.941	221.904	330.423	1.56984	1	1	1	1	132.141	107.22	77.2055	105.522	1	1	1	467.075	1	0.0203277	2.30355	0.232608
35118	A_55_P2066448	Frmd7	NM_001190332	ref|Mus musculus FERM domain containing 7 (Frmd7), mRNA [NM_001190332]	0.258724	0.285753	0.281249	0.275242	0	0	0	0	0.752879	0.561633	0.394099	0.813162	0.630443	1	1	1	1	1	0.250851	0.371072	0.310962	0	1	1	0.666667	0.478454	0.781311	0.629883	0.999111	1	1	1	1	0.298589	0.545305	0.308237	0.384044	0	1	0	1.62545	1	0.0255446	2.29051	0.189412
52535	A_51_P238722	Cd93	NM_010740	ref|Mus musculus CD93 antigen (Cd93), mRNA [NM_010740]	56.0328	88.7142	92.2631	79.0034	1	1	1	1	139.873	239.202	145.937	198.582	180.898	1	1	1	1	1	78.8719	104.254	91.5632	1	1	1	1	197.342	242.83	220.086	1.21663	1	1	1	1	21.4376	27.5773	32.21	27.075	1	1	1	206.228	1	0.0179587	2.28976	0.0386994
2904	A_55_P2068066	Rapgefl1	NM_001080925	ref|Mus musculus Rap guanine nucleotide exchange factor (GEF)-like 1 (Rapgefl1), mRNA [NM_001080925]	2.55602	2.1027	3.61193	2.75688	1	1	1	1	9.02508	4.58006	5.89129	5.71829	6.30368	1	1	1	1	1	2.87656	3.91585	3.3962	1	1	1	1	5.7292	9.45227	7.59073	1.20417	1	1	1	1	1.04242	1.79534	3.47867	2.10547	1	1	1	9.22532	1	0.0305693	2.28652	0.162178
4739	A_30_P01027283	chr3:95457337-95458070_R	chr3:95457337-95458070_R	lincRNA:chr3:95457337-95458070 reverse strand	14.1762	16.0623	12.6968	14.3118	1	1	1	1	39.2574	39.8073	25.2389	26.5148	32.7046	1	1	1	1	1	16.6641	12.8074	14.7357	1	1	1	1	51.7972	32.6314	42.2143	1.29078	1	1	1	1	6.52017	14.7937	13.1202	11.478	1	1	1	21.2494	1	0.0117032	2.28515	0.106677
30227	A_55_P2034864	Tubb2b	NM_023716	ref|Mus musculus tubulin, beta 2B class IIB (Tubb2b), mRNA [NM_023716]	12.7433	19.6996	26.1122	19.5184	1	1	1	1	57.9871	31.9384	54.4939	33.9656	44.5962	1	1	1	1	1	16.4225	11.3724	13.8974	1	1	1	1	52.5979	50.2921	51.445	1.15357	1	1	1	1	11.3432	10.2788	9.03147	10.2178	1	1	1	17.7454	1	0.0336975	2.28483	0.0054208
29507	A_30_P01030477	chr3:30032959-30079659_F	chr3:30032959-30079659_F	lincRNA:chr3:30032959-30079659 forward strand	0.268617	0.291792	0.290223	0.283544	0	0	0	0	0.698954	0.54484	0.929467	0.416501	0.647441	1	1	1	1	1	0.445311	0.294609	0.36996	1	0	1	0.666667	0.296635	0.530088	0.413361	0.638455	1	0	1	0.666667	0.427164	0.217407	0.317814	0.320795	1	0	0	0.528585	1	0.0386943	2.28339	0.784308
15576	A_30_P01021578	chr8:123649699-123649970_R	chr8:123649699-123649970_R	lincRNA:chr8:123649699-123649970 reverse strand	0.277303	0.299975	0.388762	0.322013	1	0	1	0.666667	0.707649	0.483924	0.738103	1.00248	0.733038	1	1	1	1	1	0.334237	0.726963	0.5306	1	1	1	1	0.212614	0.730399	0.471506	0.643222	0	0	1	0.333333	0.520001	0.49948	0.327636	0.449039	1	1	0	1.07593	1	0.0242541	2.27642	0.872455
44620	A_30_P01025720	chr17:35080914-35090009_R	chr17:35080914-35090009_R	lincRNA:chr17:35080914-35090009 reverse strand	1.42742	1.61037	1.20968	1.41582	1	1	1	1	2.85407	4.20287	3.75784	2.06978	3.22114	1	1	1	1	1	1.52866	1.67164	1.60015	1	1	1	1	7.65353	5.77572	6.71463	2.08455	1	1	1	1	1.46958	1.57257	0.826811	1.28965	1	1	1	10.7054	1	0.0250171	2.2751	0.0322649
56446	A_51_P211854	Selp	NM_011347	ref|Mus musculus selectin, platelet (Selp), mRNA [NM_011347]	1.79994	2.05532	0.879621	1.57829	1	1	1	1	3.25617	3.71182	2.48328	4.79874	3.5625	1	1	1	1	1	3.12877	3.32982	3.2293	1	1	1	1	12.4123	6.02124	9.21676	2.58716	1	1	1	1	4.14853	4.01417	2.98124	3.71465	1	1	1	1.88073	1	0.0276945	2.25719	0.201974
60811	A_51_P456957	Pex11a	NM_011068	ref|Mus musculus peroxisomal biogenesis factor 11 alpha (Pex11a), mRNA [NM_011068]	6.82724	6.41916	5.3556	6.20067	1	1	1	1	13.1213	17.3182	17.1867	8.35665	13.9957	1	1	1	1	1	7.75923	4.85856	6.30889	1	1	1	1	26.1207	12.47	19.2954	1.37866	1	1	1	1	4.89902	6.28731	3.46894	4.88509	1	1	1	21.1442	1	0.0275022	2.25713	0.203788
41567	A_55_P2143120	AK044696	AK044696	gb|Mus musculus adult retina cDNA, RIKEN full-length enriched library, clone:A930034C13 product:unclassifiable, full insert sequence. [AK044696]	2.55697	1.29561	1.6591	1.83723	1	1	1	1	5.10985	3.56836	4.73581	3.15216	4.14155	1	1	1	1	1	1.73491	1.29669	1.5158	1	1	1	1	5.40781	3.60869	4.50825	1.08854	1	0	1	0.666667	1.31835	1.61278	1.22044	1.38386	1	1	1	1.664	1	0.014955	2.25424	0.0838607
36830	A_30_P01024920	chrX:50400250-50410825_R	chrX:50400250-50410825_R	lincRNA:chrX:50400250-50410825 reverse strand	0.214151	0.253178	0.243496	0.236942	0	0	0	0	0.311883	0.657858	0.554205	0.611268	0.533803	1	1	1	1	1	0.215584	0.24698	0.231282	0	0	1	0.333333	0.17413	0.238964	0.206547	0.386935	0	1	0	0.333333	0.252368	0.181132	0.281053	0.238184	0	0	0	0.453015	0	0.0229059	2.25289	0.563179
38213	A_55_P2014332	Cntln	NM_175275	ref|Mus musculus centlein, centrosomal protein (Cntln), transcript variant 1, mRNA [NM_175275]	4.46073	4.04903	2.83114	3.7803	1	1	1	1	11.4596	6.27922	8.48516	7.81992	8.51098	1	1	1	1	1	4.71316	4.37423	4.5437	1	1	1	1	12.235	11.1347	11.6849	1.37291	1	1	1	1	3.35526	4.57735	3.84824	3.92695	1	1	1	16.6382	1	0.0171412	2.2514	0.00643577
51348	A_55_P2209273	ENSMUST00000129924	ENSMUST00000129924	ens|RIKEN cDNA 1700064E03 gene [Source:MGI Symbol;Acc:MGI:1921523] [ENSMUST00000129924]	2.94698	4.06116	3.54171	3.51662	1	1	1	1	7.006	10.2856	9.60806	4.61386	7.87837	1	1	1	1	1	3.35351	3.35647	3.35499	1	1	1	1	7.55271	8.11024	7.83147	0.994047	1	1	1	1	2.84435	2.43872	3.36359	2.88222	1	1	1	7.01492	1	0.0380728	2.24033	0.00385567
57729	A_66_P102346	U41438	U41438	gb|Mus musculus monoclonal antibody FG1 to cardiolipin, Ig light chain variable region mRNA, partial cds. [U41438]	0.382649	1.65814	1.06083	1.03387	1	1	1	1	2.38987	1.64932	2.11344	3.1099	2.31563	1	1	1	1	1	7.22844	1.41684	4.32264	1	1	1	1	1.10856	1.23989	1.17423	0.507087	1	1	1	1	3.33829	16.8914	3.02472	7.75146	1	1	1	1.41733	1	0.0429295	2.23976	0.391927
58182	A_51_P369628	Ptov1	NM_133949	ref|Mus musculus prostate tumor over expressed gene 1 (Ptov1), mRNA [NM_133949]	5.55667	12.2711	17.777	11.8683	1	1	1	1	32.7474	29.6605	15.1012	28.5387	26.512	1	1	1	1	1	9.54499	9.086	9.3155	1	1	1	1	41.0842	38.4845	39.7844	1.50062	1	1	1	1	4.94362	7.43777	17.8756	10.0857	1	1	1	21.492	1	0.0444005	2.23386	0.0018716
35566	A_51_P456870	Foxj1	NM_008240	ref|Mus musculus forkhead box J1 (Foxj1), mRNA [NM_008240]	0.318428	0.339862	0.871304	0.509865	1	1	1	1	1.53572	0.931632	0.941389	1.13226	1.13525	1	1	1	1	1	0.589537	1.05368	0.821611	1	1	1	1	0.861003	1.03058	0.945791	0.833114	1	0	1	0.666667	0.297212	0.211231	0.310693	0.273045	0	0	0	1.1229	1	0.0391743	2.22657	0.66513
4585	A_51_P456957	Pex11a	NM_011068	ref|Mus musculus peroxisomal biogenesis factor 11 alpha (Pex11a), mRNA [NM_011068]	6.97379	6.50893	4.60134	6.02802	1	1	1	1	13.0359	15.7839	16.6985	8.12756	13.4115	1	1	1	1	1	7.94064	4.44827	6.19446	1	1	1	1	26.0183	11.1437	18.581	1.38546	1	1	1	1	3.51674	6.06826	3.43148	4.33882	1	1	1	18.7393	1	0.0259179	2.22485	0.246391
55769	A_30_P01021458	chr2:71205705-71226510_F	chr2:71205705-71226510_F	lincRNA:chr2:71205705-71226510 forward strand	0.681577	0.88317	1.10547	0.890072	1	1	1	1	2.20388	1.44366	2.49135	1.76368	1.97564	1	1	1	1	1	1.3365	0.997328	1.16691	1	1	1	1	1.40368	2.70519	2.05443	1.03988	1	0	1	0.666667	1.41231	1.71682	0.723962	1.28436	1	1	1	2.15136	1	0.0139285	2.21964	0.317732
34187	A_51_P433870	Vegfc	NM_009506	ref|Mus musculus vascular endothelial growth factor C (Vegfc), mRNA [NM_009506]	1.38027	1.20336	0.608251	1.06396	1	1	1	1	2.76808	2.07822	1.83378	2.74108	2.35529	1	1	1	1	1	0.68542	0.548244	0.616832	1	1	1	1	3.03968	1.87069	2.45518	1.04241	1	1	1	1	0.262831	0.390676	0.413421	0.355643	1	1	1	4.49437	1	0.01276	2.2137	0.08901
34890	A_52_P460537	Lpar2	NM_020028	ref|Mus musculus lysophosphatidic acid receptor 2 (Lpar2), mRNA [NM_020028]	5.8094	7.18368	6.36715	6.45341	1	1	1	1	21.1536	14.4002	10.2132	11.3665	14.2833	1	1	1	1	1	4.96551	5.19241	5.07897	1	1	1	1	10.6919	16.074	13.383	0.936963	1	1	1	1	5.38775	5.98699	5.63939	5.67138	1	1	1	14.7284	1	0.043896	2.2133	0.0910636
42070	A_55_P1966432	Gstm1	NM_010358	ref|Mus musculus glutathione S-transferase, mu 1 (Gstm1), mRNA [NM_010358]	4.98978	5.26333	6.30419	5.5191	1	1	1	1	16.8503	11.4429	10.8674	9.57066	12.1828	1	1	1	1	1	9.21002	8.18719	8.6986	1	1	1	1	22.4413	13.9814	18.2113	1.49484	1	1	1	1	2.98016	3.80646	5.48734	4.09132	1	1	1	7.76479	1	0.0181009	2.20739	0.155213
231	A_52_P329398	Atp12a	NM_138652	ref|Mus musculus ATPase, H+/K+ transporting, nongastric, alpha polypeptide (Atp12a), mRNA [NM_138652]	0.506579	0.511049	0.28398	0.433869	1	1	0	0.666667	1.0693	1.06853	0.578202	1.09114	0.951791	1	1	1	1	1	0.394913	0.288989	0.341951	1	0	1	0.666667	0.441382	0.782369	0.611876	0.642867	1	1	1	1	0.915191	0.406371	0.443534	0.588365	1	1	1	0.74357	1	0.0231584	2.19373	0.269688
9928	A_30_P01023317	chr13:108548345-108679004_F	chr13:108548345-108679004_F	lincRNA:chr13:108548345-108679004 forward strand	0.606945	0.659259	0.79823	0.688145	1	1	1	1	1.67074	2.04018	1.14279	1.17061	1.50608	1	1	1	1	1	0.759477	0.26847	0.513973	1	0	1	0.666667	1.93763	1.49219	1.71491	1.13866	1	0	1	0.666667	0.805533	0.355427	0.658451	0.60647	1	1	1	1.12706	1	0.0252641	2.18861	0.068453
49437	A_55_P2120737	Gm10537	AK133141	gb|Mus musculus adult male testis cDNA, RIKEN full-length enriched library, clone:4930598K17 product:hypothetical protein, full insert sequence. [AK133141]	1.53333	0.970187	2.21049	1.57134	1	1	1	1	3.85824	3.75743	4.03514	2.1023	3.43828	1	1	1	1	1	1.90183	3.46922	2.68552	1	1	1	1	5.14824	4.31721	4.73272	1.37648	1	1	1	1	2.83741	1.63126	2.26705	2.24524	1	1	1	3.61062	1	0.0281029	2.18812	0.147347
19254	A_30_P01029666	chr13:98062189-98066613_F	chr13:98062189-98066613_F	lincRNA:chr13:98062189-98066613 forward strand	0.232389	0.543017	0.254861	0.343422	0	1	0	0.333333	0.846001	0.52352	0.717031	0.917105	0.750914	1	1	1	1	1	0.571437	0.369842	0.470639	1	1	1	1	0.183025	0.253113	0.218069	0.290405	0	0	0	0	0.272568	0.193364	0.452744	0.306225	0	0	1	1.2045	1	0.0273072	2.18656	0.141573
25271	A_51_P436817	Dos	NM_001195268	ref|Mus musculus downstream of Stk11 (Dos), transcript variant 1, mRNA [NM_001195268]	25.4835	17.6362	16.6648	19.9282	1	1	1	1	57.3457	38.4702	39.291	39.1338	43.5602	1	1	1	1	1	19.4569	13.5626	16.5097	1	1	1	1	53.6878	45.3456	49.5167	1.13674	1	1	1	1	22.6722	32.9803	17.5804	24.411	1	1	1	66.7378	1	0.010416	2.18586	0.0231152
9592	A_30_P01017436	chr5:110182844-110228345_R	chr5:110182844-110228345_R	lincRNA:chr5:110182844-110228345 reverse strand	1.64036	1.08003	1.68259	1.46766	1	1	1	1	4.15845	3.60848	2.88412	2.14271	3.19844	1	1	1	1	1	1.97772	1.46474	1.72123	1	1	1	1	2.41319	2.04196	2.22758	0.696457	1	0	1	0.666667	0.770536	1.20845	0.89867	0.959219	1	1	1	0.792248	1	0.0243707	2.17928	0.250878
35137	A_30_P01023378	chr9:43738583-43757007_R	chr9:43738583-43757007_R	lincRNA:chr9:43738583-43757007 reverse strand	0.273449	0.293173	0.329451	0.298691	1	1	1	1	0.586148	0.393072	0.814447	0.809427	0.650774	1	1	1	1	1	0.291147	0.346964	0.319055	1	1	1	1	0.426635	0.466274	0.446454	0.686037	1	1	1	1	0.27518	0.318878	1.1355	0.576518	0	1	1	0.761354	1	0.0328088	2.17875	0.0652091
26477	A_55_P2031979	Sspn	NM_010656	ref|Mus musculus sarcospan (Sspn), mRNA [NM_010656]	7.38408	5.97894	5.14225	6.16842	1	1	1	1	10.638	13.264	19.526	10.2046	13.4082	1	1	1	1	1	9.95961	7.55709	8.75835	1	1	1	1	43.2846	31.3362	37.3104	2.78266	1	1	1	1	3.261	9.84636	4.05843	5.72193	1	1	1	6.77254	1	0.0387053	2.17368	0.0426576
19208	A_55_P1997106	Gyltl1b	NM_172670	ref|Mus musculus glycosyltransferase-like 1B (Gyltl1b), transcript variant 1, mRNA [NM_172670]	1.05062	1.15053	1.12098	1.10738	1	1	1	1	1.51734	2.30192	2.89723	2.89283	2.40233	1	1	1	1	1	0.919062	0.945039	0.932051	1	1	1	1	3.58505	2.48577	3.03541	1.26353	1	0	1	0.666667	0.955838	0.891511	1.34745	1.06493	1	1	1	2.59699	1	0.020425	2.16938	0.0620347
22397	A_55_P2277019	Loxl3	NM_013586	ref|Mus musculus lysyl oxidase-like 3 (Loxl3), mRNA [NM_013586]	0.488241	0.254503	0.495819	0.412854	1	0	1	0.666667	0.569821	0.883038	0.87559	1.2492	0.894412	1	1	1	1	1	1.16562	0.62878	0.897198	1	1	1	1	0.990777	0.654591	0.822684	0.919804	1	1	1	1	0.371355	0.573023	0.650168	0.531515	1	1	1	0.635074	1	0.0419496	2.16641	0.83589
60851	A_30_P01022458	chr11:69193873-69194307_F	chr11:69193873-69194307_F	lincRNA:chr11:69193873-69194307 forward strand	1.34178	1.72792	1.28448	1.45139	1	1	1	1	2.05812	2.85957	4.10394	3.5026	3.13106	1	1	1	1	1	1.93894	0.554747	1.24685	1	1	1	1	1.71342	2.51541	2.11442	0.675304	1	0	1	0.666667	1.964	1.54112	2.69639	2.06717	1	1	1	0.549845	0	0.0251698	2.15728	0.391425
37964	A_30_P01032421	chr19:4207767-4208004_F	chr19:4207767-4208004_F	lincRNA:chr19:4207767-4208004 forward strand	1.97959	1.38244	1.02492	1.46232	1	1	1	1	2.32575	4.07908	2.53654	3.66063	3.1505	1	1	1	1	1	2.54545	2.13917	2.34231	1	1	1	1	3.44461	3.8984	3.6715	1.16537	1	0	1	0.666667	1.87175	1.55787	1.39952	1.60971	1	1	1	1.35417	1	0.0287814	2.15446	0.0486932
52262	A_52_P356419	Tmem95	NM_001195710	ref|Mus musculus transmembrane protein 95 (Tmem95), mRNA [NM_001195710]	0.865486	0.645532	1.35644	0.955818	1	1	1	1	1.99956	1.76509	2.91202	1.54651	2.0558	1	1	1	1	1	0.436709	1.66451	1.05061	1	1	1	1	1.45114	1.5271	1.48912	0.724351	1	1	1	1	1.45243	0.627797	1.26425	1.11483	1	1	1	1.59093	1	0.0390531	2.15082	0.549845
26915	A_55_P2097908	Uap1	XM_003689330	ref|PREDICTED: Mus musculus UDP-N-acetylglucosamine pyrophosphorylase 1 (Uap1), mRNA [XM_003689330]	0.442634	1.21873	1.10791	0.923093	1	1	1	1	2.4421	1.72252	1.39518	2.36676	1.98164	1	1	1	1	1	1.68962	1.4026	1.54611	1	1	1	1	1.10451	0.290307	0.697408	0.351935	1	1	0	0.666667	0.313072	1.25667	1.61324	1.06099	0	1	1	0.543675	1	0.0328839	2.14674	0.188189
6521	A_30_P01020681	chr19:4210704-4211111_R	chr19:4210704-4211111_R	lincRNA:chr19:4210704-4211111 reverse strand	0.763911	0.660646	0.273131	0.565896	1	1	0	0.666667	0.959735	1.33427	1.1888	1.36616	1.21224	1	1	1	1	1	1.30152	0.626259	0.96389	1	1	1	1	0.505554	1.44887	0.977211	0.806121	1	0	1	0.666667	1.51284	0.554071	1.55578	1.20756	1	1	1	0.488475	0	0.0115395	2.14216	0.983764
34215	A_55_P2057681	Cdyl2	NM_029441	ref|Mus musculus chromodomain protein, Y chromosome-like 2 (Cdyl2), mRNA [NM_029441]	3.7097	2.94795	4.09982	3.58582	1	1	1	1	8.5795	9.16893	7.89319	5.02929	7.66773	1	1	1	1	1	3.06877	4.33659	3.70268	1	1	1	1	8.82338	7.10689	7.96514	1.03879	1	1	1	1	4.02649	2.98956	4.50558	3.84054	1	1	1	6.22264	1	0.0149157	2.13834	0.0573239
46534	A_55_P2047639	Cubn	NM_001081084	ref|Mus musculus cubilin (intrinsic factor-cobalamin receptor) (Cubn), mRNA [NM_001081084]	1.47518	1.82341	1.01123	1.4366	1	1	1	1	3.19956	3.95354	2.89423	2.22297	3.06758	1	1	1	1	1	1.15605	1.95809	1.55707	1	1	1	1	4.58463	3.23694	3.91078	1.27488	1	1	1	1	0.576824	0.326579	0.304151	0.402518	1	1	0	4.49029	1	0.0175726	2.1353	0.0953764
58337	A_55_P2109655	NAP028851-1	NAP028851-1	Unknown	0.253145	0.289718	0.288909	0.277257	0	0	0	0	0.838732	0.618853	0.412843	0.494251	0.59117	1	1	1	1	1	0.25212	0.460402	0.356261	0	1	1	0.666667	0.325568	0.274458	0.300013	0.50749	1	0	0	0.333333	0.297319	0.213581	0.333597	0.281499	0	0	1	0.518981	0	0.0358998	2.13221	0.652237
30073	A_30_P01032200	chr2:158169020-158191295_F	chr2:158169020-158191295_F	lincRNA:chr2:158169020-158191295 forward strand	0.220996	0.258854	0.28242	0.25409	0	0	1	0.333333	0.720518	0.342504	0.57255	0.527553	0.540781	1	1	1	1	1	0.3572	0.25459	0.305895	1	0	1	0.666667	0.179056	0.698392	0.438724	0.811278	0	1	1	0.666667	0.260341	0.612057	0.282188	0.384862	0	1	0	0.458383	0	0.0277675	2.12831	0.665581
27616	A_55_P2036903	A_55_P2036903	A_55_P2036903	Unknown	0.221778	0.259028	0.247421	0.242742	0	0	0	0	0.4735	0.432232	0.728924	0.431258	0.516479	1	1	1	1	1	0.22186	0.255143	0.238502	0	0	1	0.333333	0.409606	0.246611	0.328109	0.63528	1	0	0	0.333333	0.330648	1.41321	0.42747	0.723775	1	1	1	0.459762	0	0.0235485	2.12768	0.394035
56009	A_30_P01027581	chr3:95457337-95458070_R	chr3:95457337-95458070_R	lincRNA:chr3:95457337-95458070 reverse strand	18.5714	20.441	17.2629	18.7584	1	1	1	1	34.2188	56.1373	35.3196	33.9275	39.9008	1	1	1	1	1	20.4605	21.9295	21.195	1	1	1	1	51.5867	49.0746	50.3307	1.26139	1	1	1	1	9.81069	13.7597	15.7006	13.0904	1	1	1	21.2333	1	0.0221272	2.12709	0.00248464
27850	A_30_P01025248	chr4:3745750-3756200_R	chr4:3745750-3756200_R	lincRNA:chr4:3745750-3756200 reverse strand	0.246509	0.559827	1.13396	0.646767	0	1	1	0.666667	1.51157	1.14873	1.29651	1.502	1.3647	1	1	1	1	1	1.53194	0.384891	0.958416	1	1	1	1	0.684498	0.529759	0.607128	0.44488	1	1	1	1	0.609331	0.572225	0.299616	0.493724	1	1	0	1.05082	1	0.0307306	2.11004	0.605578
43056	A_30_P01017708	chr13:94189389-94189810_F	chr13:94189389-94189810_F	lincRNA:chr13:94189389-94189810 forward strand	0.216139	0.388839	0.248392	0.284457	0	1	0	0.333333	0.435837	0.501323	0.590026	0.873162	0.600087	1	1	1	1	1	0.249098	0.407145	0.328122	1	1	1	1	0.941228	0.342652	0.64194	1.06974	1	1	1	1	0.360941	0.280637	0.624318	0.421965	1	1	1	0.45743	0	0.0494222	2.10959	0.417372
54878	A_55_P1991310	Npvf	NM_021892	ref|Mus musculus neuropeptide VF precursor (Npvf), mRNA [NM_021892]	0.27953	0.275065	0.273017	0.275871	1	0	1	0.666667	0.539324	0.396019	0.712562	0.679778	0.581921	1	1	1	1	1	0.235925	0.269319	0.252622	0	0	1	0.333333	0.191028	0.258803	0.224915	0.386505	0	0	0	0	0.278241	0.201673	0.303596	0.26117	0	0	0	0.55239	1	0.0160653	2.1094	0.539627
28745	A_55_P1967652	Flcn	ENSMUST00000047706	ens|folliculin [Source:MGI Symbol;Acc:MGI:2442184] [ENSMUST00000047706]	0.236948	0.269545	0.388975	0.298489	0	0	1	0.333333	0.648602	0.388044	0.857688	0.621259	0.628898	1	1	1	1	1	0.334322	0.961099	0.647711	1	1	1	1	0.579565	1.64701	1.11329	1.77022	1	1	1	1	0.310833	0.967824	0.290878	0.523178	1	1	0	0.474222	0	0.0402465	2.10694	0.530392
1574	A_30_P01025433	chr5:92563184-92566678_R	chr5:92563184-92566678_R	lincRNA:chr5:92563184-92566678 reverse strand	1.68607	0.730974	1.54994	1.32233	1	1	1	1	3.36673	3.32821	2.08121	2.35421	2.78259	1	1	1	1	1	1.95209	2.75885	2.35547	1	1	1	1	1.66562	2.51759	2.0916	0.751675	1	0	1	0.666667	0.560129	1.35163	0.506652	0.806137	1	1	1	2.63662	1	0.0255295	2.10431	0.696923
8258	A_55_P1977802	Folr4	NM_176807	ref|Mus musculus folate receptor 4 (delta) (Folr4), transcript variant 2, mRNA [NM_176807]	18.3416	13.71	16.4022	16.1513	1	1	1	1	50.4326	28.69	30.9796	25.6697	33.943	1	1	1	1	1	15.1205	17.4909	16.3057	1	1	1	1	34.3531	33.6294	33.9913	1.00142	1	1	1	1	14.8453	13.6625	12.1333	13.547	1	1	1	58.8122	1	0.0456487	2.10157	0.00487371
62561	A_66_P107760	AK079713	AK079713	gb|Mus musculus 0 day neonate thymus cDNA, RIKEN full-length enriched library, clone:A430024J22 product:unclassifiable, full insert sequence. [AK079713]	9.05632	8.22735	7.20642	8.16336	1	1	1	1	18.5569	21.9725	14.2877	13.4958	17.0782	1	1	1	1	1	11.9162	11.6473	11.7817	1	1	1	1	24.8148	20.1491	22.4819	1.31641	1	1	1	1	7.23534	8.9773	5.59072	7.26779	1	1	1	5.53461	1	0.0133136	2.09205	0.0445291
41109	A_30_P01033515	chr3:58730418-58742493_R	chr3:58730418-58742493_R	lincRNA:chr3:58730418-58742493 reverse strand	0.234686	0.661122	0.418847	0.438218	1	1	1	1	0.848528	0.792833	1.0298	0.992042	0.9158	1	1	1	1	1	0.54657	0.798669	0.672619	1	1	1	1	0.485355	0.246876	0.366115	0.399777	1	1	0	0.666667	0.493981	0.420914	0.722365	0.545753	1	1	1	0.468798	0	0.0116557	2.08983	0.219355
9537	A_52_P167114	Recql5	NM_130454	ref|Mus musculus RecQ protein-like 5 (Recql5), mRNA [NM_130454]	41.671	37.6708	37.2857	38.8758	1	1	1	1	109.959	73.7868	66.8146	74.0788	81.1598	1	1	1	1	1	37.4747	40.2495	38.8621	1	1	1	1	67.9318	90.7311	79.3315	0.977472	1	1	1	1	36.1791	39.5473	34.2414	36.6559	1	1	1	30.516	1	0.0147765	2.08767	0.071941
31193	A_55_P2076048	Nuf2	NM_023284	ref|Mus musculus NUF2, NDC80 kinetochore complex component, homolog (S. cerevisiae) (Nuf2), mRNA [NM_023284]	0.634175	0.637259	0.271561	0.514332	1	1	0	0.666667	1.34863	0.931019	1.25323	0.751642	1.07113	1	1	1	1	1	0.875277	0.583215	0.729246	1	1	1	1	4.03001	1.11123	2.57062	2.39992	1	0	1	0.666667	0.692935	0.724646	0.514434	0.644005	1	1	1	1.84214	1	0.0345702	2.08256	0.336111
35486	A_55_P1976744	NAP068797-1	NAP068797-1	Unknown	2.38994	2.49156	2.25882	2.38011	1	1	1	1	7.15365	3.98172	4.3221	4.35092	4.9521	1	1	1	1	1	2.43739	1.87988	2.15863	1	1	1	1	4.73865	3.29247	4.01556	0.810881	1	1	1	1	2.26442	1.61182	1.92205	1.93276	1	1	1	12.894	1	0.0323748	2.08062	0.138806
27799	A_30_P01033208	chr8:113968152-113973727_R	chr8:113968152-113973727_R	lincRNA:chr8:113968152-113973727 reverse strand	0.21425	0.252903	0.595555	0.354236	0	0	1	0.333333	0.629692	0.767013	0.757279	0.780246	0.733557	1	1	1	1	1	0.215848	0.291719	0.253783	0	1	1	0.666667	0.406204	0.711695	0.558949	0.761971	1	0	1	0.666667	1.59668	0.42979	0.278517	0.768328	1	1	0	0.45194	0	0.0179545	2.07082	0.192068
41891	A_30_P01032935	chrX:137519350-137534325_R	chrX:137519350-137534325_R	lincRNA:chrX:137519350-137534325 reverse strand	0.354118	0.55017	0.315756	0.406681	1	1	1	1	0.830808	0.622759	1.00606	0.898073	0.839424	1	1	1	1	1	0.596406	0.394107	0.495256	1	1	1	1	0.316577	0.411671	0.364124	0.433778	1	0	1	0.666667	0.371912	0.665373	0.947209	0.661498	1	1	1	0.453762	0	0.0123392	2.06408	0.361503
27194	A_51_P227004	Cks1b	NM_016904	ref|Mus musculus CDC28 protein kinase 1b (Cks1b), mRNA [NM_016904]	17.3647	13.4585	11.5934	14.1389	1	1	1	1	25.5705	31.4675	37.0123	22.4754	29.1314	1	1	1	1	1	14.5337	12.2346	13.3841	1	1	1	1	42.8844	34.3824	38.6334	1.32618	1	1	1	1	9.7427	15.9865	12.8544	12.8612	1	1	1	70.2929	1	0.014222	2.06038	0.0290968
4834	A_55_P2142072	Synj2	NM_011523	ref|Mus musculus synaptojanin 2 (Synj2), transcript variant 3, mRNA [NM_011523]	1.6962	1.28589	1.38159	1.45456	1	1	1	1	2.51158	3.83971	2.32993	3.29768	2.99472	1	1	1	1	1	1.22231	0.625189	0.923751	1	1	1	1	3.75287	1.92094	2.83691	0.947302	1	1	1	1	1.22169	1.56948	3.21385	2.00167	1	1	1	2.1585	1	0.0156271	2.05885	0.185444
60399	A_30_P01019128	chr16:4585697-4594022_R	chr16:4585697-4594022_R	lincRNA:chr16:4585697-4594022 reverse strand	0.693294	0.593315	0.285185	0.523931	1	1	1	1	0.85895	1.06881	1.43879	0.946155	1.07818	1	1	1	1	1	1.30756	0.271589	0.789575	1	0	1	0.666667	1.6446	0.579018	1.11181	1.0312	1	0	1	0.666667	0.432104	0.20581	0.611947	0.41662	1	0	1	1.80873	1	0.0289625	2.05786	0.706839
62797	A_51_P234113	Nod1	NM_172729	ref|Mus musculus nucleotide-binding oligomerization domain containing 1 (Nod1), transcript variant 1, mRNA [NM_172729]	120.15	68.1758	47.902	78.7425	1	1	1	1	145.302	168.337	201.95	132.109	161.924	1	1	1	1	1	106.024	66.4494	86.2366	1	1	1	1	156.371	189.444	172.907	1.06783	1	1	1	1	142.802	134.207	76.6467	117.885	1	1	1	50.6076	1	0.0224836	2.05638	0.0782736
32095	A_55_P2364703	9430037G07Rik	NR_040766	ref|Mus musculus RIKEN cDNA 9430037G07 gene (9430037G07Rik), non-coding RNA [NR_040766]	0.226705	0.258431	0.303187	0.262774	0	0	1	0.333333	0.708575	0.544444	0.511177	0.39697	0.540292	1	1	1	1	1	0.225133	0.855561	0.540347	0	1	1	0.666667	0.408861	0.449465	0.429163	0.794318	1	0	1	0.666667	0.264663	0.399147	0.458013	0.373941	0	1	1	0.464531	0	0.016563	2.0561	0.75847
55974	A_55_P2063316	Mgll	NM_001166251	ref|Mus musculus monoglyceride lipase (Mgll), transcript variant 1, mRNA [NM_001166251]	1.82227	2.02383	2.82026	2.22212	1	1	1	1	6.21752	3.92434	4.07338	4.03481	4.56251	1	1	1	1	1	4.28163	3.15894	3.72029	1	1	1	1	3.43292	3.21861	3.32577	0.728933	1	1	1	1	3.3715	3.39257	2.8041	3.18939	1	1	1	4.73518	1	0.0206634	2.05322	0.561327
36508	A_51_P211854	Selp	NM_011347	ref|Mus musculus selectin, platelet (Selp), mRNA [NM_011347]	2.3292	1.78969	1.08011	1.733	1	1	1	1	3.0938	3.63019	2.953	4.54946	3.55661	1	1	1	1	1	3.71153	3.82122	3.76638	1	1	1	1	12.1019	6.2997	9.20079	2.58695	1	1	1	1	3.34422	4.06075	3.55321	3.65273	1	1	1	0.555199	1	0.0176712	2.05229	0.201956
9932	A_30_P01022367	chr11:60728207-60745369_R	chr11:60728207-60745369_R	lincRNA:chr11:60728207-60745369 reverse strand	0.237787	0.43939	0.259234	0.312137	0	1	0	0.333333	0.735526	0.513703	0.788526	0.523978	0.640433	1	1	1	1	1	0.233768	0.267679	0.250723	0	0	1	0.333333	0.627056	0.528644	0.57785	0.90228	1	1	1	1	0.281611	0.196914	0.288676	0.255734	0	0	0	0.477031	0	0.0216067	2.05177	0.0243901
52842	A_30_P01028048	chr17:35080914-35090009_R	chr17:35080914-35090009_R	lincRNA:chr17:35080914-35090009 reverse strand	1.47342	1.68757	1.37192	1.51097	1	1	1	1	3.31369	3.96378	2.82172	2.29506	3.09856	1	1	1	1	1	1.40551	2.15838	1.78195	1	1	1	1	5.95642	4.13181	5.04411	1.62789	1	1	1	1	0.99349	1.59133	1.32538	1.3034	1	1	1	12.2999	1	0.0138462	2.05071	0.0806138
14442	A_51_P106527	Fam195a	NM_026633	ref|Mus musculus family with sequence similarity 195, member A (Fam195a), mRNA [NM_026633]	12.0904	8.68929	13.4357	11.4051	1	1	1	1	28.4651	22.7973	25.2473	17.0291	23.3847	1	1	1	1	1	12.9507	9.62476	11.2877	1	1	1	1	34.4484	30.5255	32.4869	1.38924	1	1	1	1	6.0608	9.63704	8.99531	8.23105	1	1	1	78.8741	1	0.0117194	2.05037	0.0143974
47349	A_51_P125135	Cdca5	NM_026410	ref|Mus musculus cell division cycle associated 5 (Cdca5), mRNA [NM_026410]	9.92408	7.05141	5.47944	7.48498	1	1	1	1	16.3551	12.6973	19.6245	12.6645	15.3353	1	1	1	1	1	7.93647	5.37271	6.65459	1	1	1	1	26.1034	15.0794	20.5914	1.34274	1	1	1	1	3.38931	10.2668	6.48674	6.7143	1	1	1	23.3288	1	0.0177113	2.04882	0.132811
34134	A_55_P2314396	ENSMUST00000159738	ENSMUST00000159738	ens|RIKEN cDNA 4921518J05 gene [Source:MGI Symbol;Acc:MGI:1918162] [ENSMUST00000159738]	0.617996	0.542742	0.281759	0.480832	1	1	0	0.666667	1.234	0.651588	1.21793	0.831638	0.983788	1	1	1	1	1	0.552057	0.289909	0.420983	1	0	0	0.333333	0.349832	0.279216	0.314524	0.319707	1	1	0	0.666667	0.817282	0.449154	0.30865	0.525029	1	1	0	0.757947	1	0.0464712	2.04601	0.51503
40011	A_51_P248008	Olfr1109	NM_146766	ref|Mus musculus olfactory receptor 1109 (Olfr1109), mRNA [NM_146766]	0.292691	0.427774	0.568766	0.429744	1	1	1	1	0.878798	0.843217	0.683313	1.10967	0.878751	1	1	1	1	1	0.828889	0.671028	0.749958	1	1	1	1	0.227957	1.03977	0.633864	0.721323	0	0	1	0.333333	0.649199	0.837165	0.335433	0.607266	1	1	0	0.561659	0	0.0150072	2.04483	0.805276
128	A_30_P01018668	chr11:119794849-119803349_R	chr11:119794849-119803349_R	lincRNA:chr11:119794849-119803349 reverse strand	1.89947	0.620919	0.705041	1.07514	1	1	1	1	2.43263	2.2622	1.64802	2.44846	2.19783	1	1	1	1	1	1.44006	0.903401	1.17173	1	1	1	1	1.93378	2.42203	2.17791	0.990937	1	1	1	1	0.629944	1.21859	0.618455	0.82233	1	1	1	1.03658	1	0.0411703	2.04422	0.109119
13257	A_55_P2167818	Rabgef1	NM_019983	ref|Mus musculus RAB guanine nucleotide exchange factor (GEF) 1 (Rabgef1), transcript variant 1, mRNA [NM_019983]	2.89803	3.82345	4.20618	3.64255	1	1	1	1	5.37551	7.78784	9.55568	6.82356	7.38565	1	1	1	1	1	2.1247	4.14632	3.13551	1	1	1	1	6.22828	7.86763	7.04795	0.954277	1	1	1	1	2.64839	2.16095	3.8059	2.87175	1	1	1	4.36943	1	0.0183805	2.0276	0.0951178
39126	A_30_P01021570	chr1:42689799-42749799_R	chr1:42689799-42749799_R	lincRNA:chr1:42689799-42749799 reverse strand	0.285238	0.254335	0.255472	0.265015	1	0	1	0.666667	0.434372	0.656314	0.710096	0.348408	0.537297	1	1	1	1	1	0.69968	0.512144	0.605912	1	1	1	1	0.17492	1.00347	0.589194	1.09659	0	0	1	0.333333	0.253372	0.498277	0.727812	0.493154	0	1	1	0.455094	0	0.0457634	2.02742	0.972179
17310	A_30_P01021855	chr5:23195569-23218551_F	chr5:23195569-23218551_F	lincRNA:chr5:23195569-23218551 forward strand	1.76085	2.31974	3.04317	2.37459	1	1	1	1	6.14114	4.98513	4.70435	3.4236	4.81355	1	1	1	1	1	3.07886	2.18949	2.63418	1	1	1	1	6.63274	4.75774	5.69524	1.18317	1	1	1	1	3.31507	3.73963	2.24534	3.10001	1	1	1	5.22641	1	0.020486	2.02711	0.0982591
50444	A_30_P01026296	chr14:55433382-55452757_R	chr14:55433382-55452757_R	lincRNA:chr14:55433382-55452757 reverse strand	5.23173	2.52031	2.69384	3.48196	1	1	1	1	8.63047	6.24265	7.45222	5.86194	7.04682	1	1	1	1	1	13.9674	3.19333	8.58038	1	1	1	1	14.037	6.32074	10.1789	1.44446	1	1	1	1	3.44344	6.43786	1.7318	3.87103	1	1	1	33.1655	1	0.0189043	2.02381	0.831845
35245	A_55_P2124881	Gapdhs	M60978	gb|Mus musculus testis-specific isoform of glyceraldehyde 3-phosphate dehydrogenase (Gapd-S) mRNA, complete cds. [M60978]	0.767926	0.796062	0.337105	0.633698	1	1	1	1	1.66803	1.12885	1.41822	0.905877	1.28024	1	1	1	1	1	1.09547	0.71643	0.905952	1	1	1	1	2.04018	0.93673	1.48845	1.16263	1	1	1	1	0.489813	0.877154	1.27038	0.879116	1	1	1	1.10373	1	0.0390698	2.02028	0.423222
4990	A_51_P502152	Slc19a1	NM_031196	ref|Mus musculus solute carrier family 19 (folate transporter), member 1 (Slc19a1), transcript variant 1, mRNA [NM_031196]	51.1314	49.9636	60.2023	53.7658	1	1	1	1	130.096	108.156	118.871	76.4606	108.396	1	1	1	1	1	56.5218	55.8132	56.1675	1	1	1	1	149.97	136.121	143.046	1.31966	1	1	1	1	42.2775	54.3728	58.1796	51.61	1	1	1	265.935	1	0.0111639	2.01607	0.0063091
7003	A_30_P01033512	chr8:26345571-26346095_R	chr8:26345571-26346095_R	lincRNA:chr8:26345571-26346095 reverse strand	0.245367	0.419405	0.266883	0.310552	0	1	0	0.333333	0.777911	0.678185	0.603454	0.434925	0.623619	1	1	1	1	1	0.276974	0.387827	0.3324	1	1	1	1	0.472222	0.647764	0.559993	0.897973	1	0	1	0.666667	0.291884	0.199925	0.730876	0.407562	0	0	1	0.481863	0	0.0233494	2.0081	0.159655
55485	A_52_P186033	Spn	NM_009259	ref|Mus musculus sialophorin (Spn), transcript variant 1, mRNA [NM_009259]	38.8143	21.0243	23.132	27.6569	1	1	1	1	58.7667	56.6359	63.3041	43.2948	55.5004	1	1	1	1	1	41.7587	25.4996	33.6292	1	1	1	1	111.914	83.5798	97.747	1.7612	1	1	1	1	27.3793	57.0397	56.583	47.0007	1	1	1	78.6779	1	0.0101007	2.00675	0.0591934
39824	A_51_P300618	Crb2	NM_001163566	ref|Mus musculus crumbs homolog 2 (Drosophila) (Crb2), mRNA [NM_001163566]	0.437574	0.345877	0.410878	0.39811	1	1	1	1	0.576626	0.973814	0.712538	0.920918	0.795974	1	1	1	1	1	0.653035	0.53722	0.595128	1	1	1	1	1.08181	0.798375	0.940095	1.18106	1	0	1	0.666667	0.551153	0.60021	0.30827	0.486544	1	1	0	0.768555	1	0.0161297	1.99938	0.153
33440	A_30_P01033321	chr11:119797116-119804012_R	chr11:119797116-119804012_R	lincRNA:chr11:119797116-119804012 reverse strand	1.8136	1.40512	1.47646	1.56506	1	1	1	1	3.64574	3.59548	1.62877	3.64307	3.12826	1	1	1	1	1	1.59132	1.00203	1.29668	1	1	1	1	3.2255	3.30294	3.26422	1.04346	1	0	1	0.666667	1.65326	0.91885	1.26175	1.27795	1	1	1	0.656901	1	0.0481608	1.99881	0.0220615
46253	A_51_P194377	Pcbp4	NM_021567	ref|Mus musculus poly(rC) binding protein 4 (Pcbp4), mRNA [NM_021567]	48.1285	44.282	45.3321	45.9142	1	1	1	1	23.51	23.8195	20.838	24.5606	23.182	1	1	1	1	1	41.0418	38.3448	39.6933	1	1	1	1	21.7863	17.3795	19.5829	0.844746	1	1	1	1	46.3408	46.5066	40.6125	44.4866	1	1	1	14.5372	1	1.39212e-05	0.504898	0.0161031
194	A_55_P2006255	Txnip	NM_001009935	ref|Mus musculus thioredoxin interacting protein (Txnip), transcript variant 1, mRNA [NM_001009935]	148.913	123.016	132.635	134.854	1	1	1	1	49.5908	93.1638	52.4646	77.0122	68.0578	1	1	1	1	1	116.769	150.995	133.882	1	1	1	1	54.1455	61.1599	57.6527	0.847113	1	1	1	1	142.024	147.841	164.598	151.488	1	1	1	24.5705	1	0.00474461	0.504676	0.0487086
10542	A_51_P208931	N4bp3	NM_145974	ref|Mus musculus NEDD4 binding protein 3 (N4bp3), mRNA [NM_145974]	441.421	485.924	531.508	486.285	1	1	1	1	267.066	267.254	190.053	256.765	245.284	1	1	1	1	1	412.706	429.827	421.267	1	1	1	1	186.658	219.812	203.235	0.82857	1	1	1	1	411.893	368.421	438.769	406.361	1	1	1	126.221	1	0.000557269	0.504405	0.00724278
54658	A_52_P152631	Tmem17	NM_153596	ref|Mus musculus transmembrane protein 17 (Tmem17), mRNA [NM_153596]	29.0434	25.8576	23.6016	26.1675	1	1	1	1	11.5914	14.3422	14.0227	12.8243	13.1952	1	1	1	1	1	24.2406	27.2761	25.7583	1	1	1	1	20.5177	14.5946	17.5561	1.3305	1	1	1	1	23.2586	25.7783	27.8871	25.6413	1	1	1	13.38	1	0.000357415	0.504257	0.132637
51499	A_51_P381558	Rasa4	NM_133914	ref|Mus musculus RAS p21 protein activator 4 (Rasa4), transcript variant 1, mRNA [NM_133914]	197.169	179.182	156.007	177.453	1	1	1	1	74.0696	89.467	90.6483	103.002	89.2969	1	1	1	1	1	163.226	171.833	167.529	1	1	1	1	129.599	82.6678	106.134	1.18855	1	1	1	1	183.008	195.771	184.565	187.781	1	1	1	168.908	1	0.000788117	0.503215	0.123613
54924	A_55_P2078935	Cmtm1	ENSMUST00000164175	ens|CKLF-like MARVEL transmembrane domain containing 1 [Source:MGI Symbol;Acc:MGI:2447159] [ENSMUST00000164175]	1.47868	1.60947	1.47355	1.52057	1	1	1	1	0.680812	0.498036	1.04716	0.830468	0.76412	1	1	1	1	1	1.42759	1.44671	1.43715	1	1	1	1	1.09462	0.773024	0.933823	1.22209	1	0	1	0.666667	1.5872	1.23479	0.909058	1.24368	1	1	1	0.572964	0	0.00317302	0.502523	0.0889685
24980	A_30_P01032885	chr7:144563845-144603732_F	chr7:144563845-144603732_F	lincRNA:chr7:144563845-144603732 forward strand	2.388	1.48796	2.06381	1.97992	1	1	1	1	0.854271	1.00332	0.933416	1.18543	0.994111	1	1	1	1	1	1.56808	1.14839	1.35824	1	1	1	1	1.37367	0.890675	1.13217	1.13888	1	0	1	0.666667	1.56182	1.07765	1.54138	1.39362	1	1	1	1.26656	1	0.00860996	0.502096	0.553047
5924	A_55_P2143522	Fstl3	NM_031380	ref|Mus musculus follistatin-like 3 (Fstl3), mRNA [NM_031380]	8.64327	12.1528	13.8669	11.5543	1	1	1	1	6.03076	6.49952	5.514	5.15269	5.79924	1	1	1	1	1	6.76709	8.29236	7.52972	1	1	1	1	3.3257	9.88417	6.60493	1.13893	1	1	1	1	10.1499	8.12398	9.42389	9.23258	1	1	1	2.80425	1	0.0075826	0.501911	0.809333
55645	A_55_P2007022	Cd97	NM_011925	ref|Mus musculus CD97 antigen (Cd97), transcript variant 1, mRNA [NM_011925]	3987.36	3992.09	3674.14	3884.53	1	1	1	1	1988.64	2165.64	1840.01	1799.15	1948.36	1	1	1	1	1	3466.69	3388.48	3427.58	1	1	1	1	1839.51	2078.17	1958.84	1.00538	1	1	1	1	4460.85	4386.11	3684.38	4177.12	1	1	1	2035.37	1	2.6567e-05	0.501569	0.00723075
53759	A_51_P117995	Pfkm	NM_021514	ref|Mus musculus phosphofructokinase, muscle (Pfkm), transcript variant 2, mRNA [NM_021514]	28.3496	27.3203	25.0866	26.9188	1	1	1	1	14.0508	12.5774	12.7716	14.6033	13.5008	1	1	1	1	1	32.3698	29.8303	31.1001	1	1	1	1	17.3612	15.397	16.3791	1.2132	1	1	1	1	30.8509	42.6609	44.7126	39.4082	1	1	1	11.8493	1	3.9946e-05	0.501537	0.0116829
15146	A_55_P2040026	Itga4	NM_010576	ref|Mus musculus integrin alpha 4 (Itga4), mRNA [NM_010576]	870.533	875.129	842.452	862.705	1	1	1	1	415.528	486.737	377.404	449.238	432.227	1	1	1	1	1	886.322	918.989	902.655	1	1	1	1	332.102	392.168	362.135	0.837835	1	1	1	1	894.193	943.616	922.855	920.221	1	1	1	156.104	1	2.47794e-05	0.501014	0.00397654
33092	A_55_P1957739	Guca2b	NM_008191	ref|Mus musculus guanylate cyclase activator 2b (retina) (Guca2b), mRNA [NM_008191]	6.02921	5.24766	6.28851	5.85513	1	1	1	1	3.07372	2.0807	2.45725	4.0946	2.92657	1	1	1	1	1	4.1957	5.21207	4.70389	1	1	1	1	0.940772	1.30454	1.12266	0.383609	1	0	1	0.666667	7.63377	8.74037	6.0832	7.48578	1	1	1	1.77896	1	0.00401058	0.499829	0.0219698
45285	A_55_P2095271	Pkn3	NM_153805	ref|Mus musculus protein kinase N3 (Pkn3), mRNA [NM_153805]	28.88	29.1175	30.3605	29.4527	1	1	1	1	18.095	14.9319	11.9887	13.7603	14.694	1	1	1	1	1	19.2196	18.5144	18.867	1	1	1	1	15.3734	15.988	15.6807	1.06715	1	1	1	1	13.7874	21.1868	24.7091	19.8945	1	1	1	10.8241	1	0.000228482	0.498901	0.020873
26549	A_55_P2176838	Mitf	NM_001113198	ref|Mus musculus microphthalmia-associated transcription factor (Mitf), transcript variant 1, mRNA [NM_001113198]	10.9939	10.4894	11.4195	10.9676	1	1	1	1	5.27006	6.21458	6.50713	3.89086	5.47066	1	1	1	1	1	6.47095	8.92366	7.6973	1	1	1	1	2.91542	4.00166	3.45854	0.632198	1	1	1	1	6.68714	8.82853	10.1747	8.56344	1	1	1	1.82198	1	0.000663832	0.498801	0.0872229
16117	A_52_P541270	Crebl2	NM_177687	ref|Mus musculus cAMP responsive element binding protein-like 2 (Crebl2), mRNA [NM_177687]	179.479	169.373	239.815	196.223	1	1	1	1	67.331	113.679	112.243	98.107	97.84	1	1	1	1	1	183.746	227.31	205.528	1	1	1	1	80.13	88.8941	84.512	0.863778	1	1	1	1	303.262	184.803	252.297	246.787	1	1	1	37.1259	1	0.00704014	0.498618	0.0320955
24710	A_55_P2071858	Mgmt	NM_008598	ref|Mus musculus O-6-methylguanine-DNA methyltransferase (Mgmt), mRNA [NM_008598]	75.1108	75.3644	78.3229	76.266	1	1	1	1	37.1313	39.8117	42.4976	32.5344	37.9938	1	1	1	1	1	49.3894	49.497	49.4432	1	1	1	1	32.8654	32.1493	32.5073	0.855597	1	1	1	1	24.1521	43.7871	32.5502	33.4965	1	1	1	30.1887	1	2.90917e-05	0.498174	0.000456806
53201	A_55_P1976494	Ccdc176	NM_028377	ref|Mus musculus coiled-coil domain containing 176 (Ccdc176), mRNA [NM_028377]	7.49737	7.59406	6.15155	7.08099	1	1	1	1	3.15152	4.4858	3.20986	3.24716	3.52359	1	1	1	1	1	9.79914	7.93042	8.86478	1	1	1	1	4.40552	2.27321	3.33937	0.947717	1	1	1	1	5.86294	5.01218	6.10346	5.65953	1	1	1	2.57322	1	0.00125519	0.497612	0.0599672
48848	A_55_P2029187	Pde4a	NM_183408	ref|Mus musculus phosphodiesterase 4A, cAMP specific (Pde4a), transcript variant 5, mRNA [NM_183408]	32.0455	36.9848	36.8453	35.2919	1	1	1	1	13.1633	19.236	18.3588	19.4444	17.5506	1	1	1	1	1	15.7037	16.8232	16.2635	1	1	1	1	6.44606	12.4494	9.44773	0.538312	1	1	1	1	27.9374	22.8765	28.4032	26.4057	1	1	1	10.3356	1	0.000492685	0.4973	0.155267
15594	A_51_P185292	4930581F22Rik	NR_029475	ref|Mus musculus RIKEN cDNA 4930581F22 gene (4930581F22Rik), non-coding RNA [NR_029475]	4.5643	3.76254	3.32699	3.88461	1	1	1	1	2.01921	1.51176	2.01588	2.17823	1.93127	1	1	1	1	1	3.34113	2.55491	2.94802	1	1	1	1	2.68233	2.11082	2.39657	1.24093	1	1	1	1	2.55108	4.13989	1.8609	2.85062	1	1	1	1.09139	1	0.00249135	0.497159	0.374193
16255	A_55_P2046393	Rcn3	NM_026555	ref|Mus musculus reticulocalbin 3, EF-hand calcium binding domain (Rcn3), mRNA [NM_026555]	182.886	166.603	198.537	182.676	1	1	1	1	89.2726	102.602	87.3268	83.9551	90.7892	1	1	1	1	1	215.219	187.705	201.462	1	1	1	1	110.81	119.1	114.955	1.26617	1	1	1	1	193.251	257.362	239.465	230.026	1	1	1	70.0235	1	0.000163576	0.496997	0.026495
58489	A_55_P2250154	5530401N12Rik	XR_105839	ref|PREDICTED: Mus musculus RIKEN cDNA 5530401N12 gene (5530401N12Rik), misc_RNA [XR_105839]	0.706359	0.831758	0.651539	0.729885	1	1	1	1	0.291944	0.270092	0.346743	0.539878	0.362164	0	0	0	1	0.25	1.17481	0.349513	0.762159	1	1	1	1	0.636332	0.265593	0.450963	1.24519	1	0	0	0.333333	0.28651	0.393934	0.475083	0.385176	0	1	1	0.502891	0	0.00761885	0.496193	0.562571
54310	A_55_P2079746	Pls3	NM_145629	ref|Mus musculus plastin 3 (T-isoform) (Pls3), transcript variant 1, mRNA [NM_145629]	0.497675	0.826948	0.701762	0.675462	1	1	1	1	0.355235	0.272183	0.361039	0.35175	0.335052	1	0	0	0	0.25	0.463125	0.829379	0.646252	1	1	1	1	0.259801	0.402033	0.330917	0.987659	1	1	1	1	0.548223	0.909947	0.530286	0.662819	1	1	1	0.624668	1	0.00982773	0.496034	0.249675
59501	A_55_P1989947	LOC101056633	XM_003946060	ref|PREDICTED: Mus musculus transcription factor BTF3-like (LOC101056633), mRNA [XM_003946060]	8.00034	6.76916	8.86324	7.87758	1	1	1	1	2.90236	3.99252	4.88319	3.8494	3.90687	1	1	1	1	1	6.74553	7.50831	7.12692	1	1	1	1	1.92065	2.72819	2.32442	0.594958	1	1	1	1	8.70409	6.12257	5.8119	6.87952	1	1	1	2.37613	1	0.00235501	0.495948	0.013113
44292	A_30_P01026116	chr1:71939741-71947891_F	chr1:71939741-71947891_F	lincRNA:chr1:71939741-71947891 forward strand	0.877702	0.919604	1.15613	0.984478	1	1	1	1	0.681053	0.353783	0.373634	0.544059	0.488132	1	1	0	1	0.75	0.847277	0.547296	0.697286	1	1	1	1	1.22958	0.436276	0.832926	1.70635	1	0	1	0.666667	0.478944	0.794774	0.644936	0.639551	1	1	1	0.509807	0	0.00804562	0.495829	0.779398
5162	A_55_P2181222	Pydc3	NM_001162938	ref|Mus musculus pyrin domain containing 3 (Pydc3), mRNA [NM_001162938]	500.206	370.624	393.221	421.35	1	1	1	1	152.729	192.753	202.046	287.96	208.872	1	1	1	1	1	381	491.161	436.08	1	1	1	1	288.801	264.868	276.834	1.32538	1	1	1	1	421.932	393.006	437.172	417.37	1	1	1	36.3035	1	0.0065292	0.49572	0.105774
10320	A_51_P286436	Olfr434	NM_146369	ref|Mus musculus olfactory receptor 434 (Olfr434), mRNA [NM_146369]	0.759079	0.955426	0.671782	0.795429	1	1	1	1	0.325365	0.528952	0.362064	0.36024	0.394155	0	1	0	0	0.25	0.543428	0.36253	0.452979	1	1	1	1	0.209992	0.51627	0.363131	0.921289	0	0	1	0.333333	0.46106	0.800644	0.513775	0.591826	1	1	1	0.521413	0	0.00623206	0.495525	0.663606
48979	A_51_P379775	Nrm	NM_134122	ref|Mus musculus nurim (nuclear envelope membrane protein) (Nrm), mRNA [NM_134122]	287.068	316.036	281.994	295.033	1	1	1	1	154.328	156.231	114.187	159.585	146.083	1	1	1	1	1	316.695	301.81	309.253	1	1	1	1	94.1294	105.69	99.9098	0.683926	1	1	1	1	297.596	287.23	293.159	292.662	1	1	1	63.3281	1	0.000203494	0.495141	0.00202023
38440	A_51_P517430	Cd1d1	NM_007639	ref|Mus musculus CD1d1 antigen (Cd1d1), mRNA [NM_007639]	429.078	356.082	308.798	364.652	1	1	1	1	131.332	189.228	203.658	197.538	180.439	1	1	1	1	1	258.656	268.476	263.566	1	1	1	1	153.193	190.123	171.658	0.951335	1	1	1	1	389.684	431.405	396.597	405.895	1	1	1	87.3386	1	0.00340257	0.494826	0.0406034
49611	A_66_P128761	Pydc3	NM_001162938	ref|Mus musculus pyrin domain containing 3 (Pydc3), mRNA [NM_001162938]	39.0906	28.7647	34.1591	34.0048	1	1	1	1	15.899	17.1407	10.5651	23.6047	16.8024	1	1	1	1	1	30.2294	44.6486	37.439	1	1	1	1	19.7611	27.9688	23.8649	1.42033	1	1	1	1	37.7062	22.8609	43.3801	34.6491	1	1	1	4.18374	1	0.00797809	0.494118	0.243425
54737	A_51_P223315	Sh3glb1	NM_019464	ref|Mus musculus SH3-domain GRB2-like B1 (endophilin) (Sh3glb1), mRNA [NM_019464]	3.26653	2.27683	3.5877	3.04369	1	1	1	1	1.8457	1.54195	1.07987	1.54333	1.50271	1	1	1	1	1	2.83989	2.16459	2.50224	1	1	1	1	2.84602	1.83642	2.34122	1.55799	1	1	1	1	2.12586	2.36501	2.78654	2.4258	1	1	1	0.68239	1	0.00970592	0.493716	0.815726
50442	A_55_P1997465	Ggnbp1	NM_027544	ref|Mus musculus gametogenetin binding protein 1 (Ggnbp1), transcript variant 1, mRNA [NM_027544]	4.16871	3.48126	4.15473	3.9349	1	1	1	1	2.62413	1.85723	0.958771	2.32004	1.94004	1	1	1	1	1	4.84679	4.96792	4.90736	1	1	1	1	2.38328	3.48297	2.93312	1.51189	1	1	1	1	5.33	5.66427	4.07868	5.02432	1	1	1	0.778575	1	0.00811349	0.493035	0.0703276
22429	A_51_P117995	Pfkm	NM_021514	ref|Mus musculus phosphofructokinase, muscle (Pfkm), transcript variant 2, mRNA [NM_021514]	30.6969	26.7429	29.9892	29.143	1	1	1	1	14.4798	15.7187	12.5332	14.7249	14.3641	1	1	1	1	1	31.6806	32.3389	32.0097	1	1	1	1	15.1592	16.0615	15.6103	1.08676	1	1	1	1	31.3742	43.276	46.2948	40.315	1	1	1	12.7366	1	8.81298e-05	0.492885	0.00115751
1697	A_55_P2106666	Adcy9	NM_009624	ref|Mus musculus adenylate cyclase 9 (Adcy9), mRNA [NM_009624]	23.7887	25.6	25.1897	24.8595	1	1	1	1	13.6136	10.4079	9.28744	15.686	12.2487	1	1	1	1	1	22.1481	27.5641	24.8561	1	1	1	1	7.54264	10.2899	8.91629	0.727935	1	1	1	1	22.4216	27.1776	30.5411	26.7134	1	1	1	4.7395	1	0.000903213	0.492719	0.0344253
3899	A_52_P421713	9930012K11Rik	NM_001004155	ref|Mus musculus RIKEN cDNA 9930012K11 gene (9930012K11Rik), transcript variant 1, mRNA [NM_001004155]	12.3579	11.5892	14.9424	12.9632	1	1	1	1	5.76711	6.5217	4.99641	8.26236	6.3869	1	1	1	1	1	9.94725	9.93067	9.93896	1	1	1	1	4.27241	4.55007	4.41124	0.690671	1	0	1	0.666667	11.4731	14.6518	12.2861	12.8037	1	1	1	1.44131	1	0.00260446	0.492694	0.000632402
50044	A_52_P306305	Akap2	NM_001035533	ref|Mus musculus A kinase (PRKA) anchor protein 2 (Akap2), transcript variant 1, mRNA [NM_001035533]	251.804	259.809	267.125	259.579	1	1	1	1	106.135	134.854	134.38	135.805	127.793	1	1	1	1	1	194.865	229.227	212.046	1	1	1	1	75.6596	74.2428	74.9512	0.586504	1	1	1	1	291.862	233.148	305.504	276.838	1	1	1	54.4358	1	3.17835e-05	0.492309	0.0153707
7616	A_55_P1967069	Lpar6	NM_175116	ref|Mus musculus lysophosphatidic acid receptor 6 (Lpar6), mRNA [NM_175116]	295.318	242.464	243.806	260.529	1	1	1	1	96.5389	136.942	145.806	133.421	128.177	1	1	1	1	1	239.267	229.904	234.585	1	1	1	1	130.222	102.452	116.337	0.907626	1	1	1	1	266.104	308.205	268.384	280.898	1	1	1	44.5036	1	0.00103636	0.491987	0.0150111
61294	A_51_P117995	Pfkm	NM_021514	ref|Mus musculus phosphofructokinase, muscle (Pfkm), transcript variant 2, mRNA [NM_021514]	30.2291	26.4788	23.7761	26.828	1	1	1	1	13.0965	13.1822	11.8383	14.6005	13.1794	1	1	1	1	1	29.4708	29.027	29.2489	1	1	1	1	16.0864	16.9041	16.4953	1.25159	1	1	1	1	27.6639	41.3989	48.2513	39.1047	1	1	1	11.1704	1	0.000487332	0.491255	0.00132776
4137	A_51_P389988	Slc40a1	NM_016917	ref|Mus musculus solute carrier family 40 (iron-regulated transporter), member 1 (Slc40a1), mRNA [NM_016917]	2.41298	2.73121	2.48685	2.54368	1	1	1	1	1.56993	0.627456	1.41775	1.36929	1.24611	1	1	1	1	1	4.80837	2.55209	3.68023	1	1	1	1	3.31518	1.49499	2.40508	1.93008	1	0	1	0.666667	2.1989	1.73565	3.55832	2.49763	1	1	1	0.53954	0	0.00426501	0.489883	0.471796
53896	A_55_P2370160	C130009A20Rik	AK142864	gb|Mus musculus 15 days embryo head cDNA, RIKEN full-length enriched library, clone:D930032C08 product:unclassifiable, full insert sequence. [AK142864]	1.10646	1.3505	1.12172	1.19289	1	1	1	1	0.899613	0.467266	0.579344	0.388365	0.583647	1	1	1	1	1	1.37391	0.888426	1.13117	1	1	1	1	1.43551	1.12519	1.28035	2.1937	1	0	1	0.666667	1.04516	0.429467	1.00922	0.827946	1	1	1	0.491463	0	0.00931972	0.48927	0.656169
7271	A_51_P234728	Lpar6	AK032901	gb|Mus musculus 12 days embryo male wolffian duct includes surrounding region cDNA, RIKEN full-length enriched library, clone:6720469P13 product:P2Y PURINOCEPTOR 5, full insert sequence. [AK032901]	626.45	523.748	572.332	574.177	1	1	1	1	197.498	298.934	296.906	330.352	280.923	1	1	1	1	1	526.186	494.643	510.415	1	1	1	1	286.105	231.735	258.92	0.921677	1	1	1	1	561.481	657.505	580.653	599.879	1	1	1	114.308	1	0.000947625	0.489262	0.0152605
16084	A_55_P2142650	TC1608985	TC1608985	tc|Q502A0_BRARE (Q502A0) Mapk8 protein, partial (8%) [TC1608985]	1.20007	1.56861	1.30999	1.35955	1	1	1	1	0.835106	0.804582	0.409734	0.610191	0.664903	1	1	0	1	0.75	0.772005	0.786289	0.779147	1	1	1	1	0.799337	1.28547	1.0424	1.56775	1	1	1	1	1.23816	1.25038	1.97441	1.48765	1	1	1	1.90365	1	0.00539387	0.48906	0.392146
7397	A_51_P446085	4933403G14Rik	NM_028908	ref|Mus musculus RIKEN cDNA 4933403G14 gene (4933403G14Rik), mRNA [NM_028908]	12.1059	9.70679	9.06872	10.2938	1	1	1	1	2.83332	6.51741	5.64877	5.1188	5.02957	1	1	1	1	1	9.68707	9.51798	9.60253	1	1	1	1	3.67239	3.87272	3.77255	0.750074	1	0	1	0.666667	6.0051	8.70801	6.71556	7.14289	1	1	1	2.8905	1	0.00736486	0.488603	0.000505093
12319	A_66_P106861	B3galtl	NM_001081204	ref|Mus musculus beta 1,3-galactosyltransferase-like (B3galtl), mRNA [NM_001081204]	30.4075	30.6791	36.7306	32.6057	1	1	1	1	13.7347	18.2666	17.0124	14.6896	15.9258	1	1	1	1	1	24.7981	26.608	25.703	1	1	1	1	16.4349	10.9971	13.716	0.86124	1	1	1	1	23.0169	25.3284	29.4471	25.9308	1	1	1	11.1237	1	0.000533706	0.488437	0.0526717
56840	A_51_P117995	Pfkm	NM_021514	ref|Mus musculus phosphofructokinase, muscle (Pfkm), transcript variant 2, mRNA [NM_021514]	30.5409	26.5599	25.3656	27.4888	1	1	1	1	11.9222	14.0365	12.7837	14.8616	13.401	1	1	1	1	1	31.9513	28.8261	30.3887	1	1	1	1	16.7639	16.5659	16.6649	1.24356	1	1	1	1	32.3812	45.3493	46.9351	41.5552	1	1	1	12.2115	1	0.000245448	0.487508	0.0127674
52618	A_52_P563617	Ssbp4	NM_133772	ref|Mus musculus single stranded DNA binding protein 4 (Ssbp4), mRNA [NM_133772]	204.181	171.045	157.21	177.479	1	1	1	1	93.4547	87.2193	84.5947	80.7266	86.4988	1	1	1	1	1	186.154	157.452	171.803	1	1	1	1	113.41	95.0206	104.215	1.20482	1	1	1	1	165.916	229.259	171.359	188.844	1	1	1	118.167	1	0.000653761	0.487375	0.0581041
39274	A_30_P01033359	chr15:73227424-73257474_R	chr15:73227424-73257474_R	lincRNA:chr15:73227424-73257474 reverse strand	2.1111	2.16794	2.67257	2.3172	1	1	1	1	1.63592	0.739304	1.23243	0.907867	1.12888	1	1	1	1	1	2.06573	2.27296	2.16934	1	1	1	1	0.573816	1.1513	0.862559	0.764083	1	0	1	0.666667	3.87019	3.25724	4.61436	3.91393	1	1	1	0.977426	1	0.00783281	0.487175	0.0509351
20449	A_55_P2173576	ENSMUST00000098867	ENSMUST00000098867	ens|predicted gene 10691 [Source:MGI Symbol;Acc:MGI:3642612] [ENSMUST00000098867]	16.6963	14.6291	11.7403	14.3552	1	1	1	1	7.78629	8.16832	5.84436	6.14424	6.9858	1	1	1	1	1	13.6849	12.7163	13.2006	1	1	1	1	7.33029	6.84691	7.0886	1.01472	1	1	1	1	18.6672	20.1072	11.4047	16.7264	1	1	1	12.3767	1	0.00313878	0.486638	0.0077511
43311	A_55_P2006634	Map4k5	NM_201519	ref|Mus musculus mitogen-activated protein kinase kinase kinase kinase 5 (Map4k5), mRNA [NM_201519]	145.605	129.157	142.267	139.01	1	1	1	1	52.3276	72.5112	72.8619	72.411	67.5279	1	1	1	1	1	126.485	118.886	122.685	1	1	1	1	61.4244	44.9262	53.1753	0.787456	1	1	1	1	123.608	134.856	137.913	132.125	1	1	1	40.5194	1	0.000191631	0.485779	0.0166468
60042	A_51_P265151	Arhgef10	NM_172751	ref|Mus musculus Rho guanine nucleotide exchange factor (GEF) 10 (Arhgef10), transcript variant 1, mRNA [NM_172751]	9.72023	7.55907	7.93674	8.40535	1	1	1	1	4.08033	3.50303	3.39872	5.34281	4.08122	1	1	1	1	1	8.55701	7.66456	8.11079	1	1	1	1	2.22945	4.01001	3.11973	0.764411	1	0	1	0.666667	6.99167	8.11564	8.71363	7.94031	1	1	1	2.30079	1	0.00244991	0.485551	0.0375811
50925	A_30_P01022529	chr2:108456668-108532418_R	chr2:108456668-108532418_R	lincRNA:chr2:108456668-108532418 reverse strand	4.07672	2.75985	3.70633	3.5143	1	1	1	1	1.08948	1.81624	1.60664	2.31033	1.70567	1	1	1	1	1	4.51278	3.95244	4.23261	1	1	1	1	1.69724	1.34788	1.52256	0.892645	1	0	1	0.666667	4.18885	3.21163	2.99008	3.46352	1	1	1	1.9647	1	0.00960089	0.485352	0.0145199
21643	A_51_P117995	Pfkm	NM_021514	ref|Mus musculus phosphofructokinase, muscle (Pfkm), transcript variant 2, mRNA [NM_021514]	28.5448	27.0791	27.2515	27.6251	1	1	1	1	11.7468	14.1424	13.9021	13.8015	13.3982	1	1	1	1	1	29.7306	28.693	29.2118	1	1	1	1	15.8257	16.2153	16.0205	1.19572	1	1	1	1	31.4289	39.2441	42.066	37.5797	1	1	1	12.3519	1	8.13162e-06	0.485	0.00176015
20831	A_55_P2116332	Gfm1	AK033214	gb|Mus musculus 15 days embryo male testis cDNA, RIKEN full-length enriched library, clone:8030465C11 product:G elongation factor, full insert sequence. [AK033214]	1.85446	1.41994	1.79999	1.69146	1	1	1	1	0.537833	0.917527	1.07516	0.749919	0.820109	1	1	1	1	1	1.01387	1.2952	1.15454	1	1	1	1	1.39558	0.361145	0.878361	1.07103	1	1	1	1	1.69116	1.31347	1.13394	1.37952	1	1	1	0.561679	0	0.00448036	0.484852	0.657674
34275	A_30_P01026601	chr12:109994730-109995062_R	chr12:109994730-109995062_R	lincRNA:chr12:109994730-109995062 reverse strand	6.88574	6.00847	5.4864	6.12687	1	1	1	1	2.71605	3.23805	2.87846	3.04548	2.96951	1	1	1	1	1	5.95452	6.40534	6.17993	1	1	1	1	4.59935	3.75628	4.17781	1.40691	1	1	1	1	6.4439	6.34015	6.46218	6.41541	1	1	1	1.23434	1	0.000347212	0.48467	0.0525512
30282	A_66_P128537	Isg15	NM_015783	ref|Mus musculus ISG15 ubiquitin-like modifier (Isg15), mRNA [NM_015783]	12.4644	10.5342	7.98786	10.3288	1	1	1	1	4.1662	4.27618	6.03369	5.5289	5.00124	1	1	1	1	1	7.51528	7.25238	7.38383	1	1	1	1	7.4621	8.82831	8.14521	1.62864	1	1	1	1	11.3339	16.8171	11.858	13.3363	1	1	1	5.22552	1	0.00711881	0.484202	0.38796
20798	A_51_P117995	Pfkm	NM_021514	ref|Mus musculus phosphofructokinase, muscle (Pfkm), transcript variant 2, mRNA [NM_021514]	27.9654	28.4173	28.1116	28.1648	1	1	1	1	12.6248	15.4012	12.3094	14.2062	13.6354	1	1	1	1	1	31.3057	29.2985	30.3021	1	1	1	1	16.0711	15.2262	15.6486	1.14765	1	1	1	1	29.9019	43.7352	47.1214	40.2528	1	1	1	13.1733	1	1.32362e-05	0.48413	0.00547661
51387	A_52_P377160	Galnt6	NM_172451	ref|Mus musculus UDP-N-acetyl-alpha-D-galactosamine:polypeptide N-acetylgalactosaminyltransferase 6 (Galnt6), transcript variant 2, mRNA [NM_172451]	14.8213	12.7463	18.2928	15.2868	1	1	1	1	6.54716	7.40684	6.08454	9.51837	7.38923	1	1	1	1	1	13.366	13.7455	13.5557	1	1	1	1	4.08901	7.41285	5.75093	0.778286	1	1	1	1	17.6402	15.9535	17.1837	16.9258	1	1	1	1.12141	1	0.00464072	0.483374	0.0429921
8536	A_65_P16542	Zmiz1	NM_183208	ref|Mus musculus zinc finger, MIZ-type containing 1 (Zmiz1), mRNA [NM_183208]	191.248	193.634	191.47	192.117	1	1	1	1	81.9299	108.334	87.9403	92.6131	92.7043	1	1	1	1	1	162.244	187.662	174.953	1	1	1	1	71.8465	73.8304	72.8384	0.785707	1	1	1	1	214.996	185.553	204.01	201.52	1	1	1	56.0728	1	2.54375e-05	0.48254	0.0152295
10748	A_55_P2038358	Acot1	NM_012006	ref|Mus musculus acyl-CoA thioesterase 1 (Acot1), mRNA [NM_012006]	6.95462	5.74595	4.89349	5.86469	1	1	1	1	2.05227	3.3498	2.98499	2.9326	2.82992	1	1	1	1	1	3.58661	3.5105	3.54856	1	1	1	1	2.61038	3.76282	3.1866	1.12604	1	0	1	0.666667	8.23275	5.87101	3.11876	5.74084	1	1	1	3.09987	1	0.00382342	0.482535	0.594803
36837	A_51_P502798	Nxpe4	NM_172921	ref|Mus musculus neurexophilin and PC-esterase domain family, member 4 (Nxpe4), mRNA [NM_172921]	5.6449	5.82713	5.78269	5.75158	1	1	1	1	4.15993	2.42534	1.39756	3.10514	2.77199	1	1	1	1	1	4.57005	4.53197	4.55101	1	1	1	1	1.78997	1.59331	1.69164	0.610261	1	0	1	0.666667	4.94004	4.86251	5.47071	5.09109	1	1	1	0.456674	0	0.0075218	0.481954	0.00122467
16730	A_51_P117995	Pfkm	NM_021514	ref|Mus musculus phosphofructokinase, muscle (Pfkm), transcript variant 2, mRNA [NM_021514]	30.9132	26.5429	26.1779	27.878	1	1	1	1	12.933	14.3699	12.483	13.9191	13.4262	1	1	1	1	1	29.879	30.3074	30.0932	1	1	1	1	17.0356	16.2186	16.6271	1.23841	1	1	1	1	28.9809	40.6383	39.8557	36.4916	1	1	1	11.4209	1	0.000133505	0.481606	0.00117116
54245	A_55_P1985793	Dock6	NM_177030	ref|Mus musculus dedicator of cytokinesis 6 (Dock6), mRNA [NM_177030]	100.533	84.8946	74.7886	86.7389	1	1	1	1	33.5735	40.5052	48.4418	44.4896	41.7525	1	1	1	1	1	91.2934	84.4275	87.8604	1	1	1	1	53.9472	50.2853	52.1162	1.24822	1	1	1	1	91.2265	105.396	82.7838	93.1354	1	1	1	32.1557	1	0.00164087	0.481359	0.0116416
56148	A_55_P2052056	A3galt2	NM_001009819	ref|Mus musculus alpha 1,3-galactosyltransferase 2 (isoglobotriaosylceramide synthase) (A3galt2), mRNA [NM_001009819]	7.03013	8.15192	8.30329	7.82845	1	1	1	1	3.53935	4.6061	2.83493	4.09166	3.76801	1	1	1	1	1	5.10907	7.86653	6.4878	1	1	1	1	4.92726	3.09416	4.01071	1.06441	1	0	1	0.666667	6.77388	6.19069	5.46041	6.14166	1	1	1	5.70064	1	0.000785685	0.481323	0.273261
12563	A_30_P01024864	chr4:45079022-45096897_R	chr4:45079022-45096897_R	lincRNA:chr4:45079022-45096897 reverse strand	4.87975	4.85918	6.38111	5.37335	1	1	1	1	3.44652	2.25962	2.74523	1.87126	2.58066	1	1	1	1	1	4.35088	3.5933	3.97209	1	1	1	1	2.50238	2.96099	2.73169	1.05852	1	1	1	1	4.23737	4.61997	4.82864	4.56199	1	1	1	2.09489	1	0.00490234	0.48027	0.107305
15779	A_55_P2074736	Prkar1b	NM_008923	ref|Mus musculus protein kinase, cAMP dependent regulatory, type I beta (Prkar1b), transcript variant 1, mRNA [NM_008923]	0.717804	0.605663	0.795633	0.706367	1	1	1	1	0.323953	0.28037	0.382031	0.369021	0.338844	0	0	1	0	0.25	0.642123	1.04448	0.843301	1	1	1	1	0.892961	0.768621	0.830791	2.45184	1	0	1	0.666667	0.61153	0.282255	1.27629	0.723359	1	1	1	0.519797	0	0.00101109	0.4797	0.958028
37413	A_30_P01023225	chr12:110738120-110769295_F	chr12:110738120-110769295_F	lincRNA:chr12:110738120-110769295 forward strand	0.693685	0.729334	0.996308	0.806442	1	1	1	1	0.309917	0.522669	0.35887	0.35374	0.386299	0	1	0	0	0.25	0.280452	0.75391	0.517181	1	1	1	1	0.205245	0.543025	0.374135	0.968511	0	0	1	0.333333	0.580855	0.239121	1.00826	0.609411	1	1	1	0.495595	0	0.00754743	0.479016	0.671476
18179	A_51_P161890	Fcgrt	NM_010189	ref|Mus musculus Fc receptor, IgG, alpha chain transporter (Fcgrt), mRNA [NM_010189]	116.042	118.999	112.285	115.776	1	1	1	1	64.0196	62.0147	44.246	51.3536	55.4085	1	1	1	1	1	70.9508	74.1735	72.5622	1	1	1	1	22.2459	37.6627	29.9543	0.540608	1	1	1	1	47.6432	76.7284	76.5722	66.9812	1	1	1	9.53839	1	0.000133127	0.478585	0.032504
55965	A_52_P302496	Fah	NM_010176	ref|Mus musculus fumarylacetoacetate hydrolase (Fah), mRNA [NM_010176]	7.15261	7.99414	9.35546	8.1674	1	1	1	1	4.12804	2.73165	4.64222	4.11439	3.90408	1	1	1	1	1	5.89082	5.07514	5.48298	1	1	1	1	4.56603	4.05115	4.30859	1.10361	1	0	1	0.666667	7.68549	6.60087	7.6741	7.32015	1	1	1	2.3185	1	0.00199961	0.478007	0.135264
11640	A_51_P473229	Zbtb7b	NM_009565	ref|Mus musculus zinc finger and BTB domain containing 7B (Zbtb7b), mRNA [NM_009565]	98.7393	107.084	89.7532	98.5254	1	1	1	1	47.0272	54.1137	37.2393	49.9611	47.0853	1	1	1	1	1	88.274	85.0532	86.6636	1	1	1	1	35.53	44.0816	39.8058	0.845397	1	1	1	1	78.47	89.7266	97.873	88.6899	1	1	1	10.0222	1	0.000345792	0.4779	0.00937433
48343	A_52_P330214	Fanca	NM_016925	ref|Mus musculus Fanconi anemia, complementation group A (Fanca), mRNA [NM_016925]	173.19	189.353	167.14	176.561	1	1	1	1	85.7048	75.1488	94.1369	82.3099	84.3251	1	1	1	1	1	118.859	127.088	122.974	1	1	1	1	52.6085	81.1339	66.8712	0.793017	1	1	1	1	131.876	200.321	157.896	163.365	1	1	1	49.4676	1	5.32569e-05	0.477597	0.0634215
49255	A_51_P501018	Nek2	NM_010892	ref|Mus musculus NIMA (never in mitosis gene a)-related expressed kinase 2 (Nek2), mRNA [NM_010892]	2.78498	2.22577	2.55273	2.52116	1	1	1	1	1.01927	0.602989	1.7316	1.45575	1.2024	1	1	1	1	1	2.72552	3.94477	3.33515	1	1	1	1	1.4072	0.581466	0.994333	0.826955	1	0	1	0.666667	1.07824	2.33221	2.61795	2.00947	1	1	1	0.467622	0	0.00952779	0.476925	0.0863178
55849	A_55_P2005685	LOC100504500	ENSMUST00000057427	ens|importin 11 [Source:MGI Symbol;Acc:MGI:2442377] [ENSMUST00000057427]	3.02354	2.94435	4.3016	3.42316	1	1	1	1	2.09282	1.43237	1.36252	1.64084	1.63214	1	1	1	1	1	3.59644	4.42387	4.01016	1	1	1	1	1.73271	2.6508	2.19176	1.34287	1	1	1	1	3.03717	2.86001	5.25173	3.7163	1	1	1	2.00139	1	0.0076993	0.476792	0.0986911
46958	A_51_P102789	C1qc	NM_007574	ref|Mus musculus complement component 1, q subcomponent, C chain (C1qc), mRNA [NM_007574]	2.7605	4.01093	2.90187	3.22443	1	1	1	1	2.12716	1.34682	1.42332	1.25054	1.53696	1	1	1	1	1	4.96656	5.98185	5.47421	1	1	1	1	2.82697	3.67929	3.25313	2.1166	1	0	1	0.666667	2.00404	0.992113	4.41024	2.4688	1	1	1	0.464785	0	0.00891131	0.47666	0.0786856
42467	A_55_P2115691	TC1615277	TC1615277	tc|Q6P6T9_RAT (Q6P6T9) Karyopherin (Importin) alpha 2 (Karyopherin alpha 2), partial (25%) [TC1615277]	3.50166	4.38372	3.5428	3.80939	1	1	1	1	1.13434	2.46161	2.28219	1.36574	1.81097	1	1	1	1	1	2.99049	2.71584	2.85316	1	1	1	1	1.61723	1.64476	1.63099	0.90062	1	0	1	0.666667	3.21534	3.58741	3.95144	3.58473	1	1	1	1.41752	1	0.00725962	0.475395	0.0125132
23372	A_55_P2282969	Gm2a	NM_010299	ref|Mus musculus GM2 ganglioside activator protein (Gm2a), mRNA [NM_010299]	6.66142	6.41504	4.71934	5.93194	1	1	1	1	2.60912	4.05334	1.96056	2.64229	2.81633	1	1	1	1	1	4.64893	6.82133	5.73513	1	1	1	1	2.96937	2.30432	2.63685	0.936273	1	0	1	0.666667	8.2214	5.65745	3.62678	5.83521	1	1	1	2.10116	1	0.00796829	0.474773	0.112243
50	A_52_P289213	Notch2	NM_010928	ref|Mus musculus notch 2 (Notch2), mRNA [NM_010928]	515.699	514.51	572.535	534.248	1	1	1	1	233.803	264.709	244.377	271.004	253.473	1	1	1	1	1	498.058	673.052	585.555	1	1	1	1	238.486	246.699	242.593	0.957073	1	1	1	1	518.548	541.175	512.082	523.935	1	1	1	78.8677	1	2.58296e-05	0.474449	0.0594706
53038	A_51_P117995	Pfkm	NM_021514	ref|Mus musculus phosphofructokinase, muscle (Pfkm), transcript variant 2, mRNA [NM_021514]	29.0777	27.1987	27.8128	28.0297	1	1	1	1	11.9643	13.5498	12.097	15.5318	13.2857	1	1	1	1	1	30.9695	28.6717	29.8206	1	1	1	1	15.6604	15.6831	15.6718	1.17959	1	1	1	1	32.0714	43.5299	49.4643	41.6885	1	1	1	12.99	1	3.88595e-05	0.473987	0.00652959
5748	A_52_P262338	4931406H21Rik	NR_033492	ref|Mus musculus RIKEN cDNA 4931406H21 gene (4931406H21Rik), non-coding RNA [NR_033492]	16.8725	13.92	19.5811	16.7912	1	1	1	1	9.58489	7.15428	7.01804	8.07607	7.95832	1	1	1	1	1	12.193	12.493	12.343	1	1	1	1	3.53489	8.68927	6.11208	0.768012	1	1	1	1	18.8785	13.9002	17.4037	16.7275	1	1	1	1.59615	1	0.00223099	0.473958	0.137197
42065	A_55_P2017710	Igsf9	NM_033608	ref|Mus musculus immunoglobulin superfamily, member 9 (Igsf9), transcript variant 1, mRNA [NM_033608]	71.591	103.661	92.3531	89.2015	1	1	1	1	29.6281	50.772	38.1381	50.4717	42.2525	1	1	1	1	1	44.9984	64.8489	54.9236	1	1	1	1	21.9797	28.0687	25.0242	0.592254	1	1	1	1	50.545	74.0756	69.6681	64.7629	1	1	1	43.699	1	0.00521035	0.473674	0.10238
59882	A_55_P2031999	9030617O03Rik	NM_145448	ref|Mus musculus RIKEN cDNA 9030617O03 gene (9030617O03Rik), mRNA [NM_145448]	43.908	41.7452	49.661	45.1047	1	1	1	1	17.9732	21.2542	19.1717	27.0064	21.3514	1	1	1	1	1	47.2204	57.0387	52.1296	1	1	1	1	13.3067	21.2809	17.2938	0.809961	1	1	1	1	68.8402	63.435	69.0817	67.119	1	1	1	11.9636	1	0.000590436	0.473374	0.0314141
45605	A_52_P42194	Svil	ENSMUST00000131210	ens|supervillin [Source:MGI Symbol;Acc:MGI:2147319] [ENSMUST00000131210]	8.68116	12.0168	11.0587	10.5855	1	1	1	1	5.53257	6.85638	4.397	3.22145	5.00185	1	1	1	1	1	7.02797	5.99735	6.51266	1	1	1	1	4.50125	3.49014	3.9957	0.798844	1	0	1	0.666667	6.10946	7.3823	5.20505	6.23227	1	1	1	0.508965	0	0.00635809	0.472517	0.073328
47822	A_55_P2175007	Thcytx	NR_028381	ref|Mus musculus thrombocytosis, familial X-linked (Thcytx), transcript variant 2, non-coding RNA [NR_028381]	1.06562	1.21646	1.1857	1.15593	1	1	1	1	0.563277	0.48206	0.803303	0.330684	0.544831	1	1	1	0	0.75	2.34011	1.04093	1.69052	1	1	1	1	0.675162	0.274105	0.474634	0.871157	1	0	1	0.666667	1.80364	1.10816	1.13146	1.34775	1	1	1	0.472335	0	0.00421644	0.471337	0.215594
32887	A_51_P171200	Golm1	NM_027307	ref|Mus musculus golgi membrane protein 1 (Golm1), transcript variant 1, mRNA [NM_027307]	197.498	187.189	189.326	191.338	1	1	1	1	82.0608	86.7746	87.5142	104.383	90.1831	1	1	1	1	1	156.233	151.259	153.746	1	1	1	1	84.6976	67.6468	76.1722	0.844639	1	1	1	1	233.515	245.601	237.117	238.744	1	1	1	59.9186	1	1.7736e-05	0.47133	0.0128536
15790	A_65_P19933	Zdhhc23	AK137472	gb|Mus musculus adult male bone cDNA, RIKEN full-length enriched library, clone:9830107J22 product:hypothetical Zn-finger, DHHC type/Zinc finger DHHC-type profile containing protein, full insert sequence. [AK137472]	22.9551	29.2522	26.844	26.3504	1	1	1	1	13.1663	11.9147	11.4854	13.1016	12.417	1	1	1	1	1	18.5152	20.2489	19.382	1	1	1	1	10.8405	8.80601	9.82324	0.791113	1	1	1	1	19.7657	20.3355	25.1914	21.7642	1	1	1	8.35229	1	0.000344886	0.471226	0.0189929
46561	A_51_P176912	Hlcs	NM_139145	ref|Mus musculus holocarboxylase synthetase (biotin- [propriony-Coenzyme A-carboxylase (ATP-hydrolysing)] ligase) (Hlcs), mRNA [NM_139145]	25.4423	20.1621	18.3702	21.3248	1	1	1	1	9.08149	13.3502	8.33185	9.41443	10.0445	1	1	1	1	1	24.668	28.819	26.7435	1	1	1	1	13.6505	9.12447	11.3875	1.1337	1	1	1	1	27.0636	21.4131	17.5481	22.0083	1	1	1	5.30138	1	0.00382596	0.471023	0.037737
57832	A_55_P2079560	Lilra6	NM_011090	ref|Mus musculus leukocyte immunoglobulin-like receptor, subfamily A (with TM domain), member 6 (Lilra6), transcript variant 1, mRNA [NM_011090]	85.6232	92.9276	77.5751	85.3753	1	1	1	1	46.4918	41.7343	36.0383	36.5681	40.2081	1	1	1	1	1	63.567	51.2744	57.4207	1	1	1	1	12.2126	26.0744	19.1435	0.47611	1	1	1	1	86.9853	63.4601	48.0507	66.1653	1	1	1	4.73382	1	0.000209562	0.470957	0.0538803
37864	A_55_P2143251	Rims3	ENSMUST00000071093	ens|regulating synaptic membrane exocytosis 3 [Source:MGI Symbol;Acc:MGI:2443331] [ENSMUST00000071093]	3.07427	2.23296	3.46035	2.92253	1	1	1	1	1.4819	1.73955	1.09588	1.18414	1.37537	1	1	1	1	1	3.92103	3.4946	3.70781	1	1	1	1	1.75068	1.93162	1.84115	1.33866	1	0	1	0.666667	4.00339	3.36831	3.80477	3.72549	1	1	1	0.516911	0	0.00684088	0.470609	0.0150494
16509	A_52_P591153	Pld4	NM_178911	ref|Mus musculus phospholipase D family, member 4 (Pld4), mRNA [NM_178911]	539.238	538.807	526.405	534.816	1	1	1	1	282.21	227.943	198.686	297.703	251.636	1	1	1	1	1	400.257	422.97	411.613	1	1	1	1	132.125	179.722	155.923	0.619639	1	1	1	1	514.843	557.543	592.712	555.033	1	1	1	139.172	1	0.000151052	0.470508	0.010469
26909	A_55_P2102260	Has3	NM_008217	ref|Mus musculus hyaluronan synthase 3 (Has3), mRNA [NM_008217]	0.848053	0.755232	0.838684	0.81399	1	1	1	1	0.335224	0.292092	0.475382	0.428969	0.382917	0	0	1	1	0.5	0.493928	0.355423	0.424675	1	1	1	1	0.349648	0.298583	0.324116	0.846439	1	0	0	0.333333	0.321237	0.535384	0.900062	0.585561	0	1	1	0.526256	0	0.000566746	0.47042	0.306201
44393	A_51_P117995	Pfkm	NM_021514	ref|Mus musculus phosphofructokinase, muscle (Pfkm), transcript variant 2, mRNA [NM_021514]	32.3786	27.5293	26.8348	28.9143	1	1	1	1	13.5434	13.9014	12.129	14.8313	13.6013	1	1	1	1	1	33.5163	32.1924	32.8544	1	1	1	1	18.3687	15.6887	17.0287	1.25199	1	1	1	1	28.8532	42.8916	49.125	40.2899	1	1	1	11.0476	1	0.000212642	0.470401	0.00880136
57923	A_30_P01032046	chr1:72291663-72291749_F	chr1:72291663-72291749_F	lincRNA:chr1:72291663-72291749 forward strand	4.64181	4.94928	4.45404	4.68171	1	1	1	1	1.15328	2.44366	2.19293	3.01326	2.20078	1	1	1	1	1	2.65274	3.67427	3.1635	1	1	1	1	1.04045	0.89467	0.967558	0.439643	1	1	1	1	4.34348	3.47507	4.39936	4.07264	1	1	1	0.502969	0	0.00343007	0.470081	0.0510137
4491	A_55_P2029191	Pde4a	NM_183408	ref|Mus musculus phosphodiesterase 4A, cAMP specific (Pde4a), transcript variant 5, mRNA [NM_183408]	73.2429	85.7879	84.8405	81.2905	1	1	1	1	42.3164	34.2179	34.5451	41.3114	38.0977	1	1	1	1	1	41.2857	39.2968	40.2913	1	1	1	1	14.5779	27.6903	21.1341	0.554734	1	1	1	1	75.013	61.2282	69.0685	68.4366	1	1	1	20.788	1	0.000154703	0.468661	0.10184
42844	A_30_P01028052	chr17:13220550-13236900_F	chr17:13220550-13236900_F	lincRNA:chr17:13220550-13236900 forward strand	1.39309	1.49012	1.6677	1.51697	1	1	1	1	0.921235	0.732486	0.855554	0.333473	0.710687	1	1	1	0	0.75	1.30642	1.50988	1.40815	1	1	1	1	0.815092	0.2572	0.536146	0.754405	1	0	0	0.333333	0.986039	1.48167	1.97197	1.47989	1	1	1	0.470862	0	0.00510026	0.468492	0.0990188
10646	A_55_P2092869	Anxa9	NM_001085383	ref|Mus musculus annexin A9 (Anxa9), transcript variant 1, mRNA [NM_001085383]	14.9306	11.685	9.22188	11.9458	1	1	1	1	5.71121	6.30172	4.50165	5.82917	5.58594	1	1	1	1	1	9.57544	10.5502	10.0628	1	1	1	1	5.01155	6.48658	5.74907	1.0292	1	1	1	1	14.1838	13.8156	10.7164	12.9053	1	1	1	8.0603	1	0.00722596	0.467606	0.0395217
26527	A_52_P187940	Lfng	NM_008494	ref|Mus musculus LFNG O-fucosylpeptide 3-beta-N-acetylglucosaminyltransferase (Lfng), mRNA [NM_008494]	39.5159	38.2574	46.7256	41.4996	1	1	1	1	14.7993	22.4315	21.3266	19.064	19.4054	1	1	1	1	1	40.6032	48.4326	44.5179	1	1	1	1	22.0651	15.5982	18.8317	0.970438	1	1	1	1	43.2928	47.0958	59.5899	49.9928	1	1	1	9.78105	1	0.00069899	0.467603	0.0369232
7557	A_55_P1956147	B4galnt2	NM_008081	ref|Mus musculus beta-1,4-N-acetyl-galactosaminyl transferase 2 (B4galnt2), mRNA [NM_008081]	51.5606	45.5626	43.7897	46.971	1	1	1	1	21.4492	25.3598	19.2184	21.824	21.9628	1	1	1	1	1	36.1377	35.1069	35.6223	1	1	1	1	11.5939	10.4952	11.0445	0.502874	1	1	1	1	10.5679	10.9548	8.70069	10.0745	1	1	1	2.56193	1	0.000162775	0.467583	0.000938109
56720	A_66_P121053	Sftpd	NM_009160	ref|Mus musculus surfactant associated protein D (Sftpd), mRNA [NM_009160]	1.75015	1.29685	1.31865	1.45522	1	1	1	1	0.643359	0.995752	0.422481	0.658188	0.679945	1	1	1	1	1	1.15315	0.64799	0.900572	1	1	1	1	1.06736	1.20685	1.13711	1.67235	1	1	1	1	1.0916	1.44073	0.673263	1.06853	1	1	1	0.558958	0	0.00887489	0.467247	0.461964
37575	A_55_P2076792	Anxa6	NM_013472	ref|Mus musculus annexin A6 (Anxa6), transcript variant 1, mRNA [NM_013472]	1517.36	1536.44	1599.45	1551.09	1	1	1	1	792.592	726.124	605.466	771.878	724.015	1	1	1	1	1	1244.31	1242.41	1243.36	1	1	1	1	396.771	532.477	464.624	0.641732	1	1	1	1	1652.81	1804.64	1907.01	1788.15	1	1	1	303.763	1	2.09965e-05	0.466779	0.00750809
22064	A_55_P2133165	Wwc1	NM_170779	ref|Mus musculus WW, C2 and coiled-coil domain containing 1 (Wwc1), mRNA [NM_170779]	1.40564	1.73049	1.27161	1.46925	1	1	1	1	0.839146	0.83746	0.336435	0.714541	0.681895	1	1	1	1	1	1.11761	1.40325	1.26043	1	1	1	1	1.12283	1.16224	1.14253	1.67553	1	0	1	0.666667	1.68059	2.05201	0.922047	1.55155	1	1	1	2.01037	1	0.0073531	0.464112	0.49942
46130	A_51_P299805	Slc46a3	NM_027872	ref|Mus musculus solute carrier family 46, member 3 (Slc46a3), mRNA [NM_027872]	505.343	473.539	438.535	472.472	1	1	1	1	189.539	233.596	201.178	252.804	219.279	1	1	1	1	1	316.026	343.027	329.527	1	1	1	1	153.947	151.216	152.581	0.695831	1	1	1	1	412.498	382.441	371.165	388.701	1	1	1	66.9822	1	0.000121928	0.46411	0.00582944
45420	A_55_P2011121	Meiob	NM_029197	ref|Mus musculus meiosis specific with OB domains (Meiob), mRNA [NM_029197]	1.97352	1.88297	1.70782	1.85477	1	1	1	1	1.17214	0.671542	0.404921	1.18191	0.85763	1	1	0	1	0.75	0.986296	1.06698	1.02664	1	1	1	1	0.97873	1.00022	0.989473	1.15373	1	0	1	0.666667	1.10233	0.527892	1.75108	1.1271	1	1	1	0.567313	0	0.00838367	0.462392	0.467281
6215	A_66_P106173	X05737	X05737	gb|Mouse mRNA for T-cell receptor beta chain variable region. [X05737]	0.62533	0.644657	0.872738	0.714242	1	1	1	1	0.322645	0.280088	0.3567	0.35745	0.329221	0	0	0	0	0	0.707271	0.822629	0.76495	1	1	1	1	0.847936	0.274887	0.561411	1.70527	1	0	0	0.333333	0.316974	0.610502	1.10951	0.678995	0	1	1	0.681453	1	0.00269711	0.460937	0.558228
16049	A_51_P482711	Dhcr24	NM_053272	ref|Mus musculus 24-dehydrocholesterol reductase (Dhcr24), mRNA [NM_053272]	113.976	92.2285	104.86	103.688	1	1	1	1	63.9048	52.7512	31.7709	42.6488	47.7689	1	1	1	1	1	93.158	59.6103	76.3841	1	1	1	1	57.3262	50.8702	54.0982	1.1325	1	1	1	1	107.586	70.149	79.9848	85.9067	1	1	1	80.362	1	0.00220247	0.460697	0.321932
62729	A_30_P01022331	chr9:7214754-7225700_F	chr9:7214754-7225700_F	lincRNA:chr9:7214754-7225700 forward strand	1.27833	1.19144	0.999498	1.15642	1	1	1	1	0.47074	0.264936	0.734697	0.65698	0.531838	1	0	1	1	0.75	0.460106	0.700598	0.580352	1	1	1	1	0.741148	0.910935	0.826042	1.55318	1	0	1	0.666667	2.80623	0.606917	1.04194	1.48503	1	1	1	0.492611	0	0.00700345	0.459899	0.237031
62308	A_30_P01025811	chr14:33115110-33131171_F	chr14:33115110-33131171_F	lincRNA:chr14:33115110-33131171 forward strand	1.67597	2.37591	2.44234	2.16474	1	1	1	1	1.11233	0.843314	1.03027	0.994001	0.994979	1	1	1	1	1	1.31515	0.882583	1.09887	1	1	1	1	0.515719	0.351559	0.433639	0.435827	1	0	1	0.666667	1.0845	0.599324	1.2008	0.961541	1	1	1	1.31259	1	0.00288422	0.459629	0.102648
23972	A_30_P01025961	chr18:69958121-69958487_F	chr18:69958121-69958487_F	lincRNA:chr18:69958121-69958487 forward strand	0.663593	1.01472	0.7874	0.821905	1	1	1	1	0.510681	0.276118	0.362899	0.361381	0.37777	1	0	0	0	0.25	0.690717	1.36962	1.03017	1	1	1	1	0.742506	0.648747	0.695626	1.8414	1	0	1	0.666667	0.438065	1.01587	1.17166	0.875199	1	1	1	1.06687	1	0.00779791	0.459627	0.431892
57595	A_52_P536735	Hpcal1	NM_016677	ref|Mus musculus hippocalcin-like 1 (Hpcal1), mRNA [NM_016677]	6.38032	6.04439	6.76352	6.39608	1	1	1	1	3.90539	2.53843	1.97368	3.32329	2.9352	1	1	1	1	1	6.20421	5.80953	6.00687	1	1	1	1	3.55045	4.31448	3.93247	1.33976	1	0	1	0.666667	7.60467	6.7846	7.90598	7.43175	1	1	1	2.21562	1	0.00129004	0.458906	0.0403789
24315	A_55_P2099910	F730043M19Rik	NR_015602	ref|Mus musculus RIKEN cDNA F730043M19 gene (F730043M19Rik), non-coding RNA [NR_015602]	0.662738	0.810369	0.686528	0.719878	1	1	1	1	0.295967	0.33962	0.339615	0.344474	0.329919	0	1	0	0	0.25	0.464054	0.327866	0.39596	1	1	0	0.666667	0.331658	0.265526	0.298592	0.905046	1	0	0	0.333333	0.668339	0.598112	0.890619	0.719023	1	1	1	0.485917	0	0.000206977	0.458298	0.327148
30074	A_55_P2011286	Hopx	NM_175606	ref|Mus musculus HOP homeobox (Hopx), transcript variant 1, mRNA [NM_175606]	57.1812	49.8114	58.5314	55.1747	1	1	1	1	20.8343	26.6858	22.3679	30.9105	25.1996	1	1	1	1	1	45.0994	45.0751	45.0872	1	1	1	1	16.3998	19.3841	17.892	0.710009	1	1	1	1	55.7702	55.0258	67.369	59.3883	1	1	1	8.46491	1	0.000365345	0.456724	0.00299723
43850	A_30_P01018786	chr3:90425270-90435820_F	chr3:90425270-90435820_F	lincRNA:chr3:90425270-90435820 forward strand	2.75964	2.61211	3.70823	3.02666	1	1	1	1	0.805215	1.18476	1.64114	1.89454	1.38141	1	1	1	1	1	1.67763	0.839091	1.25836	1	1	1	1	0.942665	1.45628	1.19947	0.868294	1	1	1	1	2.26585	3.66958	3.80726	3.24756	1	1	1	2.27814	1	0.00975075	0.456415	0.915609
38272	A_55_P1953311	Stx2	NM_007941	ref|Mus musculus syntaxin 2 (Stx2), mRNA [NM_007941]	12.0417	15.6709	16.7289	14.8138	1	1	1	1	8.25749	7.73819	6.54207	4.47791	6.75391	1	1	1	1	1	12.3745	13.7167	13.0456	1	1	1	1	6.10264	7.86595	6.9843	1.03411	1	1	1	1	10.7886	12.4637	17.0506	13.4343	1	1	1	2.49466	1	0.00344843	0.455919	0.0318295
62602	A_52_P303891	Nr1d2	NM_011584	ref|Mus musculus nuclear receptor subfamily 1, group D, member 2 (Nr1d2), mRNA [NM_011584]	15.9138	13.876	12.7032	14.1643	1	1	1	1	5.70523	7.44179	6.70802	5.96127	6.45408	1	1	1	1	1	17.9442	20.3224	19.1333	1	1	1	1	8.58069	5.49369	7.03719	1.09035	1	1	1	1	18.3388	14.7763	15.2577	16.1243	1	1	1	3.74788	1	0.00037926	0.455657	0.0249778
12002	A_55_P2084332	Pigp	NM_001159620	ref|Mus musculus phosphatidylinositol glycan anchor biosynthesis, class P (Pigp), transcript variant 5, mRNA [NM_001159620]	1.22577	1.42239	1.1692	1.27245	1	1	1	1	0.870844	0.437878	0.626892	0.382799	0.579603	1	1	1	0	0.75	1.73919	0.870696	1.30494	1	1	1	1	1.45934	0.294136	0.876739	1.51265	1	1	0	0.666667	2.86028	1.53638	1.04004	1.81223	1	1	1	0.537265	0	0.00503574	0.455501	0.615361
55481	A_66_P114797	ENSMUST00000101402	ENSMUST00000101402	ens|RIKEN cDNA G930045G22 gene [Source:MGI Symbol;Acc:MGI:3588242] [ENSMUST00000101402]	0.894848	0.84031	0.876906	0.870688	1	1	1	1	0.447088	0.459748	0.341825	0.33735	0.396503	1	1	0	0	0.5	0.445933	0.641516	0.543724	1	1	1	1	0.529442	0.591331	0.560387	1.41332	1	0	1	0.666667	0.8726	0.202171	0.664457	0.579743	1	0	1	1.18509	1	8.74319e-05	0.45539	0.885885
18846	A_55_P2073121	Ankrd40	NM_146024	ref|Mus musculus ankyrin repeat domain 40 (Ankrd40), transcript variant 2, mRNA [NM_146024]	1.53332	1.72783	1.83511	1.69875	1	1	1	1	0.321731	1.1073	0.657835	1.00515	0.773003	1	1	1	1	1	1.13902	1.30903	1.22402	1	1	1	1	0.926965	0.360004	0.643485	0.832447	1	0	1	0.666667	0.890656	0.966478	1.35785	1.07166	1	1	1	0.512154	0	0.00902981	0.455042	0.18883
52258	A_55_P2152956	Plekhm3	NM_001039493	ref|Mus musculus pleckstrin homology domain containing, family M, member 3 (Plekhm3), mRNA [NM_001039493]	114.283	119.604	104.313	112.733	1	1	1	1	48.2701	53.6787	53.6906	49.5372	51.2941	1	1	1	1	1	98.4418	91.642	95.0419	1	1	1	1	36.289	35.8445	36.0668	0.703136	1	1	1	1	113.929	108.682	95.2544	105.955	1	1	1	21.3073	1	2.39936e-05	0.455004	0.00332104
31068	A_55_P2076458	ENSMUST00000060761	ENSMUST00000060761	ens|per-hexamer repeat gene 2 [Source:MGI Symbol;Acc:MGI:104524] [ENSMUST00000060761]	7.26904	8.68878	6.21353	7.39045	1	1	1	1	3.43023	4.17861	2.74325	3.09102	3.36078	1	1	1	1	1	7.91076	7.26263	7.5867	1	1	1	1	1.94987	2.56925	2.25956	0.672333	1	0	1	0.666667	4.24489	4.2805	1.86978	3.46506	1	1	1	1.19046	1	0.00223574	0.454746	0.00700586
14689	A_52_P630429	EU568236	EU568236	gb|Mus musculus clone H1 monoclonal autoantibody light chain variable region mRNA, partial cds. [EU568236]	11.7098	16.6168	16.0527	14.7931	1	1	1	1	7.42956	6.18753	3.64057	9.58951	6.71179	1	1	1	1	1	18.1831	26.4794	22.3313	1	1	1	1	7.12421	9.96739	8.5458	1.27325	1	1	1	1	23.9236	25.2334	16.0264	21.7278	1	1	1	4.937	1	0.00914346	0.453712	0.0880248
3775	A_51_P191520	Stard10	NM_019990	ref|Mus musculus START domain containing 10 (Stard10), mRNA [NM_019990]	57.0667	56.7	61.521	58.4292	1	1	1	1	31.0123	24.3959	19.3572	30.4021	26.2919	1	1	1	1	1	58.3298	67.9516	63.1407	1	1	1	1	18.7462	19.2614	19.0038	0.7228	1	1	1	1	88.809	83.2625	84.5784	85.55	1	1	1	10.2586	1	0.000258551	0.449978	0.0117062
8501	A_51_P257675	Tspyl4	NM_030203	ref|Mus musculus TSPY-like 4 (Tspyl4), mRNA [NM_030203]	34.9229	30.9027	50.0073	38.611	1	1	1	1	16.7334	18.7712	14.8948	19.0076	17.3517	1	1	1	1	1	28.4581	33.4468	30.9525	1	1	1	1	17.1118	12.5611	14.8365	0.855043	1	1	1	1	32.3149	35.5909	41.1164	36.3407	1	1	1	8.03119	1	0.00806108	0.449399	0.041196
15627	A_51_P219505	Slc41a2	NM_177388	ref|Mus musculus solute carrier family 41, member 2 (Slc41a2), mRNA [NM_177388]	32.2123	36.3059	23.917	30.8117	1	1	1	1	15.5002	16.6085	12.3962	10.8617	13.8416	1	1	1	1	1	19.6236	17.7897	18.7066	1	1	1	1	6.01349	5.59988	5.80668	0.419508	1	1	1	1	47.454	37.5901	27.0705	37.3715	1	1	1	3.76397	1	0.00431387	0.449233	0.00526799
36900	A_55_P1954092	BB713741	BB713741	gb|BB713741 RIKEN full-length enriched, 2 cells egg Mus musculus cDNA clone B020049A06 3', mRNA sequence [BB713741]	2654.89	2445.31	3474.82	2858.34	1	1	1	1	1343.09	1045.47	1407.19	1333.15	1282.23	1	1	1	1	1	1598.5	1350.75	1474.63	1	1	1	1	1053.78	1223.69	1138.74	0.888092	1	1	1	1	1246.14	1929	1757.69	1644.28	1	1	1	790.223	1	0.00243564	0.448592	0.154836
12796	A_55_P2150896	Foxo3	NM_019740	ref|Mus musculus forkhead box O3 (Foxo3), mRNA [NM_019740]	3.09131	2.65486	2.77336	2.83985	1	1	1	1	1.72019	1.77706	0.708517	0.882964	1.27218	1	1	1	1	1	1.81548	2.01416	1.91482	1	1	1	1	1.80403	2.17531	1.98967	1.56398	1	0	1	0.666667	2.69998	2.42046	2.61028	2.57691	1	1	1	1.7744	1	0.00622786	0.447976	0.756194
18608	A_55_P2258216	8030425K09Rik	AK020195	gb|Mus musculus 15 days embryo male testis cDNA, RIKEN full-length enriched library, clone:8030425K09 product:unclassifiable, full insert sequence. [AK020195]	20.9763	23.4979	24.3747	22.9496	1	1	1	1	9.56785	13.771	8.63579	9.0858	10.2651	1	1	1	1	1	11.8347	15.4294	13.632	1	1	1	1	5.98206	6.5956	6.28883	0.612641	1	1	1	1	10.8175	12.9561	14.7414	12.8383	1	1	1	4.50825	1	0.000576916	0.447288	0.056481
36100	A_52_P6828	Xk	NM_023500	ref|Mus musculus Kell blood group precursor (McLeod phenotype) homolog (Xk), mRNA [NM_023500]	1.92993	1.34698	1.41095	1.56262	1	1	1	1	0.742251	0.490973	0.853127	0.706289	0.69816	1	1	1	1	1	0.966726	1.23707	1.1019	1	1	1	1	0.564743	1.14626	0.855502	1.22537	1	0	1	0.666667	1.7768	0.740172	1.74314	1.42004	1	1	1	0.532057	1	0.00471287	0.446789	0.522561
15640	A_55_P2105843	A_55_P2105843	A_55_P2105843	Unknown	128.413	107.428	160.338	132.059	1	1	1	1	53.3304	48.9542	78.1041	55.1898	58.8946	1	1	1	1	1	72.1825	69.6903	70.9364	1	1	1	1	53.941	51.5448	52.7429	0.895547	1	1	1	1	65.1768	105.112	67.767	79.3519	1	1	1	39.8982	1	0.00458058	0.445971	0.00890711
55059	A_55_P1987761	Prkcz	NM_008860	ref|Mus musculus protein kinase C, zeta (Prkcz), transcript variant 1, mRNA [NM_008860]	39.0955	34.0393	35.2181	36.1176	1	1	1	1	20.1855	17.6196	13.4005	13.0882	16.0734	1	1	1	1	1	46.8729	46.1164	46.4946	1	1	1	1	22.2538	16.2535	19.2536	1.19785	1	1	1	1	61.5207	68.3257	58.5467	62.7977	1	1	1	12.315	1	0.000402284	0.445031	0.0120989
42863	A_55_P1960936	A_55_P1960936	A_55_P1960936	Unknown	1790.89	1723.12	2232.57	1915.53	1	1	1	1	866.118	679.876	968.177	886.912	850.271	1	1	1	1	1	1064.78	936.064	1000.42	1	1	1	1	699.84	803.339	751.589	0.883941	1	1	1	1	863.731	1314.86	1114.4	1097.66	1	1	1	603.131	1	0.000907234	0.443884	0.094751
33584	A_55_P2038372	Acot6	NM_172580	ref|Mus musculus acyl-CoA thioesterase 6 (Acot6), mRNA [NM_172580]	1.05538	0.831076	0.721023	0.869161	1	1	1	1	0.290885	0.548984	0.364107	0.335797	0.384943	0	1	1	0	0.5	0.569471	0.877505	0.723488	1	1	1	1	1.25555	0.940458	1.09801	2.85238	1	1	1	1	1.57285	0.612256	0.2967	0.82727	1	1	0	0.706021	1	0.00606076	0.442891	0.231261
46772	A_52_P700056	Wfdc17	NM_001081957	ref|Mus musculus WAP four-disulfide core domain 17 (Wfdc17), mRNA [NM_001081957]	127.094	106.181	136.88	123.385	1	1	1	1	39.3766	47.8056	89.5667	41.8052	54.6385	1	1	1	1	1	120.631	119.684	120.158	1	1	1	1	161.065	40.7511	100.908	1.84683	1	1	1	1	59.6929	128	172.838	120.177	1	1	1	85.1957	1	0.00746742	0.442829	0.779322
51725	A_51_P212754	Tgfbi	NM_009369	ref|Mus musculus transforming growth factor, beta induced (Tgfbi), mRNA [NM_009369]	18.8134	17.7627	16.6708	17.749	1	1	1	1	11.335	5.30948	6.60363	8.18903	7.85928	1	1	1	1	1	23.7605	11.3456	17.5531	1	1	1	1	22.8024	3.1628	12.9826	1.65188	1	1	1	1	20.5454	22.6313	19.4152	20.864	1	1	1	8.68432	1	0.00171992	0.442802	0.731988
15535	A_55_P2107447	Rab37	NM_001163753	ref|Mus musculus RAB37, member of RAS oncogene family (Rab37), transcript variant 2, mRNA [NM_001163753]	140.411	102.171	85.0032	109.195	1	1	1	1	47.2248	59.2449	36.1337	50.8016	48.3512	1	1	1	1	1	92.9916	76.9197	84.9556	1	1	1	1	54.7874	40.1737	47.4805	0.981992	1	1	1	1	170.431	162.915	108.708	147.351	1	1	1	26.5569	1	0.0093209	0.442797	0.0747077
50291	A_51_P407774	Slc22a21	NM_019723	ref|Mus musculus solute carrier family 22 (organic cation transporter), member 21 (Slc22a21), mRNA [NM_019723]	4.7796	4.43002	6.82625	5.34529	1	1	1	1	1.59087	3.00102	2.43074	2.44218	2.36621	1	1	1	1	1	6.20025	4.79912	5.49969	1	1	1	1	2.01207	3.15791	2.58499	1.09246	1	0	1	0.666667	6.39759	5.33177	6.77274	6.16737	1	1	1	2.6108	1	0.00870018	0.442671	0.0843841
3262	A_52_P95930	Tbx19	NM_032005	ref|Mus musculus T-box 19 (Tbx19), mRNA [NM_032005]	4.11578	3.92336	3.69539	3.91151	1	1	1	1	2.0532	1.65175	1.65346	1.56556	1.73099	1	1	1	1	1	5.7141	3.9594	4.83675	1	1	1	1	1.95306	2.09298	2.02302	1.16871	1	1	1	1	2.55513	3.44245	2.99349	2.99702	1	1	1	1.2214	1	4.37237e-05	0.442538	0.0854836
36471	A_55_P2008921	Cdkl4	NM_001033443	ref|Mus musculus cyclin-dependent kinase-like 4 (Cdkl4), mRNA [NM_001033443]	1.42368	1.06912	1.00152	1.16477	1	1	1	1	0.373401	0.679597	0.688328	0.320419	0.515436	1	1	1	0	0.75	1.51788	1.24181	1.37984	1	1	1	1	0.489596	0.719712	0.604654	1.17309	1	1	1	1	1.03178	0.78418	0.972297	0.929419	1	1	1	0.453808	0	0.00960817	0.442522	0.0497594
42345	A_51_P359603	Itgb7	NM_013566	ref|Mus musculus integrin beta 7 (Itgb7), mRNA [NM_013566]	2491.9	2492.12	2806.82	2596.95	1	1	1	1	1246.87	1093.36	1126.51	1127.33	1148.52	1	1	1	1	1	2114.73	2153.21	2133.97	1	1	1	1	541.444	675.461	608.452	0.529772	1	1	1	1	2178.14	2613.27	2957.55	2582.99	1	1	1	251.401	1	2.36957e-05	0.442257	0.00208203
50420	A_30_P01028559	chr15:73231192-73231819_R	chr15:73231192-73231819_R	lincRNA:chr15:73231192-73231819 reverse strand	2.62572	2.52602	3.99992	3.05055	1	1	1	1	1.61078	1.35474	1.04347	1.38746	1.34911	1	1	1	1	1	3.34007	3.43599	3.38803	1	1	1	1	1.36328	1.44015	1.40172	1.03899	1	0	1	0.666667	5.81314	4.293	6.60137	5.56917	1	1	1	0.477124	1	0.00992283	0.442251	0.000956099
5896	A_55_P2054817	Rxfp1	NM_212452	ref|Mus musculus relaxin/insulin-like family peptide receptor 1 (Rxfp1), mRNA [NM_212452]	1.6944	1.0954	1.33625	1.37535	1	1	1	1	0.522867	0.756461	0.368342	0.781632	0.607325	1	1	0	1	0.75	1.21344	0.982804	1.09812	1	1	1	1	0.215699	0.393694	0.304696	0.501702	0	0	1	0.333333	3.5263	3.48827	2.2588	3.09113	1	1	1	0.534075	0	0.00921747	0.441578	0.0320921
21627	A_30_P01033048	chr3:85784436-85784624_R	chr3:85784436-85784624_R	lincRNA:chr3:85784436-85784624 reverse strand	0.703656	0.558197	0.928898	0.73025	1	1	1	1	0.311471	0.271188	0.354456	0.346491	0.320902	0	0	1	0	0.25	0.249422	0.474014	0.361718	0	1	1	0.666667	0.410976	0.268324	0.33965	1.05842	1	0	0	0.333333	0.299675	0.664465	0.489637	0.484592	0	1	1	0.499343	0	0.00700696	0.43944	0.883501
52236	A_55_P2013928	Dhrs13	NM_183286	ref|Mus musculus dehydrogenase/reductase (SDR family) member 13 (Dhrs13), mRNA [NM_183286]	2.4033	2.88657	3.06439	2.78475	1	1	1	1	0.801898	1.67378	1.44044	0.973396	1.22238	1	1	1	1	1	2.81275	3.66397	3.23836	1	1	1	1	2.00047	1.13528	1.56787	1.28264	1	0	1	0.666667	2.71304	3.51099	2.13177	2.78527	1	1	1	3.15013	1	0.00300223	0.438955	0.110523
11443	A_51_P265495	Ly6a	NM_010738	ref|Mus musculus lymphocyte antigen 6 complex, locus A (Ly6a), transcript variant 3, mRNA [NM_010738]	1808.77	1194.61	1219.96	1407.78	1	1	1	1	522.023	466.12	852.476	630.207	617.707	1	1	1	1	1	1536.05	1543.67	1539.86	1	1	1	1	900.522	965.939	933.23	1.5108	1	1	1	1	1315.47	2260.74	1691.28	1755.83	1	1	1	212.101	1	0.00998964	0.43878	0.00293369
28061	A_30_P01022085	chr8:126268510-126290810_R	chr8:126268510-126290810_R	lincRNA:chr8:126268510-126290810 reverse strand	1.37462	1.29365	1.48818	1.38548	1	1	1	1	0.856948	0.832511	0.374213	0.367871	0.607886	1	1	0	0	0.5	0.830358	0.302354	0.566356	1	0	1	0.666667	0.216854	0.290994	0.253924	0.417717	0	0	0	0	0.614716	0.901719	0.576309	0.697581	1	1	1	0.515475	0	0.00578389	0.438754	0.361927
58047	A_52_P600822	Prkcz	NM_008860	ref|Mus musculus protein kinase C, zeta (Prkcz), transcript variant 1, mRNA [NM_008860]	26.788	21.3411	31.9135	26.6808	1	1	1	1	11.5448	11.7494	13.0709	10.4249	11.6975	1	1	1	1	1	30.1631	26.9927	28.5779	1	1	1	1	13.0578	8.74687	10.9023	0.932021	1	1	1	1	38.8487	53.5744	58.7104	50.3778	1	1	1	13.1196	1	0.00233781	0.438424	0.0221553
49918	A_52_P557129	Slc12a5	NM_020333	ref|Mus musculus solute carrier family 12, member 5 (Slc12a5), mRNA [NM_020333]	3.3049	2.39748	2.57927	2.76055	1	1	1	1	1.17314	1.05845	1.14918	1.45426	1.20876	1	1	1	1	1	5.39553	7.85223	6.62388	1	1	1	1	0.709688	0.880576	0.795132	0.657809	1	0	1	0.666667	5.48085	9.79894	4.74413	6.67464	1	1	1	0.46626	0	0.00167281	0.437869	0.0418451
49136	A_55_P2062802	AJ277812	AJ277812	gb|Mus musculus partial mRNA for immunoglobulin kappa light chain variable region (IGKV gene). [AJ277812]	7.31317	8.88616	7.86647	8.02193	1	1	1	1	4.4102	2.69902	1.86076	5.07882	3.5122	1	1	1	1	1	10.9572	17.4999	14.2286	1	1	1	1	4.63127	5.85301	5.24214	1.49255	1	1	1	1	15.0992	18.6469	9.26005	14.3354	1	1	1	3.25512	1	0.00538143	0.437825	0.114133
19561	A_55_P2154744	TC1658734	TC1658734	tc|MUSIGKCNX Ig kappa chain V-region {Mus musculus} (exp=-1; wgp=0; cg=0), partial (12%) [TC1658734]	1.02653	0.710057	0.84404	0.860209	1	1	1	1	0.301313	0.264635	0.345065	0.590098	0.375278	0	0	0	1	0.25	0.245782	0.691077	0.46843	0	1	1	0.666667	0.228993	0.815131	0.522062	1.39113	1	1	1	1	0.548237	0.206821	0.70602	0.487026	1	0	1	0.494409	0	0.00863696	0.436264	0.897503
29078	A_55_P2037608	Acp5	NM_001102405	ref|Mus musculus acid phosphatase 5, tartrate resistant (Acp5), transcript variant 1, mRNA [NM_001102405]	4333.17	4694.28	5605.82	4877.76	1	1	1	1	1970.43	2150.92	2099.4	2290.95	2127.93	1	1	1	1	1	3713.01	4271.27	3992.14	1	1	1	1	931.878	1621.26	1276.57	0.599913	1	1	1	1	3340.31	4498.31	4820.84	4219.82	1	1	1	637.859	1	0.000386328	0.436251	0.0256548
7475	A_55_P1997766	Acp5	NM_001102405	ref|Mus musculus acid phosphatase 5, tartrate resistant (Acp5), transcript variant 1, mRNA [NM_001102405]	3135.23	3419.26	3890.46	3481.65	1	1	1	1	1452.36	1520.91	1479.43	1616.01	1517.18	1	1	1	1	1	2636.9	3033.1	2835	1	1	1	1	625.184	1137.74	881.462	0.580988	1	1	1	1	2340.27	3282.26	3688.56	3103.7	1	1	1	451.13	1	0.000142274	0.435764	0.0264089
9341	A_55_P2147121	Ercc5	AK038822	gb|Mus musculus adult male hypothalamus cDNA, RIKEN full-length enriched library, clone:A230065O19 product:excision repair cross-complementing rodent repair deficiency,complementation group 5, full insert sequence. [AK038822]	5.15356	4.06895	6.11203	5.11151	1	1	1	1	2.07458	2.12269	2.86623	1.82573	2.22231	1	1	1	1	1	3.01288	3.83533	3.4241	1	1	1	1	1.96707	2.52914	2.2481	1.01161	1	1	1	1	4.35922	2.98275	3.95841	3.7668	1	1	1	1.34687	1	0.00360239	0.434765	0.142119
25351	A_55_P2288645	LOC497255	AK078348	gb|Mus musculus 10 days neonate cerebellum cDNA, RIKEN full-length enriched library, clone:6530403O22 product:unclassifiable, full insert sequence. [AK078348]	15.8576	14.4846	10.2176	13.52	1	1	1	1	4.26645	5.13932	7.27017	6.79925	5.8688	1	1	1	1	1	17.6867	13.4912	15.589	1	1	1	1	10.7572	5.60988	8.18354	1.39441	1	1	1	1	16.1483	23.5573	17.3227	19.0094	1	1	1	2.95838	1	0.00559428	0.434084	0.155463
20554	A_52_P515057	Slc25a24	NM_172685	ref|Mus musculus solute carrier family 25 (mitochondrial carrier, phosphate carrier), member 24 (Slc25a24), nuclear gene encoding mitochondrial protein, mRNA [NM_172685]	9.95998	6.49614	8.42801	8.29471	1	1	1	1	2.05357	3.71817	4.78959	3.83972	3.60027	1	1	1	1	1	13.8054	9.01263	11.409	1	1	1	1	4.82016	3.07398	3.94707	1.09633	1	1	1	1	8.99949	8.29331	7.20296	8.16525	1	1	1	2.48009	1	0.00724059	0.434044	0.0996666
12413	A_66_P123635	Csf2rb	NM_007780	ref|Mus musculus colony stimulating factor 2 receptor, beta, low-affinity (granulocyte-macrophage) (Csf2rb), mRNA [NM_007780]	13.5334	13.2908	13.4601	13.4281	1	1	1	1	6.35337	5.68883	4.87716	6.38222	5.82539	1	1	1	1	1	12.4001	13.2067	12.8034	1	1	1	1	4.33647	6.62002	5.47824	0.940407	1	1	1	1	13.2504	13.6639	13.2935	13.4026	1	1	1	4.75843	1	9.85327e-06	0.43382	0.0262555
29250	A_30_P01032386	chr18:49644984-49645412_F	chr18:49644984-49645412_F	lincRNA:chr18:49644984-49645412 forward strand	0.647572	0.61765	0.744259	0.669827	1	1	1	1	0.271982	0.245646	0.316941	0.326457	0.290256	0	0	0	0	0	0.5592	0.271165	0.415183	1	1	1	1	0.181341	0.24899	0.215166	0.741294	0	0	0	0	0.337697	0.479667	0.553222	0.456862	1	1	1	0.886422	1	0.000197062	0.433331	0.308958
50142	A_52_P135469	Ndst1	NM_008306	ref|Mus musculus N-deacetylase/N-sulfotransferase (heparan glucosaminyl) 1 (Ndst1), mRNA [NM_008306]	5.04828	4.10199	4.32232	4.49086	1	1	1	1	1.59455	2.48204	1.70949	1.99759	1.94592	1	1	1	1	1	4.85206	4.85262	4.85234	1	1	1	1	2.09672	1.34854	1.72263	0.885254	1	0	1	0.666667	5.00089	5.21558	4.66313	4.95987	1	1	1	1.42098	1	0.0006244	0.433306	0.0139878
17912	A_52_P368306	Tmem100	NM_026433	ref|Mus musculus transmembrane protein 100 (Tmem100), mRNA [NM_026433]	2.0676	2.42782	2.04141	2.17894	1	1	1	1	0.459924	1.31446	0.933301	1.06845	0.944035	1	1	1	1	1	1.57648	2.05795	1.81721	1	1	1	1	1.55759	1.52597	1.54178	1.63318	1	0	1	0.666667	2.70108	1.58201	1.04777	1.77695	1	1	1	0.877277	1	0.00342095	0.433254	0.371847
18335	A_55_P2148906	Cltb	NM_028870	ref|Mus musculus clathrin, light polypeptide (Lcb) (Cltb), mRNA [NM_028870]	15.6715	14.6092	17.1981	15.8263	1	1	1	1	6.58125	7.58094	6.80911	6.36304	6.83359	1	1	1	1	1	12.3773	16.0756	14.2265	1	1	1	1	6.861	4.98271	5.92185	0.866581	1	1	1	1	14.2121	17.2951	16.1205	15.8759	1	1	1	3.5775	1	5.18163e-05	0.431788	0.0570806
62603	A_51_P474498	Tac4	NM_053093	ref|Mus musculus tachykinin 4 (Tac4), mRNA [NM_053093]	7.73031	8.76586	6.39982	7.632	1	1	1	1	2.1232	5.12802	1.94498	3.97378	3.29249	1	1	1	1	1	5.71888	6.58435	6.15162	1	1	1	1	1.78819	2.30976	2.04898	0.622318	1	0	1	0.666667	10.0574	10.0258	9.31836	9.80053	1	1	1	0.942374	1	0.00980404	0.431407	0.0148294
23530	A_30_P01018460	chr15:92197603-92208534_F	chr15:92197603-92208534_F	lincRNA:chr15:92197603-92208534 forward strand	2.67236	2.46786	2.34886	2.49636	1	1	1	1	0.788031	1.05475	1.24864	1.21153	1.07574	1	1	1	1	1	3.39967	3.72567	3.56267	1	1	1	1	2.35621	1.00453	1.68037	1.56206	1	1	1	1	2.43536	2.24166	2.54793	2.40832	1	1	1	1.34996	1	0.000201012	0.430923	0.113633
17963	A_55_P1974014	AF466768	AF466768	gb|Mus musculus monoclonal antibody BBK-1 light chain mRNA, complete cds. [AF466768]	15.9688	17.8124	17.6596	17.1469	1	1	1	1	8.81419	5.41207	5.41464	9.8968	7.38443	1	1	1	1	1	21.8179	30.1099	25.9639	1	1	1	1	7.03825	11.6245	9.33138	1.26366	1	1	1	1	28.6369	26.6091	18.3534	24.5331	1	1	1	5.55972	1	0.00112382	0.430656	0.0724383
54160	A_51_P452779	Pygl	NM_133198	ref|Mus musculus liver glycogen phosphorylase (Pygl), mRNA [NM_133198]	61.6132	48.2965	69.0126	59.6408	1	1	1	1	38.339	21.4941	19.2537	23.6258	25.6781	1	1	1	1	1	133.732	62.5622	98.1472	1	1	1	1	39.02	25.6142	32.3171	1.25855	1	1	1	1	143.816	95.303	73.3946	104.171	1	1	1	12.9861	1	0.00524061	0.430547	0.210697
7638	A_55_P2026420	Pou6f1	NM_010127	ref|Mus musculus POU domain, class 6, transcription factor 1 (Pou6f1), mRNA [NM_010127]	57.7749	55.059	58.5254	57.1198	1	1	1	1	17.7979	26.624	26.5969	27.0421	24.5153	1	1	1	1	1	55.998	47.867	51.9325	1	1	1	1	21.4526	14.0164	17.7345	0.723408	1	1	1	1	43.7842	49.8079	43.7553	45.7825	1	1	1	9.33555	1	8.12631e-05	0.42919	0.0249848
6672	A_52_P648424	Nedd4	NM_010890	ref|Mus musculus neural precursor cell expressed, developmentally down-regulated 4 (Nedd4), mRNA [NM_010890]	67.7828	78.0512	87.939	77.9243	1	1	1	1	39.1495	28.8258	21.8227	43.953	33.4377	1	1	1	1	1	47.6543	51.4755	49.5649	1	1	1	1	10.7512	36.3599	23.5556	0.704461	1	1	1	1	61.3199	52.6517	81.7925	65.2547	1	1	1	25.8644	1	0.00213113	0.429105	0.182277
43148	A_55_P2117903	Stard5	NM_023377	ref|Mus musculus StAR-related lipid transfer (START) domain containing 5 (Stard5), mRNA [NM_023377]	15.0156	14.926	15.9122	15.2846	1	1	1	1	7.14321	7.22186	5.6585	6.19765	6.55531	1	1	1	1	1	11.6753	13.3835	12.5294	1	1	1	1	7.01478	6.37219	6.69348	1.02108	1	1	1	1	13.351	16.4907	12.9728	14.2715	1	1	1	4.71164	1	1.37003e-05	0.428884	0.0235899
12446	A_55_P2055819	Adam15	NM_001037722	ref|Mus musculus a disintegrin and metallopeptidase domain 15 (metargidin) (Adam15), transcript variant 1, mRNA [NM_001037722]	131.951	113.906	149.862	131.907	1	1	1	1	53.6961	51.0431	58.443	62.9583	56.5351	1	1	1	1	1	90.6667	101.809	96.238	1	1	1	1	37.8662	55.7427	46.8044	0.827882	1	1	1	1	125.729	154.208	139.174	139.704	1	1	1	32.9724	1	0.000446629	0.4286	0.0425212
16856	A_30_P01021874	chr16:43623581-43642715_R	chr16:43623581-43642715_R	lincRNA:chr16:43623581-43642715 reverse strand	0.566076	0.894519	0.747326	0.735974	1	1	1	1	0.294656	0.301602	0.32947	0.332831	0.31464	0	1	0	0	0.25	0.917065	0.271373	0.594219	1	0	0	0.333333	0.55769	0.255593	0.406641	1.2924	1	0	0	0.333333	0.287155	0.512015	0.294842	0.364671	0	1	0	0.480155	0	0.00333208	0.427515	0.651242
59860	A_55_P1965876	Opn1mw	NM_008106	ref|Mus musculus opsin 1 (cone pigments), medium-wave-sensitive (color blindness, deutan) (Opn1mw), mRNA [NM_008106]	1.56301	1.53174	1.73648	1.61041	1	1	1	1	0.373227	0.78832	0.43566	1.14953	0.686685	0	1	0	1	0.5	1.06594	0.981084	1.02351	1	1	1	1	0.464132	0.582355	0.523243	0.761985	1	0	1	0.666667	1.26094	2.24518	0.981403	1.49584	1	1	1	0.625736	0	0.0083057	0.426403	0.0205066
60026	A_55_P2107207	Gpr137b-ps	AK009736	gb|Mus musculus adult male tongue cDNA, RIKEN full-length enriched library, clone:2310041G17 product:transmembrane 7 superfamily member 1, full insert sequence. [AK009736]	105.988	115.149	144.431	121.856	1	1	1	1	47.5675	42.803	51.6986	65.6403	51.9273	1	1	1	1	1	88.2477	78.2109	83.2293	1	1	1	1	30.7181	48.2338	39.476	0.760215	1	1	1	1	113.362	98.522	130.293	114.059	1	1	1	23.3074	1	0.00161459	0.426137	0.0493176
58693	A_30_P01032667	chr10:83980790-83986015_R	chr10:83980790-83986015_R	lincRNA:chr10:83980790-83986015 reverse strand	9.9613	10.6725	12.1029	10.9122	1	1	1	1	4.39998	5.936	4.59598	3.59726	4.6323	1	1	1	1	1	8.66032	9.1999	8.93011	1	1	1	1	3.28989	2.36298	2.82643	0.610157	1	1	1	1	9.23055	8.87122	10.4709	9.52423	1	1	1	2.15865	1	0.000476403	0.424506	0.00763088
31338	A_52_P141488	Grk5	NM_018869	ref|Mus musculus G protein-coupled receptor kinase 5 (Grk5), mRNA [NM_018869]	9.96385	11.2673	13.2241	11.4851	1	1	1	1	5.74315	3.79865	4.86952	5.06178	4.86827	1	1	1	1	1	9.63378	9.77347	9.70362	1	1	1	1	7.18408	5.03373	6.10891	1.25484	1	1	1	1	20.1463	13.0903	13.9261	15.7209	1	1	1	4.03369	1	0.000829345	0.423878	0.0792988
31582	A_30_P01024838	chr7:111530578-111539097_R	chr7:111530578-111539097_R	lincRNA:chr7:111530578-111539097 reverse strand	3.03839	2.16449	2.68428	2.62905	1	1	1	1	1.10614	1.1863	1.22274	0.942175	1.11434	1	1	1	1	1	3.15178	3.77568	3.46373	1	1	1	1	0.647716	1.33604	0.991876	0.890104	1	1	1	1	2.6496	2.25783	3.08135	2.66293	1	1	1	0.451108	0	0.00109145	0.423855	0.0335454
51034	A_30_P01028947	chrX:12760566-12761600_F	chrX:12760566-12761600_F	lincRNA:chrX:12760566-12761600 forward strand	1.14648	1.07102	0.701636	0.973043	1	1	1	1	0.310853	0.48756	0.353246	0.496781	0.41211	1	1	0	1	0.75	0.97672	1.56763	1.27218	1	1	1	1	1.1538	0.629298	0.891547	2.16337	1	0	1	0.666667	1.25602	0.898528	0.698656	0.951069	1	1	1	0.490435	0	0.0070856	0.423527	0.436964
39209	A_55_P2187121	Gpr137b-ps	NR_003568	ref|Mus musculus G protein-coupled receptor 137B, pseudogene (Gpr137b-ps), non-coding RNA [NR_003568]	132.784	136.014	121.481	130.093	1	1	1	1	50.8878	61.7644	49.9146	57.1682	54.9338	1	1	1	1	1	122.231	105.136	113.683	1	1	1	1	51.8206	50.5921	51.2063	0.932147	1	1	1	1	140.13	129.228	132.415	133.925	1	1	1	32.6421	1	2.23714e-05	0.422264	0.0182982
13694	A_55_P2106803	Bglap2	NM_001032298	ref|Mus musculus bone gamma-carboxyglutamate protein 2 (Bglap2), mRNA [NM_001032298]	6.36893	9.22773	8.16388	7.92018	1	1	1	1	3.73195	4.09968	2.38412	3.14699	3.34069	1	1	1	1	1	5.17004	5.92073	5.54538	1	1	1	1	2.57068	1.92688	2.24878	0.673149	1	0	1	0.666667	4.68855	6.83231	4.81066	5.44384	1	1	1	2.22275	1	0.00263023	0.421794	0.0217666
30222	A_55_P2162432	D630029K05Rik	NR_027847	ref|Mus musculus RIKEN cDNA D630029K05 gene (D630029K05Rik), transcript variant 1, non-coding RNA [NR_027847]	1.33403	1.98443	1.48443	1.60096	1	1	1	1	0.727438	0.915022	0.604174	0.452429	0.674766	1	1	1	1	1	1.05855	1.01582	1.03718	1	1	1	1	1.04005	0.633143	0.836599	1.23984	1	0	1	0.666667	0.314999	1.59623	1.10281	1.00468	1	1	1	0.796695	1	0.00581577	0.421475	0.430228
23137	A_55_P2073268	Pin1	NM_023371	ref|Mus musculus protein (peptidyl-prolyl cis/trans isomerase) NIMA-interacting 1 (Pin1), mRNA [NM_023371]	1.57794	1.43111	1.1064	1.37182	1	1	1	1	0.747435	0.791917	0.391242	0.381451	0.578011	1	1	0	0	0.5	1.36939	1.35977	1.36458	1	1	1	1	1.03263	0.423714	0.728171	1.25979	1	0	1	0.666667	0.855614	0.990667	0.496286	0.780856	1	1	1	0.719018	1	0.0062861	0.421347	0.171782
304	A_52_P365011	Fes	NM_010194	ref|Mus musculus feline sarcoma oncogene (Fes), mRNA [NM_010194]	222.878	213.048	213.819	216.582	1	1	1	1	110.509	78.9125	65.2778	110.249	91.237	1	1	1	1	1	201.884	163.963	182.923	1	1	1	1	69.9145	60.0492	64.9818	0.712231	1	1	1	1	180.896	220.488	207.622	203.002	1	1	1	64.9929	1	0.000265156	0.421259	0.0265009
2945	A_55_P2113071	Eif2c4	NM_153177	ref|Mus musculus eukaryotic translation initiation factor 2C, 4 (Eif2c4), mRNA [NM_153177]	48.2322	65.9915	63.5512	59.2583	1	1	1	1	18.7936	32.5957	21.967	26.4137	24.9425	1	1	1	1	1	59.3806	69.2274	64.304	1	1	1	1	24.4317	27.8823	26.157	1.04869	1	1	1	1	72.7347	52.7528	63.2763	62.9212	1	1	1	15.6243	1	0.00203283	0.420911	0.0181941
24934	A_55_P2349265	Ptk2	NM_001130409	ref|Mus musculus PTK2 protein tyrosine kinase 2 (Ptk2), transcript variant 2, mRNA [NM_001130409]	16.2848	10.8398	14.6218	13.9155	1	1	1	1	4.31529	5.0674	7.00215	7.03833	5.85579	1	1	1	1	1	11.9666	15.2068	13.5867	1	1	1	1	8.33716	5.69387	7.01551	1.19805	1	1	1	1	23.9525	19.5013	21.6291	21.6943	1	1	1	2.90502	1	0.00372208	0.420811	0.088068
21897	A_52_P95057	Rsph10b2	XM_205565	ref|PREDICTED: Mus musculus radial spoke head 10 homolog B (Chlamydomonas), transcript variant 1 (Rsph10b2), mRNA [XM_205565]	0.774426	0.618677	0.832417	0.74184	1	1	1	1	0.366474	0.243283	0.316461	0.321025	0.311811	1	0	1	0	0.5	0.549224	1.35129	0.950258	1	1	1	1	0.779286	0.9204	0.849843	2.72551	1	0	1	0.666667	1.89136	1.18237	0.90131	1.32501	1	1	1	0.574418	1	0.000908771	0.420321	0.828218
2950	A_55_P1977633	Irf2bpl	NM_145836	ref|Mus musculus interferon regulatory factor 2 binding protein-like (Irf2bpl), mRNA [NM_145836]	286.657	306.962	360.857	318.159	1	1	1	1	98.5684	141.89	147.074	147.333	133.716	1	1	1	1	1	197.03	230.413	213.722	1	1	1	1	85.5572	84.402	84.9796	0.635521	1	1	1	1	272.625	234.442	311.817	272.962	1	1	1	48.4097	1	0.000505892	0.420282	0.0164158
20830	A_30_P01021894	chr11:117835849-117842574_F	chr11:117835849-117842574_F	lincRNA:chr11:117835849-117842574 forward strand	3.22114	3.69544	2.93544	3.28401	1	1	1	1	0.801644	1.45486	1.94224	1.31722	1.37899	1	1	1	1	1	4.06649	6.80334	5.43491	1	1	1	1	1.62188	0.706292	1.16409	0.844157	1	0	1	0.666667	5.38097	6.32838	3.45093	5.05343	1	1	1	1.69983	1	0.00230598	0.419911	0.0977095
47930	A_30_P01028043	chr4:3009566-3009932_R	chr4:3009566-3009932_R	lincRNA:chr4:3009566-3009932 reverse strand	3.30901	3.42004	2.82533	3.1848	1	1	1	1	1.07674	1.35459	1.03395	1.884	1.33732	1	1	1	1	1	3.39697	1.11497	2.25597	1	1	1	1	3.64665	1.62683	2.63674	1.97166	1	0	1	0.666667	1.93228	4.573	3.23534	3.24687	1	1	1	2.78568	1	0.00114981	0.419908	0.825997
2901	A_52_P265965	Trim36	NM_178872	ref|Mus musculus tripartite motif-containing 36 (Trim36), transcript variant 1, mRNA [NM_178872]	14.8512	14.4555	19.6241	16.3103	1	1	1	1	6.49472	7.51837	3.96052	9.40849	6.84552	1	1	1	1	1	14.5031	14.5463	14.5247	1	1	1	1	5.43387	6.16901	5.80144	0.847479	1	1	1	1	19.5085	12.7468	18.5243	16.9266	1	1	1	5.3235	1	0.00448604	0.419707	0.00177691
4664	A_55_P2182740	2310047D07Rik	XR_104959	ref|PREDICTED: Mus musculus RIKEN cDNA 2310047D07 gene (2310047D07Rik), misc_RNA [XR_104959]	8.17458	7.78414	8.80512	8.25461	1	1	1	1	3.56791	3.1652	3.26255	3.82937	3.45626	1	1	1	1	1	7.34829	9.90119	8.62474	1	1	1	1	2.54212	3.27324	2.90768	0.84128	1	0	1	0.666667	9.91835	10.09	9.08728	9.69855	1	1	1	1.32469	1	1.92989e-05	0.418706	0.049933
34999	A_51_P202801	Abcb9	NM_019875	ref|Mus musculus ATP-binding cassette, sub-family B (MDR/TAP), member 9 (Abcb9), mRNA [NM_019875]	51.8801	36.8014	61.1184	49.9333	1	1	1	1	22.9546	22.3899	20.2563	17.9576	20.8896	1	1	1	1	1	52.1325	55.8296	53.9811	1	1	1	1	33.1516	18.7325	25.942	1.24187	1	1	1	1	76.3161	81.1749	56.9635	71.4848	1	1	1	24.1697	1	0.00498423	0.41835	0.0637925
36358	A_52_P27122	Eif2c4	NM_153177	ref|Mus musculus eukaryotic translation initiation factor 2C, 4 (Eif2c4), mRNA [NM_153177]	9.5142	11.1068	10.9159	10.5123	1	1	1	1	4.6191	5.41431	3.16295	4.39091	4.39682	1	1	1	1	1	9.94876	13.0796	11.5142	1	1	1	1	4.27736	5.14912	4.71324	1.07197	1	0	1	0.666667	11.2468	9.97734	12.4928	11.239	1	1	1	1.30269	1	0.000310934	0.418254	0.0526227
8960	A_52_P79947	Ndst1	NM_008306	ref|Mus musculus N-deacetylase/N-sulfotransferase (heparan glucosaminyl) 1 (Ndst1), mRNA [NM_008306]	95.3261	94.5426	77.6886	89.1858	1	1	1	1	44.0094	41.0609	32.716	31.1942	37.2451	1	1	1	1	1	86.3311	88.7098	87.5204	1	1	1	1	32.2018	32.4828	32.3423	0.868364	1	1	1	1	110.108	102.732	85.9588	99.5996	1	1	1	24.2388	1	0.000359637	0.417613	0.00047075
47708	A_55_P2165994	ENSMUST00000098605	ENSMUST00000098605	ens|predicted gene 10645 [Source:MGI Symbol;Acc:MGI:3704313] [ENSMUST00000098605]	1.11669	0.624625	0.816089	0.852469	1	1	1	1	0.344269	0.297841	0.394902	0.386182	0.355798	0	0	1	0	0.25	2.35513	1.42271	1.88892	1	1	1	1	0.266828	0.296968	0.281898	0.792297	1	0	0	0.333333	1.87076	1.96229	0.872696	1.56858	1	1	1	1.07468	1	0.00983866	0.417374	0.0749072
49842	A_30_P01017683	chr14:61321789-61325711_F	chr14:61321789-61325711_F	lincRNA:chr14:61321789-61325711 forward strand	1.73498	1.61402	1.38345	1.57749	1	1	1	1	0.569009	0.549199	0.860605	0.652069	0.657721	1	1	1	1	1	1.89108	2.52857	2.20983	1	1	1	1	0.447535	1.47519	0.961361	1.46166	1	0	1	0.666667	1.97158	1.86455	1.13543	1.65719	1	1	1	0.936436	1	0.000615915	0.416942	0.174971
26148	A_30_P01025594	chr4:35106125-35127700_R	chr4:35106125-35127700_R	lincRNA:chr4:35106125-35127700 reverse strand	3.32533	2.78056	2.84814	2.98468	1	1	1	1	1.48394	1.65588	0.964789	0.867595	1.24305	1	1	1	1	1	2.82909	3.64835	3.23872	1	1	1	1	1.2455	0.986639	1.11607	0.897847	1	0	1	0.666667	2.42296	2.64373	2.34958	2.47209	1	1	1	0.456989	0	0.00132415	0.416477	0.0386037
15126	A_55_P2103536	Irf2bpl	NM_145836	ref|Mus musculus interferon regulatory factor 2 binding protein-like (Irf2bpl), mRNA [NM_145836]	84.1821	68.8554	102.637	85.2249	1	1	1	1	29.4462	44.2084	33.963	34.3304	35.487	1	1	1	1	1	54.3392	67.7335	61.0364	1	1	1	1	18.1357	24.3336	21.2347	0.598379	1	1	1	1	91.6166	57.2728	88.6641	79.1845	1	1	1	9.4678	1	0.00260969	0.416392	0.0326977
53161	A_52_P252258	Mapk12	NM_013871	ref|Mus musculus mitogen-activated protein kinase 12 (Mapk12), mRNA [NM_013871]	124.848	89.94	88.4046	101.064	1	1	1	1	48.674	38.4794	37.3307	43.6822	42.0416	1	1	1	1	1	274.625	300.792	287.708	1	1	1	1	85.5754	31.3882	58.4818	1.39105	1	1	1	1	394.024	333.164	259.434	328.874	1	1	1	19.7332	1	0.0023882	0.415989	0.0167953
49734	A_30_P01023914	chr15:73227424-73257474_R	chr15:73227424-73257474_R	lincRNA:chr15:73227424-73257474 reverse strand	3.01263	2.53858	3.34988	2.96703	1	1	1	1	1.22209	1.12221	1.46477	1.12534	1.2336	1	1	1	1	1	3.41187	3.23936	3.32561	1	1	1	1	1.49172	1.62838	1.56005	1.26463	1	1	1	1	5.28632	3.22676	5.01198	4.50835	1	1	1	1.33522	1	0.000514695	0.41577	0.00386208
23891	A_30_P01025648	chr19:53517903-53540753_F	chr19:53517903-53540753_F	lincRNA:chr19:53517903-53540753 forward strand	1.95793	1.82735	2.65786	2.14771	1	1	1	1	0.747131	0.830845	1.01633	0.975212	0.892379	1	1	1	1	1	2.19738	2.34236	2.26987	1	1	1	1	0.756543	0.726773	0.741658	0.831102	1	0	1	0.666667	2.48094	1.46731	1.09531	1.68119	1	1	1	0.46133	0	0.00270819	0.415502	0.00233653
52039	A_51_P401343	Cldn14	NM_019500	ref|Mus musculus claudin 14 (Cldn14), transcript variant 1, mRNA [NM_019500]	1.01629	0.917977	1.11668	1.01698	1	1	1	1	0.340832	0.675417	0.335644	0.332504	0.421099	1	1	0	0	0.5	0.697081	1.1416	0.919341	1	1	1	1	0.720149	0.518712	0.61943	1.47098	1	0	1	0.666667	0.273379	0.342168	1.10045	0.571998	0	1	1	0.474122	0	0.00304422	0.414068	0.344031
34541	A_55_P2121491	Bbs9	NM_178415	ref|Mus musculus Bardet-Biedl syndrome 9 (human) (Bbs9), transcript variant 1, mRNA [NM_178415]	159.31	135.856	134.757	143.308	1	1	1	1	48.5373	72.2369	56.9417	59.6023	59.3295	1	1	1	1	1	113.718	88.0989	100.909	1	1	1	1	50.6667	41.2472	45.957	0.774605	1	1	1	1	91.1483	105.402	100.184	98.9114	1	1	1	23.6315	1	0.000221446	0.414002	0.0565079
1202	A_55_P1957865	A_55_P1957865	A_55_P1957865	Unknown	3.3454	2.43566	2.25595	2.679	1	1	1	1	1.18111	0.76231	1.65077	0.84198	1.10904	1	1	1	1	1	0.858399	0.97683	0.917614	1	1	1	1	1.13168	1.54272	1.3372	1.20572	1	1	1	1	1.49568	5.47546	1.82797	2.93304	1	1	1	2.63262	1	0.00813171	0.413975	0.188807
27236	A_55_P2284560	ENSMUST00000134982	ENSMUST00000134982	ens|predicted gene 14296 [Source:MGI Symbol;Acc:MGI:3708667] [ENSMUST00000134982]	0.760435	0.906341	0.856042	0.840939	1	1	1	1	0.335902	0.293189	0.386099	0.376421	0.347903	0	0	0	0	0	0.270266	0.310025	0.290146	0	0	0	0	0.302176	0.505294	0.403735	1.16048	1	0	1	0.666667	0.351485	0.870062	0.81288	0.678142	1	1	1	1.17088	1	9.59845e-05	0.413707	0.386866
47482	A_51_P417854	Rab20	NM_011227	ref|Mus musculus RAB20, member RAS oncogene family (Rab20), mRNA [NM_011227]	8.33497	7.63492	9.36989	8.44659	1	1	1	1	3.466	3.01815	3.68948	3.79281	3.49161	1	1	1	1	1	11.1621	9.94681	10.5545	1	1	1	1	3.5142	3.5217	3.51795	1.00754	1	1	1	1	13.8446	13.9331	12.3082	13.3619	1	1	1	0.464213	0	0.000130103	0.413375	0.00737571
14275	A_55_P2008599	Pcx	NM_001162946	ref|Mus musculus pyruvate carboxylase (Pcx), nuclear gene encoding mitochondrial protein, transcript variant 1, mRNA [NM_001162946]	21.5527	19.7795	21.686	21.006	1	1	1	1	7.70839	8.18395	9.46111	9.31136	8.6662	1	1	1	1	1	15.9989	18.5072	17.2531	1	1	1	1	5.41547	6.04791	5.73169	0.661384	1	0	1	0.666667	22.3862	15.279	20.223	19.2961	1	1	1	3.91104	1	1.25188e-05	0.412558	0.0123688
59695	A_51_P391805	Dkkl1	NM_015789	ref|Mus musculus dickkopf-like 1 (Dkkl1), mRNA [NM_015789]	40.3273	40.7927	27.7805	36.3002	1	1	1	1	14.2623	15.8347	15.413	14.304	14.9535	1	1	1	1	1	42.9745	31.8655	37.42	1	1	1	1	16.8251	14.7021	15.7636	1.05417	1	1	1	1	49.5084	37.3713	28.644	38.5079	1	1	1	22.0422	1	0.00193779	0.411941	0.0619201
51984	A_51_P199098	Tmem107	NM_025838	ref|Mus musculus transmembrane protein 107 (Tmem107), transcript variant 1, mRNA [NM_025838]	30.2745	33.2363	31.8397	31.7835	1	1	1	1	9.73351	16.4711	13.3552	12.7737	13.0834	1	1	1	1	1	19.7885	18.7688	19.2787	1	1	1	1	11.5515	13.7648	12.6581	0.967498	1	1	1	1	17.9394	27.5603	24.6459	23.3819	1	1	1	15.5173	1	0.000136081	0.41164	0.032242
8137	A_52_P570240	Kbtbd11	NM_029116	ref|Mus musculus kelch repeat and BTB (POZ) domain containing 11 (Kbtbd11), mRNA [NM_029116]	1168.15	1060.71	1560.18	1263.01	1	1	1	1	501.931	511.252	446.544	618.913	519.66	1	1	1	1	1	951.975	1042.22	997.099	1	1	1	1	285.694	312.244	298.969	0.575317	1	1	1	1	1059.8	1115.79	1539.7	1238.43	1	1	1	124.551	1	0.00261128	0.411445	0.00450864
10759	A_66_P132144	Gm9959	AK082127	gb|Mus musculus 0 day neonate cerebellum cDNA, RIKEN full-length enriched library, clone:C230011D21 product:hypothetical TonB-dependent receptor protein containing protein, full insert sequence. [AK082127]	0.967353	1.33739	1.11984	1.14153	1	1	1	1	0.284298	0.464808	0.324647	0.80145	0.468801	0	1	0	1	0.5	0.61671	1.08153	0.84912	1	1	1	1	1.07666	0.698155	0.887409	1.89294	1	1	1	1	1.39292	1.00915	0.773172	1.05841	1	1	1	0.474435	0	0.00967405	0.410679	0.910031
19767	A_52_P635338	Fes	NM_010194	ref|Mus musculus feline sarcoma oncogene (Fes), mRNA [NM_010194]	384.07	360.567	356.355	366.998	1	1	1	1	143.252	142.647	143.083	172.413	150.349	1	1	1	1	1	327.953	277.911	302.932	1	1	1	1	106.146	99.6774	102.912	0.684485	1	1	1	1	321.682	376.263	332.327	343.424	1	1	1	87.7307	1	7.13271e-06	0.409673	0.0155394
52517	A_55_P2126951	Zfp467	NM_001085417	ref|Mus musculus zinc finger protein 467 (Zfp467), transcript variant 4, mRNA [NM_001085417]	25.171	21.1898	24.2725	23.5444	1	1	1	1	8.87968	11.6359	6.21939	11.8404	9.64383	1	1	1	1	1	22.9435	26.5668	24.7552	1	1	1	1	10.1095	5.939	8.02427	0.832062	1	1	1	1	22.2321	28.6288	24.6801	25.1803	1	1	1	3.66578	1	0.000686403	0.409601	0.0261925
52805	A_55_P2078143	Otop1	NM_172709	ref|Mus musculus otopetrin 1 (Otop1), mRNA [NM_172709]	1.2526	0.970491	1.1251	1.11606	1	1	1	1	0.374522	0.597521	0.432532	0.423627	0.45705	0	1	0	0	0.25	1.10744	0.989193	1.04832	1	1	1	1	0.380623	0.328882	0.354753	0.776178	1	1	0	0.666667	1.19045	0.546658	0.354848	0.697319	1	1	0	0.620826	1	0.000713867	0.40952	0.00854715
5554	A_51_P272539	Irgc1	NM_199013	ref|Mus musculus immunity-related GTPase family, cinema 1 (Irgc1), mRNA [NM_199013]	1.96035	1.87281	1.49617	1.77644	1	1	1	1	0.664028	1.04456	0.35118	0.846939	0.726677	1	1	0	1	0.75	1.2079	2.25613	1.73202	1	1	1	1	0.708774	0.397139	0.552957	0.760938	1	0	1	0.666667	1.74352	1.91698	0.782309	1.48094	1	1	1	0.508412	0	0.00420449	0.409063	0.163795
28547	A_55_P2007389	Fam189b	NM_001014995	ref|Mus musculus family with sequence similarity 189, member B (Fam189b), mRNA [NM_001014995]	91.1415	91.4612	124.817	102.473	1	1	1	1	45.2535	48.1199	33.1321	41.1499	41.9139	1	1	1	1	1	94.8963	86.8712	90.8838	1	1	1	1	55.4281	32.726	44.077	1.05161	1	1	1	1	91.5351	112.67	134.34	112.848	1	1	1	26.4901	1	0.00186078	0.409023	0.0602431
41535	A_30_P01033671	chr7:111530578-111539097_R	chr7:111530578-111539097_R	lincRNA:chr7:111530578-111539097 reverse strand	5.504	4.74922	4.3865	4.87991	1	1	1	1	1.69898	1.87272	2.08708	2.30339	1.99054	1	1	1	1	1	5.16985	5.51983	5.34484	1	1	1	1	1.70566	3.45236	2.57901	1.29563	1	0	1	0.666667	2.76326	4.91342	4.16876	3.94848	1	1	1	0.467537	0	0.000262335	0.407906	0.0899382
33667	A_55_P1968703	Gfra2	NM_008115	ref|Mus musculus glial cell line derived neurotrophic factor family receptor alpha 2 (Gfra2), mRNA [NM_008115]	1.44949	1.76837	1.66814	1.62867	1	1	1	1	0.754669	0.961962	0.608973	0.330456	0.664015	1	1	1	0	0.75	1.78309	1.30434	1.54371	1	1	1	1	1.17779	1.09477	1.13628	1.71123	1	0	1	0.666667	0.730925	1.12947	1.63245	1.16428	1	1	1	0.474116	1	0.00273285	0.407704	0.235536
47532	A_52_P284889	Prkcz	NM_008860	ref|Mus musculus protein kinase C, zeta (Prkcz), transcript variant 1, mRNA [NM_008860]	32.5353	34.2567	41.688	36.16	1	1	1	1	16.6295	15.3245	15.0513	11.6146	14.655	1	1	1	1	1	43.0283	42.1024	42.5653	1	1	1	1	13.0741	14.5718	13.823	0.943228	1	1	1	1	63.3352	69.6516	76.0362	69.6743	1	1	1	11.5458	1	0.000476819	0.405281	0.000936891
43115	A_30_P01027975	chr10:83980790-83986015_R	chr10:83980790-83986015_R	lincRNA:chr10:83980790-83986015 reverse strand	10.4252	12.9175	16.0517	13.1315	1	1	1	1	5.06593	6.64857	4.82771	4.7256	5.31695	1	1	1	1	1	10.1638	10.2539	10.2089	1	1	1	1	3.04769	3.68768	3.36768	0.633385	1	0	1	0.666667	13.6429	10.0602	14.0271	12.5767	1	1	1	2.27851	1	0.00307724	0.404902	0.00222378
51918	A_30_P01032787	chr6:121040274-121040713_R	chr6:121040274-121040713_R	lincRNA:chr6:121040274-121040713 reverse strand	6.05341	6.08816	7.48693	6.54283	1	1	1	1	2.05398	1.66167	4.76683	2.09244	2.64373	1	1	1	1	1	5.56427	5.47649	5.52038	1	1	1	1	2.10366	2.66786	2.38576	0.902423	1	1	1	1	7.09418	6.28948	6.89138	6.75835	1	1	1	3.74956	1	0.00866232	0.404065	0.00819314
60514	A_51_P104768	JX120299	JX120299	gb|Mus musculus strain C57BL/6 clone 57 immunoglobulin heavy chain mRNA, partial cds. [JX120299]	1.2074	1.34154	1.02605	1.19166	1	1	1	1	0.369659	0.681191	0.429782	0.440493	0.480281	0	1	0	0	0.25	3.08298	2.89764	2.99031	1	1	1	1	2.27255	1.92463	2.09859	4.36951	1	0	1	0.666667	2.64372	5.75975	3.3832	3.92889	1	1	1	5.39034	1	0.0014094	0.403035	0.0455463
20979	A_51_P127297	Hsd11b1	NM_008288	ref|Mus musculus hydroxysteroid 11-beta dehydrogenase 1 (Hsd11b1), transcript variant 1, mRNA [NM_008288]	123.646	107.259	91.5469	107.484	1	1	1	1	30.5074	44.5409	46.8985	51.2305	43.2943	1	1	1	1	1	73.8953	53.7234	63.8094	1	1	1	1	24.3201	18.2566	21.2883	0.491712	1	1	1	1	96.922	102.533	91.0514	96.8356	1	1	1	18.7985	1	0.00102386	0.402798	0.0562233
37304	A_55_P2086433	Oasl1	NM_145209	ref|Mus musculus 2'-5' oligoadenylate synthetase-like 1 (Oasl1), mRNA [NM_145209]	192.822	133.603	198.17	174.865	1	1	1	1	62.3138	64.209	75.7016	79.4121	70.4091	1	1	1	1	1	141.294	184.426	162.86	1	1	1	1	153.821	155.713	154.767	2.19811	1	1	1	1	130.63	207.648	252.811	197.03	1	1	1	56.7693	1	0.00214917	0.402648	0.743736
1694	A_55_P2153762	A630081J09Rik	XM_003086474	ref|PREDICTED: Mus musculus RIKEN cDNA A630081J09 gene (A630081J09Rik), mRNA [XM_003086474]	64.8347	54.2413	55.6268	58.2342	1	1	1	1	20.7562	23.4973	21.6083	27.8086	23.4176	1	1	1	1	1	75.6337	55.1969	65.4153	1	1	1	1	25.8134	21.317	23.5652	1.0063	1	1	1	1	69.6617	63.1081	79.0564	70.6087	1	1	1	7.65846	1	0.000141199	0.402128	0.0571938
43055	A_55_P2314229	C920021A13	AK083360	gb|Mus musculus 2 days neonate thymus thymic cells cDNA, RIKEN full-length enriched library, clone:C920021A13 product:unclassifiable, full insert sequence. [AK083360]	4.77888	3.68799	2.71525	3.72738	1	1	1	1	1.38838	1.69091	1.22874	1.6806	1.49716	1	1	1	1	1	3.87649	2.91929	3.39789	1	1	1	1	1.43138	1.87588	1.65363	1.10451	1	1	1	1	5.85632	4.11256	3.4283	4.46572	1	1	1	1.19096	1	0.00758583	0.401665	0.0806115
24050	A_55_P2056719	AF067061	NM_199060	ref|Mus musculus cDNA sequence AF067061 (AF067061), mRNA [NM_199060]	5.14156	4.29173	3.35608	4.26312	1	1	1	1	1.37215	2.71518	1.48729	1.26126	1.70897	1	1	1	1	1	3.26889	1.4823	2.3756	1	1	1	1	2.32449	6.59024	4.45737	2.60822	1	0	1	0.666667	3.83332	5.01073	3.08353	3.97586	1	1	1	1.0961	1	0.00743904	0.400873	0.46299
9113	A_51_P202050	Dtx1	NM_008052	ref|Mus musculus deltex 1 homolog (Drosophila) (Dtx1), mRNA [NM_008052]	1580.5	1386.11	1382.4	1449.67	1	1	1	1	470.096	559.015	697.595	589.26	578.992	1	1	1	1	1	969.732	1293.45	1131.59	1	1	1	1	366.227	427.764	396.996	0.685667	1	1	1	1	2078.08	1558.59	1709.22	1781.96	1	1	1	378.044	1	0.000100484	0.399395	0.046801
61430	A_55_P1958857	Nek6	NM_001159631	ref|Mus musculus NIMA (never in mitosis gene a)-related expressed kinase 6 (Nek6), transcript variant 1, mRNA [NM_001159631]	5.54445	5.0096	4.99534	5.18313	1	1	1	1	1.94754	2.11543	2.12522	2.07674	2.06623	1	1	1	1	1	4.09321	3.81732	3.95526	1	1	1	1	2.01248	2.0186	2.01554	0.975467	1	0	1	0.666667	4.34553	4.66787	4.80338	4.60559	1	1	1	6.19147	1	6.32904e-06	0.398646	0.00502203
52518	A_66_P110532	Zfp945	NM_177358	ref|Mus musculus zinc finger protein 945 (Zfp945), transcript variant 2, mRNA [NM_177358]	1.55641	1.4373	1.56871	1.52081	1	1	1	1	0.292773	1.01659	0.347115	0.768116	0.606149	0	1	0	1	0.5	0.97034	1.201	1.08567	1	1	1	1	1.2635	1.10087	1.18219	1.95032	1	0	1	0.666667	1.47277	0.561708	0.669952	0.901476	1	1	1	1.73387	1	0.00702728	0.39857	0.5646
51666	A_30_P01030826	chr1:59773381-59775888_F	chr1:59773381-59775888_F	lincRNA:chr1:59773381-59775888 forward strand	0.972494	1.13555	1.30078	1.13628	1	1	1	1	0.319029	0.727625	0.385669	0.37797	0.452573	0	1	0	1	0.5	0.802579	0.899904	0.851241	1	1	1	1	1.07782	0.7009	0.88936	1.96512	1	0	1	0.666667	0.313698	0.788982	0.326605	0.476428	0	1	0	0.912366	1	0.00394975	0.398295	0.862831
13063	A_55_P2000973	Syt15	NM_181529	ref|Mus musculus synaptotagmin XV (Syt15), transcript variant a, mRNA [NM_181529]	2.49481	1.97825	1.91976	2.13094	1	1	1	1	0.809866	0.827998	0.322228	1.43287	0.84824	1	1	0	1	0.75	3.00903	2.5596	2.78432	1	1	1	1	0.858045	0.402858	0.630451	0.743247	1	0	1	0.666667	1.88849	2.45248	1.8545	2.06516	1	1	1	0.554876	1	0.00894987	0.398059	0.0213471
48028	A_51_P127297	Hsd11b1	NM_008288	ref|Mus musculus hydroxysteroid 11-beta dehydrogenase 1 (Hsd11b1), transcript variant 1, mRNA [NM_008288]	121.907	104.207	85.453	103.856	1	1	1	1	27.7819	43.8152	43.8042	49.7622	41.2909	1	1	1	1	1	68.4579	52.2444	60.3511	1	1	1	1	23.187	17.0121	20.0995	0.486779	1	1	1	1	100.343	100.894	92.2394	97.8256	1	1	1	16.8741	1	0.00184433	0.397579	0.043442
53317	A_30_P01018678	chr9:121845920-121858120_F	chr9:121845920-121858120_F	lincRNA:chr9:121845920-121858120 forward strand	10.0383	10.9192	13.1962	11.3846	1	1	1	1	7.9596	2.64544	3.90309	3.58466	4.5232	1	1	1	1	1	18.8885	16.8473	17.8679	1	1	1	1	4.39179	3.46381	3.9278	0.868368	1	1	1	1	27.0714	27.8254	32.1405	29.0125	1	1	1	6.16362	1	0.00777865	0.39731	0.00640629
24615	A_52_P513177	Sla	NM_001029841	ref|Mus musculus src-like adaptor (Sla), transcript variant 1, mRNA [NM_001029841]	334.123	353.7	496.595	394.806	1	1	1	1	156.364	148.405	148.67	171.768	156.302	1	1	1	1	1	322.795	443.502	383.149	1	1	1	1	152.763	185.279	169.021	1.08138	1	1	1	1	320.493	339.731	430.28	363.501	1	1	1	94.658	1	0.00270574	0.395896	0.0756647
11385	A_55_P2051229	Gpr132	NM_019925	ref|Mus musculus G protein-coupled receptor 132 (Gpr132), mRNA [NM_019925]	1428.41	1426.12	1914.45	1589.66	1	1	1	1	599.427	657.987	600.577	657.365	628.839	1	1	1	1	1	1690.02	1715.95	1702.99	1	1	1	1	778.43	857.659	818.044	1.30088	1	1	1	1	1525.17	1536.2	1706.13	1589.16	1	1	1	654.299	1	0.000917701	0.395581	0.00221107
28074	A_55_P1983683	Rgag4	NM_183318	ref|Mus musculus retrotransposon gag domain containing 4 (Rgag4), transcript variant 1, mRNA [NM_183318]	8.90369	7.6198	8.13444	8.21931	1	1	1	1	2.22268	2.57341	3.91255	4.28224	3.24772	1	1	1	1	1	6.53016	7.24847	6.88931	1	1	1	1	4.01325	3.94229	3.97777	1.22479	1	0	1	0.666667	3.01338	4.87086	7.85712	5.24712	1	1	1	3.06087	1	0.000702245	0.395133	0.0150194
6104	A_55_P1973259	Gamt	NM_010255	ref|Mus musculus guanidinoacetate methyltransferase (Gamt), mRNA [NM_010255]	47.0402	40.1308	41.5847	42.9186	1	1	1	1	16.1761	16.6459	14.3537	20.3086	16.8711	1	1	1	1	1	33.6985	31.1734	32.4359	1	1	1	1	10.5595	9.81708	10.1883	0.603891	1	1	1	1	25.7184	36.6309	32.7392	31.6962	1	1	1	6.99122	1	9.32819e-05	0.393095	0.00348046
49776	A_30_P01018454	chr15:10367307-10370076_R	chr15:10367307-10370076_R	lincRNA:chr15:10367307-10370076 reverse strand	0.613262	1.01212	0.659759	0.761714	1	1	1	1	0.2687	0.27033	0.323756	0.334769	0.299389	0	1	0	1	0.5	0.234417	0.41259	0.323503	1	1	1	1	0.586913	0.553478	0.570196	1.90453	1	0	1	0.666667	0.337548	0.190844	1.32527	0.617888	1	0	1	0.467847	0	0.00766512	0.393046	0.112646
45770	A_51_P101545	Hgfac	NM_019447	ref|Mus musculus hepatocyte growth factor activator (Hgfac), mRNA [NM_019447]	3.4919	2.19351	2.51626	2.73389	1	1	1	1	1.31169	0.803445	1.24582	0.933267	1.07355	1	1	1	1	1	3.2647	1.61154	2.43812	1	1	1	1	1.14436	1.87359	1.50898	1.40559	1	1	1	1	5.03413	3.55481	3.34271	3.97722	1	1	1	1.29603	1	0.00558401	0.392684	0.41185
12162	A_30_P01026237	chr9:121845920-121858120_F	chr9:121845920-121858120_F	lincRNA:chr9:121845920-121858120 forward strand	13.6596	9.99326	11.6765	11.7765	1	1	1	1	5.97549	2.86009	5.51305	4.11742	4.61651	1	1	1	1	1	27.3019	20.8738	24.0878	1	1	1	1	8.04384	2.39851	5.22117	1.13098	1	1	1	1	26.5915	33.8385	19.9232	26.7844	1	1	1	14.7534	1	0.00202455	0.392012	0.0477529
52196	A_66_P122086	9030619P08Rik	NM_001039720	ref|Mus musculus RIKEN cDNA 9030619P08 gene (9030619P08Rik), mRNA [NM_001039720]	49.9041	28.2943	36.3244	38.1743	1	1	1	1	14.2161	13.93	20.2239	11.4596	14.9574	1	1	1	1	1	38.6162	41.5482	40.0822	1	1	1	1	22.6684	23.0556	22.862	1.52848	1	1	1	1	28.7541	60.4414	39.2242	42.8066	1	1	1	5.31133	1	0.00972275	0.391818	0.00729351
52229	A_55_P2074656	Padi2	NM_008812	ref|Mus musculus peptidyl arginine deiminase, type II (Padi2), mRNA [NM_008812]	77.8571	70.871	104.738	84.4889	1	1	1	1	40.4838	29.6957	30.8031	31.1739	33.0391	1	1	1	1	1	42.1613	46.8866	44.5239	1	1	1	1	13.2647	16.8048	15.0347	0.455059	1	1	1	1	51.0773	68.2633	87.6838	69.0082	1	1	1	11.0543	1	0.00244025	0.391047	0.00987375
42265	A_55_P2000444	A_55_P2000444	A_55_P2000444	Unknown	0.63542	0.725835	1.09411	0.818454	1	1	1	1	0.284327	0.327802	0.330143	0.336197	0.319617	0	1	0	0	0.25	0.700497	0.265401	0.482949	1	0	1	0.666667	0.48097	0.275605	0.378287	1.18356	1	1	1	1	0.272448	0.656318	1.05809	0.662284	0	1	1	0.480652	0	0.00832684	0.390513	0.70596
16748	A_55_P2156288	TC1707105	TC1707105	tc|Q4SEN0_TETNG (Q4SEN0) Chromosome undetermined SCAF14615, whole genome shotgun sequence, partial (3%) [TC1776928]	3.26107	2.77483	3.24536	3.09375	1	1	1	1	0.461445	1.60882	1.54018	1.21508	1.20638	1	1	1	1	1	2.40995	2.53569	2.47282	1	1	1	1	1.28589	1.74657	1.51623	1.25684	1	0	1	0.666667	1.59925	3.52691	2.11126	2.41247	1	1	1	0.542415	0	0.00255065	0.389941	0.0570231
2140	A_52_P51024	Gna15	NM_010304	ref|Mus musculus guanine nucleotide binding protein, alpha 15 (Gna15), mRNA [NM_010304]	13.0133	16.1629	19.5642	16.2468	1	1	1	1	5.86594	5.15604	6.55867	7.74091	6.33039	1	1	1	1	1	11.6205	14.1208	12.8707	1	1	1	1	4.90687	5.86148	5.38418	0.850528	1	0	1	0.666667	11.8248	12.6537	21.9499	15.4761	1	1	1	6.95903	1	0.00215673	0.389639	0.0304972
61105	A_55_P1991505	Gamt	NM_010255	ref|Mus musculus guanidinoacetate methyltransferase (Gamt), mRNA [NM_010255]	36.9961	37.6655	37.371	37.3442	1	1	1	1	11.7391	17.2221	11.6872	17.5382	14.5467	1	1	1	1	1	31.7711	30.1069	30.939	1	1	1	1	11.2757	8.37927	9.82747	0.675583	1	1	1	1	20.3812	32.1794	30.6687	27.7431	1	1	1	6.82387	1	7.92626e-05	0.389529	0.00620113
22797	A_51_P302942	Rasl10a	NM_145216	ref|Mus musculus RAS-like, family 10, member A (Rasl10a), mRNA [NM_145216]	7.84321	8.89733	10.7274	9.15597	1	1	1	1	3.47176	3.51916	3.59711	3.67024	3.56457	1	1	1	1	1	8.69487	7.21147	7.95317	1	1	1	1	2.46024	2.66842	2.56433	0.719394	1	0	1	0.666667	5.44252	4.49406	8.779	6.23853	1	1	1	1.20202	1	0.000519585	0.389316	0.0187746
27515	A_30_P01025921	chr10:83980790-83986015_R	chr10:83980790-83986015_R	lincRNA:chr10:83980790-83986015 reverse strand	10.825	13.4388	12.8913	12.385	1	1	1	1	5.76443	5.34859	3.69482	4.47121	4.81976	1	1	1	1	1	10.1975	10.4646	10.331	1	1	1	1	3.67268	2.93545	3.30407	0.685525	1	0	1	0.666667	12.4639	8.50239	11.656	10.8741	1	1	1	1.87806	1	0.000317379	0.38916	0.0030984
3537	A_55_P2185900	Nrg4	NM_032002	ref|Mus musculus neuregulin 4 (Nrg4), mRNA [NM_032002]	1.63313	1.1369	1.25493	1.34165	1	1	1	1	0.294077	0.382844	0.714294	0.696035	0.521813	0	1	1	1	0.75	1.41191	1.2526	1.33226	1	1	1	1	0.396118	0.25999	0.328054	0.628682	1	0	0	0.333333	1.27271	0.202294	0.485958	0.653654	1	0	1	0.496567	1	0.00587234	0.388933	0.0107116
6515	A_55_P1978866	A_55_P1978866	A_55_P1978866	Unknown	137.474	104.692	173.751	138.639	1	1	1	1	52.5558	43.1843	72.0333	47.6193	53.8482	1	1	1	1	1	76.553	73.781	75.167	1	1	1	1	54.1341	56.0712	55.1026	1.0233	1	1	1	1	53.7133	107.484	64.7373	75.3116	1	1	1	40.1112	1	0.00567056	0.388405	0.00702711
39124	A_52_P530291	Pim1	NM_008842	ref|Mus musculus proviral integration site 1 (Pim1), mRNA [NM_008842]	60.135	66.894	75.0517	67.3602	1	1	1	1	31.8301	21.2468	27.4579	24.0428	26.1444	1	1	1	1	1	67.1661	80.669	73.9176	1	1	1	1	41.9375	42.9893	42.4634	1.62419	1	1	1	1	58.3661	58.0592	73.0483	63.1578	1	1	1	34.2653	1	0.000261745	0.388128	0.0433596
23376	A_55_P2091359	Padi2	NM_008812	ref|Mus musculus peptidyl arginine deiminase, type II (Padi2), mRNA [NM_008812]	80.0347	75.0159	104.627	86.5592	1	1	1	1	40.2645	32.6316	28.3449	32.9844	33.5564	1	1	1	1	1	42.4511	50.1615	46.3063	1	1	1	1	13.5764	18.0297	15.8031	0.470941	1	1	1	1	52.597	68.4009	90.2624	70.4201	1	1	1	9.91232	1	0.00131589	0.38767	0.0206448
55845	A_30_P01025556	chr9:13224147-13424397_F	chr9:13224147-13424397_F	lincRNA:chr9:13224147-13424397 forward strand	2.84985	3.03093	1.78506	2.55528	1	1	1	1	0.495251	1.14701	1.29367	1.02528	0.990304	1	1	1	1	1	0.867249	2.13219	1.49972	1	1	1	1	0.972911	1.16413	1.06852	1.07898	1	0	1	0.666667	1.68878	1.59074	1.69447	1.65799	1	1	1	0.518579	1	0.00966196	0.387552	0.569715
45505	A_55_P1982638	Gm20767	NM_001039648	ref|Mus musculus predicted gene, 20767 (Gm20767), mRNA [NM_001039648]	1.18544	1.00107	0.846648	1.01105	1	1	1	1	0.263103	0.500724	0.316029	0.486213	0.391517	0	1	0	1	0.5	0.791116	0.250102	0.520609	1	0	1	0.666667	0.939521	1.63106	1.28529	3.28285	1	0	1	0.666667	0.674367	1.66768	0.283766	0.875271	1	1	0	0.458286	0	0.00228738	0.387238	0.223663
38903	A_55_P2066299	Gpr137b	NM_031999	ref|Mus musculus G protein-coupled receptor 137B (Gpr137b), mRNA [NM_031999]	64.441	63.967	59.3317	62.5799	1	1	1	1	21.8191	27.3275	22.6722	25.0387	24.2144	1	1	1	1	1	49.2459	47.3636	48.3048	1	1	1	1	21.2089	19.026	20.1174	0.830804	1	1	1	1	54.885	66.1054	56.5785	59.1896	1	1	1	10.7731	1	7.17037e-06	0.386936	0.00260397
47028	A_55_P2079619	Rnf43	NM_172448	ref|Mus musculus ring finger protein 43 (Rnf43), mRNA [NM_172448]	19.1537	15.5356	22.5835	19.0909	1	1	1	1	8.65242	7.23306	6.34258	7.29522	7.38082	1	1	1	1	1	12.2359	13.2165	12.7262	1	1	1	1	4.2752	7.63702	5.95611	0.806971	1	1	1	1	33.788	29.6733	27.598	30.3531	1	1	1	7.37052	1	0.00126016	0.386614	0.0608484
42504	A_55_P2018697	Ldhd	NM_027570	ref|Mus musculus lactate dehydrogenase D (Ldhd), nuclear gene encoding mitochondrial protein, mRNA [NM_027570]	3.75748	2.95275	4.42674	3.71232	1	1	1	1	1.75977	0.76748	2.07778	1.12853	1.43339	1	1	1	1	1	5.261	3.75055	4.50577	1	1	1	1	2.3931	2.02882	2.21096	1.54247	1	1	1	1	5.80471	5.98749	5.06426	5.61882	1	1	1	2.49748	1	0.00609621	0.386117	0.0980416
41199	A_51_P127297	Hsd11b1	NM_008288	ref|Mus musculus hydroxysteroid 11-beta dehydrogenase 1 (Hsd11b1), transcript variant 1, mRNA [NM_008288]	133.948	110.89	95.1889	113.342	1	1	1	1	32.1046	47.9658	42.6706	51.561	43.5755	1	1	1	1	1	74.6457	55.7357	65.1907	1	1	1	1	25.5097	18.1677	21.8387	0.501169	1	1	1	1	108.53	104.313	99.1345	103.992	1	1	1	18.2299	1	0.00125171	0.38446	0.0506174
40444	A_51_P271761	Gm568	BC028561	gb|Mus musculus gene model 568, (NCBI), mRNA (cDNA clone IMAGE:1380536), partial cds. [BC028561]	14.0954	13.8575	10.4387	12.7972	1	1	1	1	4.16854	5.34669	4.36492	5.75887	4.90976	1	1	1	1	1	12.1021	10.9094	11.5057	1	1	1	1	3.75805	3.21655	3.4873	0.71028	1	0	1	0.666667	8.01399	10.9359	7.11558	8.68849	1	1	1	0.46017	0	0.000777101	0.38366	0.00660539
29469	A_51_P246066	Slamf9	NM_029612	ref|Mus musculus SLAM family member 9 (Slamf9), mRNA [NM_029612]	32.731	35.7861	31.4585	33.3252	1	1	1	1	15.7598	13.007	9.28536	13.0282	12.7701	1	1	1	1	1	18.6944	19.8086	19.2515	1	1	1	1	7.15916	8.28782	7.72349	0.604811	1	1	1	1	16.1574	19.7772	17.5062	17.8136	1	1	1	26.7506	1	0.000118513	0.383197	0.00469874
35516	A_51_P334739	Cdon	NM_021339	ref|Mus musculus cell adhesion molecule-related/down-regulated by oncogenes (Cdon), mRNA [NM_021339]	3.9921	3.40794	2.51201	3.30401	1	1	1	1	1.10559	1.03005	2.109	0.818331	1.26574	1	1	1	1	1	3.68254	2.37104	3.02679	1	1	1	1	1.25936	0.735458	0.99741	0.788006	1	0	1	0.666667	5.45865	2.74474	5.03205	4.41181	1	1	1	0.686416	1	0.00922747	0.383092	0.102749
38248	A_51_P488730	Zfp612	NM_175480	ref|Mus musculus zinc finger protein 612 (Zfp612), mRNA [NM_175480]	8.98583	8.26172	10.5799	9.27581	1	1	1	1	3.24111	3.27344	4.87981	2.80781	3.55054	1	1	1	1	1	4.53777	5.73501	5.13639	1	1	1	1	2.54034	2.42626	2.4833	0.699415	1	1	1	1	16.7194	12.7573	12.4322	13.9696	1	1	1	3.94026	1	0.000765902	0.382775	0.0477241
5578	A_55_P2136121	9030617O03Rik	NM_145448	ref|Mus musculus RIKEN cDNA 9030617O03 gene (9030617O03Rik), mRNA [NM_145448]	9.22578	9.18084	10.3933	9.59996	1	1	1	1	2.64276	3.38982	4.21267	4.40334	3.66215	1	1	1	1	1	11.8178	12.661	12.2394	1	1	1	1	2.57676	5.1382	3.85748	1.05334	1	1	1	1	13.2671	13.4235	10.056	12.2489	1	1	1	0.810382	1	0.000156223	0.381475	0.0249141
48791	A_51_P127297	Hsd11b1	NM_008288	ref|Mus musculus hydroxysteroid 11-beta dehydrogenase 1 (Hsd11b1), transcript variant 1, mRNA [NM_008288]	129.102	109.851	96.8615	111.938	1	1	1	1	31.8771	46.8422	46.5799	45.0218	42.5802	1	1	1	1	1	82.5002	52.895	67.6976	1	1	1	1	25.3087	19.0976	22.2031	0.521442	1	1	1	1	100.957	108.134	95.4387	101.51	1	1	1	17.7221	1	0.000561073	0.380391	0.0950328
9438	A_51_P127297	Hsd11b1	NM_008288	ref|Mus musculus hydroxysteroid 11-beta dehydrogenase 1 (Hsd11b1), transcript variant 1, mRNA [NM_008288]	127.935	115.148	96.1866	113.09	1	1	1	1	29.8166	47.6325	44.9185	49.6123	42.995	1	1	1	1	1	73.8586	54.0629	63.9608	1	1	1	1	24.7293	18.7162	21.7227	0.505239	1	1	1	1	97.7591	104.392	89.9075	97.3527	1	1	1	19.5679	1	0.000675174	0.380185	0.0550716
38039	A_55_P2266285	6330522J23Rik	AK020094	gb|Mus musculus adult male medulla oblongata cDNA, RIKEN full-length enriched library, clone:6330522J23 product:unclassifiable, full insert sequence. [AK020094]	11.6138	13.0394	13.9162	12.8565	1	1	1	1	3.76691	8.05226	2.58979	5.13725	4.88655	1	1	1	1	1	7.30469	10.0995	8.70211	1	1	1	1	1.86616	2.53858	2.20237	0.450701	1	0	1	0.666667	8.27675	3.80636	5.77466	5.95259	1	1	1	1.14234	1	0.00316752	0.380085	0.0455817
31933	A_51_P144632	Sit1	NM_019436	ref|Mus musculus suppression inducing transmembrane adaptor 1 (Sit1), mRNA [NM_019436]	60.6466	64.5187	60.734	61.9664	1	1	1	1	29.7081	24.2854	17.2481	22.8945	23.534	1	1	1	1	1	59.1756	40.1054	49.6405	1	1	1	1	22.7998	16.8776	19.8387	0.842979	1	1	1	1	49.3133	57.0016	49.1562	51.8237	1	1	1	28.1506	1	7.18013e-05	0.379787	0.0963009
41494	A_55_P2110758	B430306N03Rik	NM_177083	ref|Mus musculus RIKEN cDNA B430306N03 gene (B430306N03Rik), mRNA [NM_177083]	137.092	104.973	115.902	119.322	1	1	1	1	45.0332	48.9251	42.1	45.132	45.2976	1	1	1	1	1	120.79	96.1085	108.449	1	1	1	1	43.1476	31.4423	37.295	0.823332	1	1	1	1	131.19	134.849	81.4605	115.833	1	1	1	25.2549	1	0.00025674	0.379624	0.0349275
20313	A_30_P01021729	chr9:121846340-121848578_F	chr9:121846340-121848578_F	lincRNA:chr9:121846340-121848578 forward strand	5.32972	5.44531	7.28336	6.01947	1	1	1	1	3.77592	1.00598	1.89633	2.45402	2.28306	1	1	1	1	1	10.7826	9.53638	10.1595	1	1	1	1	2.24434	1.22782	1.73608	0.760416	1	1	1	1	20.7466	20.1677	19.2825	20.0656	1	1	1	6.72352	1	0.00764112	0.37928	0.00899007
1960	A_55_P2163774	Crip1	NM_007763	ref|Mus musculus cysteine-rich protein 1 (intestinal) (Crip1), mRNA [NM_007763]	7546.24	7632.69	8696.58	7958.5	1	1	1	1	2633.01	3246.59	2596.55	3577.38	3013.38	1	1	1	1	1	5856.16	6314.48	6085.32	1	1	1	1	1599.58	2353.83	1976.71	0.655976	1	1	1	1	7029.72	7017.98	7536.57	7194.76	1	1	1	1765.74	1	7.7718e-05	0.378637	0.0113403
22295	A_51_P127297	Hsd11b1	NM_008288	ref|Mus musculus hydroxysteroid 11-beta dehydrogenase 1 (Hsd11b1), transcript variant 1, mRNA [NM_008288]	127.393	109.534	93.99	110.306	1	1	1	1	30.5715	46.0504	43.8496	46.4185	41.7225	1	1	1	1	1	68.971	54.5046	61.7378	1	1	1	1	24.6529	18.4439	21.5484	0.516469	1	1	1	1	94.26	102.393	90.4686	95.7073	1	1	1	19.2071	1	0.000691739	0.378244	0.0362838
6178	A_30_P01022858	chr4:131737612-131738100_R	chr4:131737612-131738100_R	lincRNA:chr4:131737612-131738100 reverse strand	0.74017	0.920698	1.14146	0.93411	1	1	1	1	0.419232	0.258922	0.331092	0.397367	0.351653	1	0	0	1	0.5	0.493588	0.901016	0.697302	1	1	1	1	0.997173	0.83855	0.917861	2.61013	1	0	1	0.666667	0.291112	0.379879	0.596716	0.422569	0	1	1	0.481217	0	0.00273598	0.376458	0.41923
52028	A_51_P127297	Hsd11b1	NM_008288	ref|Mus musculus hydroxysteroid 11-beta dehydrogenase 1 (Hsd11b1), transcript variant 1, mRNA [NM_008288]	127.856	120.014	84.0674	110.646	1	1	1	1	31.4922	43.9541	42.8495	47.7055	41.5003	1	1	1	1	1	68.118	52.8023	60.4602	1	1	1	1	25.2976	17.4419	21.3697	0.514929	1	1	1	1	104.758	105.449	97.2984	102.502	1	1	1	19.9317	1	0.00222108	0.375075	0.0452117
21778	A_51_P127297	Hsd11b1	NM_008288	ref|Mus musculus hydroxysteroid 11-beta dehydrogenase 1 (Hsd11b1), transcript variant 1, mRNA [NM_008288]	131.329	114.614	94.7837	113.576	1	1	1	1	29.2041	48.7433	44.6617	47.5985	42.5519	1	1	1	1	1	76.0677	53.3978	64.7327	1	1	1	1	25.8356	18.4855	22.1605	0.520788	1	1	1	1	97.0065	103.434	95.572	98.6708	1	1	1	20.2125	1	0.000998472	0.374657	0.0701936
4145	A_30_P01022182	chr6:67054389-67054857_F	chr6:67054389-67054857_F	lincRNA:chr6:67054389-67054857 forward strand	0.875904	1.20578	0.908347	0.996676	1	1	1	1	0.456111	0.284382	0.369898	0.381516	0.372977	1	0	0	0	0.25	0.965891	0.545157	0.755524	1	1	1	1	0.2313	0.880337	0.555818	1.49022	1	0	1	0.666667	0.321031	0.370742	1.05834	0.583372	0	1	1	1.43552	1	0.00136321	0.374221	0.657011
51492	A_55_P2148534	Nr1d2	BC096461	gb|Mus musculus nuclear receptor subfamily 1, group D, member 2, mRNA (cDNA clone MGC:106146 IMAGE:5361394), complete cds. [BC096461]	13.1321	12.3517	11.4236	12.3025	1	1	1	1	4.74994	4.96291	5.40775	3.27058	4.5978	1	1	1	1	1	13.5323	13.1659	13.3491	1	1	1	1	5.88642	3.73962	4.81302	1.04681	1	1	1	1	15.9012	14.0968	12.6161	14.2047	1	1	1	2.02874	1	9.79102e-05	0.37373	0.0158868
49959	A_51_P261517	Tyrobp	NM_011662	ref|Mus musculus TYRO protein tyrosine kinase binding protein (Tyrobp), mRNA [NM_011662]	290.623	320.964	308.544	306.71	1	1	1	1	139.15	94.0795	95.0201	129.758	114.502	1	1	1	1	1	293.572	165.135	229.353	1	1	1	1	141.301	103.745	122.523	1.07005	1	1	1	1	287.581	298.455	294.028	293.355	1	1	1	121.812	1	6.35492e-05	0.373323	0.251414
57759	A_55_P2073345	DV057886	DV057886	gb|MONTH14_04_O03.x1 FH MONTH14 Mus musculus cDNA clone MONTH14_04_O03 similar to Chitinase like protein 2, mRNA sequence [DV057886]	11.3833	12.7462	11.6507	11.9267	1	1	1	1	6.19023	5.45407	3.09295	3.03612	4.44334	1	1	1	1	1	8.55734	11.8025	10.1799	1	1	1	1	3.31784	6.05619	4.68701	1.05484	1	1	1	1	7.13878	8.13892	10.3249	8.53421	1	1	1	0.503212	0	0.000738391	0.372553	0.12253
40527	A_55_P2110502	Zcchc18	NM_001035510	ref|Mus musculus zinc finger, CCHC domain containing 18 (Zcchc18), transcript variant 1, mRNA [NM_001035510]	3.05757	2.65144	2.67079	2.79327	1	1	1	1	1.6685	1.43012	0.430923	0.628578	1.03953	1	1	1	1	1	2.39079	2.47507	2.43293	1	1	1	1	0.493361	0.725435	0.609398	0.586224	1	0	1	0.666667	1.64248	2.37073	1.93397	1.9824	1	1	1	0.496677	0	0.00532798	0.372156	0.00455195
15231	A_55_P2394490	D630004K10Rik	AK052609	gb|Mus musculus 0 day neonate kidney cDNA, RIKEN full-length enriched library, clone:D630004K10 product:unclassifiable, full insert sequence. [AK052609]	28.336	22.7252	25.0808	25.3807	1	1	1	1	7.60069	11.0725	7.8127	11.272	9.43945	1	1	1	1	1	21.0081	27.262	24.1351	1	1	1	1	7.87205	5.34582	6.60894	0.70014	1	0	1	0.666667	28.1602	20.0928	17.1957	21.8162	1	1	1	3.15926	1	0.000309217	0.371915	0.0350896
27214	A_51_P170178	B3gnt8	NM_146184	ref|Mus musculus UDP-GlcNAc:betaGal beta-1,3-N-acetylglucosaminyltransferase 8 (B3gnt8), transcript variant 1, mRNA [NM_146184]	479.818	499.412	462.861	480.697	1	1	1	1	192.858	184.021	140.149	197.731	178.69	1	1	1	1	1	347.937	417.249	382.593	1	1	1	1	77.4531	104.532	90.9924	0.50922	1	1	1	1	285.728	344.993	310.438	313.72	1	1	1	38.3697	1	1.33733e-05	0.371731	0.0158935
53632	A_30_P01031998	chr10:83980790-83986015_R	chr10:83980790-83986015_R	lincRNA:chr10:83980790-83986015 reverse strand	9.51969	11.6774	13.3465	11.5145	1	1	1	1	5.11862	5.13873	3.3861	3.43581	4.26982	1	1	1	1	1	9.52291	9.46423	9.49357	1	1	1	1	3.52008	3.21083	3.36546	0.788197	1	0	1	0.666667	11.9914	10.0621	10.731	10.9282	1	1	1	2.32459	1	0.0011966	0.37082	0.000658922
58408	A_55_P2110327	1700039E15Rik	NM_001033176	ref|Mus musculus RIKEN cDNA 1700039E15 gene (1700039E15Rik), mRNA [NM_001033176]	4.72024	3.42034	3.55986	3.90015	1	1	1	1	1.34299	1.73978	1.57798	1.11205	1.4432	1	1	1	1	1	3.81209	4.76866	4.29038	1	1	1	1	1.00627	0.598225	0.802248	0.555881	1	1	1	1	6.13869	6.82184	4.17501	5.71185	1	1	1	1.74091	1	0.00133418	0.370037	0.0215081
61674	A_55_P2038130	Ptprj	NM_008982	ref|Mus musculus protein tyrosine phosphatase, receptor type, J (Ptprj), transcript variant 1, mRNA [NM_008982]	39.4533	34.5924	42.6872	38.911	1	1	1	1	14.5239	12.6946	12.3887	17.9658	14.3932	1	1	1	1	1	25.7673	30.1725	27.9699	1	1	1	1	5.56063	11.565	8.56281	0.594919	1	1	1	1	32.1215	27.1236	33.2497	30.8316	1	1	1	9.4167	1	0.000181986	0.369902	0.0348959
30548	A_52_P551909	Arhgap5	NM_009706	ref|Mus musculus Rho GTPase activating protein 5 (Arhgap5), mRNA [NM_009706]	3.7376	3.62587	4.24596	3.86981	1	1	1	1	0.966401	1.34776	1.58172	1.82921	1.43127	1	1	1	1	1	4.13057	4.93586	4.53322	1	1	1	1	1.96509	1.09123	1.52816	1.06769	1	0	1	0.666667	5.76976	3.6704	3.8133	4.41782	1	1	1	1.73005	1	0.000275568	0.369856	0.0369413
53493	A_66_P108856	Ccbp2	NM_021609	ref|Mus musculus chemokine binding protein 2 (Ccbp2), mRNA [NM_021609]	1.21777	1.02934	1.175	1.1407	1	1	1	1	0.711226	0.269206	0.357462	0.34865	0.421636	1	0	0	0	0.25	0.896659	1.1962	1.04643	1	1	1	1	0.418117	0.473832	0.445974	1.05772	1	0	1	0.666667	4.60037	3.5412	2.71993	3.6205	1	1	1	0.496646	0	0.0023064	0.369628	0.0587524
52350	A_55_P2141088	Tenm4	ENSMUST00000107162	ens|odd Oz/ten-m homolog 4 (Drosophila) [Source:MGI Symbol;Acc:MGI:2447063] [ENSMUST00000107162]	25.4416	22.9824	25.0468	24.4903	1	1	1	1	5.10691	10.7074	8.29626	12.0818	9.0481	1	1	1	1	1	14.8216	11.4922	13.1569	1	1	1	1	3.39646	6.21353	4.80499	0.53105	1	0	1	0.666667	16.1269	12.9748	21.0147	16.7055	1	1	1	3.20591	1	0.000478791	0.369457	0.0619084
11154	A_30_P01030387	chr19:53517903-53540753_R	chr19:53517903-53540753_R	lincRNA:chr19:53517903-53540753 reverse strand	91.0022	69.4567	94.401	84.9533	1	1	1	1	30.269	38.2513	25.4721	31.4465	31.3597	1	1	1	1	1	82.1955	109.639	95.9172	1	1	1	1	18.2786	24.3753	21.3269	0.680074	1	1	1	1	89.732	65.3482	54.1111	69.7304	1	1	1	8.31748	1	0.000708229	0.369141	0.0337259
6513	A_51_P127297	Hsd11b1	NM_008288	ref|Mus musculus hydroxysteroid 11-beta dehydrogenase 1 (Hsd11b1), transcript variant 1, mRNA [NM_008288]	129.349	115.007	92.3306	112.229	1	1	1	1	33.3695	44.4266	42.5334	45.2594	41.3973	1	1	1	1	1	73.9729	53.4391	63.706	1	1	1	1	25.2389	21.9323	23.5856	0.569738	1	1	1	1	99.9762	106.651	99.8037	102.144	1	1	1	18.7096	1	0.000711809	0.368864	0.0610919
51362	A_55_P2126950	Zfp467	NM_001085417	ref|Mus musculus zinc finger protein 467 (Zfp467), transcript variant 4, mRNA [NM_001085417]	38.9759	36.159	38.3275	37.8208	1	1	1	1	11.732	15.9323	9.77771	18.3517	13.9484	1	1	1	1	1	39.3689	39.0587	39.2138	1	1	1	1	15.1099	7.88254	11.4962	0.824197	1	1	1	1	29.8403	44.9432	34.0962	36.2932	1	1	1	5.91295	1	0.000180635	0.368802	0.0166062
42175	A_51_P462790	Camkmt	AK007130	gb|Mus musculus adult male testis cDNA, RIKEN full-length enriched library, clone:1700106N22 product:similar to CDNA: FLJ23451 FIS, CLONE HSI06456 [Homo sapiens], full insert sequence. [AK007130]	5.82883	5.95441	5.42943	5.73755	1	1	1	1	2.17412	1.79813	2.72093	1.76115	2.11358	1	1	1	1	1	3.81476	4.43767	4.12621	1	1	1	1	2.06749	1.91357	1.99053	0.941779	1	1	1	1	5.46276	4.09797	3.82349	4.46141	1	1	1	0.485354	0	6.33903e-05	0.368377	0.0218296
7611	A_55_P2141084	Tenm4	NM_011858	ref|Mus musculus teneurin transmembrane protein 4 (Tenm4), mRNA [NM_011858]	45.7469	45.5049	52.3068	47.8529	1	1	1	1	11.7053	24.4283	14.3957	19.8096	17.5847	1	1	1	1	1	24.6243	19.0128	21.8185	1	1	1	1	6.63575	9.46354	8.04964	0.457763	1	1	1	1	29.1929	27.5604	35.2136	30.6557	1	1	1	3.50752	1	0.000527522	0.367475	0.0483258
51152	A_30_P01027642	chr2:143992000-143992611_F	chr2:143992000-143992611_F	lincRNA:chr2:143992000-143992611 forward strand	1.74281	1.55989	1.22384	1.50885	1	1	1	1	0.821874	0.303594	0.399447	0.685118	0.552508	1	0	0	1	0.5	3.53799	2.13398	2.83599	1	1	1	1	1.46759	0.547106	1.00735	1.82323	1	0	1	0.666667	1.8421	1.62586	2.3803	1.94942	1	1	1	0.56416	0	0.0041196	0.366179	0.161243
56611	A_51_P103397	Vwf	NM_011708	ref|Mus musculus Von Willebrand factor homolog (Vwf), mRNA [NM_011708]	3.97934	3.91471	6.30233	4.73213	1	1	1	1	1.85761	1.82301	1.8198	1.41279	1.7283	1	1	1	1	1	2.55237	5.15227	3.85232	1	1	1	1	1.90191	2.09705	1.99948	1.1569	1	1	1	1	52.1494	32.872	32.6131	39.2115	1	1	1	5.89953	1	0.00645081	0.365227	0.291125
19960	A_51_P519648	Mical3	NM_153396	ref|Mus musculus microtubule associated monoxygenase, calponin and LIM domain containing 3 (Mical3), transcript variant 2, mRNA [NM_153396]	2.91646	3.77813	4.88182	3.8588	1	1	1	1	1.49765	0.995614	1.42899	1.67285	1.39878	1	1	1	1	1	3.58775	3.23459	3.41117	1	1	1	1	1.26809	1.15187	1.20998	0.865026	1	1	1	1	4.32409	3.77615	4.81305	4.30443	1	1	1	2.05161	1	0.00460309	0.36249	0.00705688
51205	A_55_P2052106	BC049762	NM_177567	ref|Mus musculus cDNA sequence BC049762 (BC049762), mRNA [NM_177567]	1.26683	1.07596	1.40485	1.24921	1	1	1	1	0.563453	0.557722	0.346515	0.340107	0.451949	1	1	0	0	0.5	1.00189	1.59784	1.29987	1	1	1	1	0.718098	1.02188	0.869987	1.92497	1	0	1	0.666667	0.82516	1.31682	0.812622	0.984866	1	1	1	0.483687	0	0.000747729	0.361788	0.327419
6804	A_51_P375146	Cd36	NM_007643	ref|Mus musculus CD36 antigen (Cd36), transcript variant 2, mRNA [NM_007643]	35.0334	52.8655	38.774	42.2243	1	1	1	1	17.9535	15.8226	10.0715	17.0357	15.2208	1	1	1	1	1	19.9234	28.3597	24.1416	1	1	1	1	2.80206	12.7408	7.77143	0.510579	1	1	1	1	22.5191	28.3448	35.0347	28.6329	1	1	1	22.7652	1	0.00294668	0.360475	0.128651
61657	A_30_P01030919	chr1:87419050-87452625_F	chr1:87419050-87452625_F	lincRNA:chr1:87419050-87452625 forward strand	5.78867	3.76778	5.07289	4.87645	1	1	1	1	1.12836	2.51927	2.21843	1.16149	1.75689	1	1	1	1	1	5.51696	6.3343	5.92563	1	1	1	1	2.2923	2.64724	2.46977	1.40576	1	1	1	1	6.36194	5.17661	3.34234	4.9603	1	1	1	1.14793	1	0.00495028	0.36028	0.0162176
46	A_55_P1999972	Gm3187	ENSMUST00000178429	ens|predicted gene 3187 [Source:MGI Symbol;Acc:MGI:3781366] [ENSMUST00000178429]	1.89204	2.93402	2.6914	2.50582	1	1	1	1	0.786979	0.735206	0.573966	1.51494	0.902773	1	1	1	1	1	1.91277	1.4808	1.69678	1	1	1	1	1.70928	2.20123	1.95526	2.16584	1	1	1	1	0.712494	1.37294	1.57678	1.22074	1	1	1	1.3707	1	0.00678408	0.360271	0.512501
53452	A_55_P2066301	Gpr137b-ps	NR_003568	ref|Mus musculus G protein-coupled receptor 137B, pseudogene (Gpr137b-ps), non-coding RNA [NR_003568]	79.0122	73.818	72.3021	75.0441	1	1	1	1	26.6312	27.6352	22.4151	31.3221	27.0009	1	1	1	1	1	65.7674	60.0649	62.9161	1	1	1	1	24.8847	24.9458	24.9152	0.922755	1	1	1	1	80.4293	75.8589	68.2085	74.8322	1	1	1	16.0798	1	1.13447e-05	0.359801	0.00558306
37971	A_51_P127297	Hsd11b1	NM_008288	ref|Mus musculus hydroxysteroid 11-beta dehydrogenase 1 (Hsd11b1), transcript variant 1, mRNA [NM_008288]	132.915	112.467	93.618	113	1	1	1	1	28.9222	42.6286	43.7752	47.0951	40.6053	1	1	1	1	1	74.7142	53.0412	63.8777	1	1	1	1	24.9627	19.6857	22.3242	0.549786	1	1	1	1	96.5058	102.237	94.7089	97.8171	1	1	1	20.0047	1	0.00103196	0.359339	0.0650859
19788	A_55_P2151308	ENSMUST00000098571	ENSMUST00000098571	ens|RIKEN cDNA G430095P16 gene [Source:MGI Symbol;Acc:MGI:3588227] [ENSMUST00000098571]	11.8807	9.45778	9.45885	10.2658	1	1	1	1	4.66019	2.94655	4.29206	2.83414	3.68323	1	1	1	1	1	13.1262	8.93271	11.0295	1	1	1	1	6.80339	3.80287	5.30313	1.4398	1	0	1	0.666667	19.1237	27.0073	21.8265	22.6525	1	1	1	4.22409	1	0.000642554	0.358788	0.156479
62473	A_51_P362554	Olfr1307	NM_001011787	ref|Mus musculus olfactory receptor 1307 (Olfr1307), mRNA [NM_001011787]	1.33173	1.09169	1.20494	1.20945	1	1	1	1	0.551132	0.346327	0.406978	0.426845	0.43282	1	1	0	0	0.5	0.779678	0.482451	0.631065	1	1	1	1	0.430704	0.322377	0.376541	0.869969	1	0	0	0.333333	0.338486	0.934991	0.636442	0.63664	0	1	1	0.59647	0	0.000165641	0.357865	0.248867
59864	A_55_P2133978	Slc38a8	NM_001009950	ref|Mus musculus solute carrier family 38, member 8 (Slc38a8), mRNA [NM_001009950]	6.7846	7.61093	9.12264	7.83939	1	1	1	1	1.18439	3.84688	2.51082	3.65629	2.79959	1	1	1	1	1	4.91716	4.48778	4.70247	1	1	1	1	2.42217	2.73115	2.57666	0.920369	1	0	1	0.666667	4.85739	5.81047	8.50453	6.3908	1	1	1	0.553588	0	0.00283007	0.357119	0.0151303
31746	A_55_P1986421	Tcp11	NM_013687	ref|Mus musculus t-complex protein 11 (Tcp11), transcript variant 1, mRNA [NM_013687]	5.40547	6.09314	5.84907	5.78256	1	1	1	1	2.96317	1.68213	1.64444	1.96358	2.06333	1	1	1	1	1	11.7771	7.90203	9.83958	1	1	1	1	4.13011	4.86948	4.49979	2.18084	1	1	1	1	8.64454	6.23826	8.11692	7.66658	1	1	1	2.50746	1	0.000247205	0.35682	0.113658
16248	A_51_P468464	Gdpd5	NM_201352	ref|Mus musculus glycerophosphodiester phosphodiesterase domain containing 5 (Gdpd5), mRNA [NM_201352]	9.93941	10.2596	8.89818	9.69905	1	1	1	1	4.77054	2.73327	2.80483	3.49924	3.45197	1	1	1	1	1	6.66553	8.04536	7.35544	1	1	1	1	2.16136	3.824	2.99268	0.866948	1	0	1	0.666667	11.7087	12.7384	12.1928	12.2133	1	1	1	1.94732	1	0.000216129	0.355908	0.0561972
10568	A_30_P01023983	chr16:59557120-59602070_R	chr16:59557120-59602070_R	lincRNA:chr16:59557120-59602070 reverse strand	1.6099	2.32496	1.29811	1.74432	1	1	1	1	0.630729	0.564015	0.700136	0.579259	0.618535	1	1	1	1	1	2.72338	2.48247	2.60293	1	1	1	1	0.712572	1.17718	0.944875	1.5276	1	1	1	1	2.42805	0.81304	3.01763	2.08624	1	1	1	0.487257	0	0.00713832	0.354599	0.0240143
33385	A_55_P2162782	Ahnak	NM_009643	ref|Mus musculus AHNAK nucleoprotein (desmoyokin) (Ahnak), transcript variant 1, mRNA [NM_009643]	7.08094	6.63822	9.15365	7.62427	1	1	1	1	2.88881	1.31957	3.03114	3.56726	2.7017	1	1	1	1	1	6.71762	7.55509	7.13635	1	1	1	1	2.17745	4.9858	3.58162	1.32569	1	1	1	1	15.0281	7.32523	7.80406	10.0525	1	1	1	2.29939	1	0.00233308	0.354355	0.136076
54189	A_30_P01026215	chr13:94182877-94203852_R	chr13:94182877-94203852_R	lincRNA:chr13:94182877-94203852 reverse strand	1.28721	1.63842	1.42846	1.45137	1	1	1	1	0.886908	0.504935	0.331386	0.331469	0.513675	1	1	0	0	0.5	1.66134	1.55083	1.60609	1	1	1	1	0.846737	0.658581	0.752659	1.46525	1	0	1	0.666667	1.71112	1.04648	0.67487	1.14416	1	1	1	0.552631	1	0.00319119	0.353925	0.0159537
49078	A_55_P2169923	Cacna1s	NM_001081023	ref|Mus musculus calcium channel, voltage-dependent, L type, alpha 1S subunit (Cacna1s), transcript variant 2, mRNA [NM_001081023]	11.3034	7.3398	9.25438	9.29918	1	1	1	1	3.35919	2.53418	5.4918	1.72735	3.27813	1	1	1	1	1	6.75667	4.78917	5.77292	1	1	1	1	8.14535	3.21815	5.68175	1.73323	1	1	1	1	7.12438	8.16854	7.94033	7.74442	1	1	1	4.40113	1	0.00672993	0.352518	0.975706
31217	A_30_P01024455	chr2:143992000-143992611_F	chr2:143992000-143992611_F	lincRNA:chr2:143992000-143992611 forward strand	2.64439	3.12912	2.3272	2.70023	1	1	1	1	0.710341	0.817057	1.36364	0.913288	0.951083	1	1	1	1	1	3.46004	3.43005	3.44505	1	1	1	1	1.28046	1.17871	1.22959	1.29283	1	0	1	0.666667	2.55915	2.44944	2.5145	2.5077	1	1	1	0.460315	0	0.0010755	0.352222	0.000572682
18101	A_55_P2098398	Trim30c	XM_003946247	ref|PREDICTED: Mus musculus tripartite motif-containing 30C (Trim30c), mRNA [XM_003946247]	6.40609	5.64235	5.80079	5.94974	1	1	1	1	2.13812	1.25266	2.41488	2.56992	2.0939	1	1	1	1	1	7.02996	7.76333	7.39665	1	1	1	1	1.40862	4.01797	2.71329	1.29581	1	0	1	0.666667	4.50611	4.95195	5.28298	4.91368	1	1	1	1.334	1	0.000201227	0.35193	0.0744986
43852	A_51_P435922	Rsph9	NM_029338	ref|Mus musculus radial spoke head 9 homolog (Chlamydomonas) (Rsph9), mRNA [NM_029338]	8.40819	11.3009	9.63031	9.77979	1	1	1	1	4.05346	3.72602	2.88325	3.07807	3.4352	1	1	1	1	1	9.88797	6.19066	8.03931	1	1	1	1	3.55614	4.1053	3.83072	1.11514	1	0	1	0.666667	4.3677	5.22459	9.373	6.32176	1	1	1	2.90379	1	0.000435928	0.351255	0.153152
30099	A_30_P01022667	chr14:8576576-8624104_R	chr14:8576576-8624104_R	lincRNA:chr14:8576576-8624104 reverse strand	4.25571	3.02178	2.48421	3.2539	1	1	1	1	0.74703	1.40007	1.48929	0.930515	1.14173	1	1	1	1	1	3.12956	3.19939	3.16447	1	1	1	1	0.856451	1.38992	1.12318	0.98376	1	1	1	1	2.84337	3.05782	1.74144	2.54754	1	1	1	0.602429	1	0.00748659	0.350879	0.0169272
5869	A_52_P575178	Cdon	NM_021339	ref|Mus musculus cell adhesion molecule-related/down-regulated by oncogenes (Cdon), mRNA [NM_021339]	19.2338	17.7967	17.1545	18.0617	1	1	1	1	7.0389	6.12449	5.61099	6.53074	6.32628	1	1	1	1	1	15.8262	19.0351	17.4306	1	1	1	1	5.86565	4.81066	5.33816	0.843806	1	1	1	1	32.5019	21.9272	19.8662	24.7651	1	1	1	5.97683	1	8.01348e-06	0.35026	0.0189536
28368	A_30_P01027922	chr7:111530578-111539097_R	chr7:111530578-111539097_R	lincRNA:chr7:111530578-111539097 reverse strand	5.8327	6.12994	5.8287	5.93045	1	1	1	1	1.63648	1.8563	2.46186	2.3416	2.07406	1	1	1	1	1	6.99892	6.59465	6.79679	1	1	1	1	1.9231	3.71867	2.82089	1.36008	1	0	1	0.666667	4.08631	5.61089	6.30732	5.33484	1	1	1	2.36963	1	1.93707e-05	0.34973	0.0496197
55105	A_55_P2046348	Itpripl2	NM_001033380	ref|Mus musculus inositol 1,4,5-triphosphate receptor interacting protein-like 2 (Itpripl2), mRNA [NM_001033380]	11.4531	9.84763	13.065	11.4552	1	1	1	1	4.29028	2.87504	4.93434	3.77529	3.96873	1	1	1	1	1	10.9451	6.68914	8.8171	1	1	1	1	3.40721	2.44164	2.92442	0.736865	1	0	1	0.666667	5.51104	11.1543	11.775	9.48012	1	1	1	3.88254	1	0.000483527	0.346456	0.114121
3087	A_55_P2016105	Errfi1	NM_133753	ref|Mus musculus ERBB receptor feedback inhibitor 1 (Errfi1), mRNA [NM_133753]	20.5137	20.5479	30.689	23.9169	1	1	1	1	6.80412	7.99936	8.43377	9.90038	8.28441	1	1	1	1	1	21.5848	20.2718	20.9283	1	1	1	1	8.67293	8.9193	8.79611	1.06177	1	1	1	1	24.942	23.8034	32.7437	27.1631	1	1	1	10.286	1	0.00311165	0.346383	0.00301755
53065	A_55_P2006600	AI507055	AI507055	gb|vj29f12.x1 Stratagene mouse diaphragm (#937303) Mus musculus cDNA clone IMAGE:930479 3'. [AI507055]	0.891696	1.25861	1.10147	1.08393	1	1	1	1	0.276693	0.485102	0.40352	0.336228	0.375386	0	1	1	0	0.5	0.34036	0.728639	0.5345	1	1	1	1	0.532967	0.373099	0.453033	1.20685	1	0	1	0.666667	0.966475	0.395211	0.94417	0.768619	1	1	1	0.480108	0	0.00101701	0.34632	0.735403
40510	A_55_P1992099	Ptprj	NM_008982	ref|Mus musculus protein tyrosine phosphatase, receptor type, J (Ptprj), transcript variant 1, mRNA [NM_008982]	240.903	261.13	295.37	265.801	1	1	1	1	72.9302	106.441	83.8678	103.365	91.6508	1	1	1	1	1	172.035	211.392	191.713	1	1	1	1	38.4449	66.9881	52.7165	0.575189	1	1	1	1	203.203	206.288	200.535	203.342	1	1	1	46.043	1	0.000125116	0.34481	0.0292509
35831	A_66_P140688	ENSMUST00000064229	ENSMUST00000064229	ens|predicted gene 9875 [Source:MGI Symbol;Acc:MGI:3642007] [ENSMUST00000064229]	1.77139	2.2201	1.90257	1.96469	1	1	1	1	0.731982	0.922654	0.414681	0.637858	0.676794	1	1	1	1	1	0.87669	1.25871	1.0677	1	1	1	1	0.590297	0.238561	0.414429	0.612342	1	0	0	0.333333	0.939444	1.10214	0.58142	0.874336	1	1	1	0.897402	1	0.000591571	0.344479	0.128268
55808	A_55_P2174601	Plekha7	AK146866	gb|Mus musculus 17 days embryo stomach cDNA, RIKEN full-length enriched library, clone:I920067C24 product:hypothetical Pleckstrin-homology-related containing protein, full insert sequence. [AK146866]	8.08775	6.3194	7.2324	7.21318	1	1	1	1	1.78102	2.63913	1.95808	3.55022	2.48211	1	1	1	1	1	5.88176	9.02883	7.4553	1	1	1	1	1.82268	1.76001	1.79134	0.7217	1	0	1	0.666667	7.50165	8.7067	8.48722	8.23186	1	1	1	0.708578	1	0.00070545	0.344108	0.0692835
43418	A_52_P55772	Tbxa2r	NM_009325	ref|Mus musculus thromboxane A2 receptor (Tbxa2r), mRNA [NM_009325]	146.465	192.054	151.272	163.264	1	1	1	1	58.4728	65.0732	40.3586	60.1469	56.0129	1	1	1	1	1	226.536	241.786	234.161	1	1	1	1	83.4689	68.1714	75.8202	1.35362	1	1	1	1	130.014	159.42	167.157	152.197	1	1	1	33.7677	1	0.00054269	0.343082	0.00462
35772	A_55_P2151414	BC171937	BC171937	gb|Mus musculus cDNA clone IMAGE:9054222. [BC171937]	2.56741	2.07687	1.82543	2.15657	1	1	1	1	0.51314	0.877689	0.719065	0.849419	0.739828	1	1	1	1	1	1.35829	1.42801	1.39315	1	1	1	1	1.04007	0.920074	0.980074	1.32473	1	1	1	1	3.33545	2.56151	1.33282	2.40993	1	1	1	0.498509	0	0.00101887	0.343057	0.0270792
56041	A_52_P233811	B430306N03Rik	NM_177083	ref|Mus musculus RIKEN cDNA B430306N03 gene (B430306N03Rik), mRNA [NM_177083]	13.8929	12.7091	10.8567	12.4863	1	1	1	1	3.25331	4.64631	4.08529	5.12237	4.27682	1	1	1	1	1	10.9031	10.8244	10.8637	1	1	1	1	3.65926	2.70846	3.18386	0.744446	1	1	1	1	15.834	11.7506	8.01771	11.8674	1	1	1	1.92142	1	0.000236751	0.342522	0.00383597
40038	A_55_P2038139	Ptprj	NM_001135657	ref|Mus musculus protein tyrosine phosphatase, receptor type, J (Ptprj), transcript variant 2, mRNA [NM_001135657]	32.0118	36.4875	39.3825	35.9606	1	1	1	1	9.58342	11.4637	12.0983	16.0858	12.3078	1	1	1	1	1	25.3195	29.4741	27.3968	1	1	1	1	6.52326	14.2427	10.383	0.843608	1	1	1	1	31.8668	24.0811	36.0131	30.6537	1	1	1	9.57291	1	0.000189235	0.342258	0.0604189
13168	A_55_P2043013	A930007A09Rik	AK044312	gb|Mus musculus adult retina cDNA, RIKEN full-length enriched library, clone:A930007A09 product:unclassifiable, full insert sequence. [AK044312]	10.4038	9.96613	8.1554	9.50846	1	1	1	1	3.63409	3.85064	3.08319	2.4453	3.25331	1	1	1	1	1	10.1212	10.1594	10.1403	1	1	1	1	3.43825	2.3758	2.90703	0.893561	1	0	1	0.666667	10.3591	8.66048	5.92888	8.31615	1	1	1	2.50607	1	0.000264394	0.342149	0.00535734
9724	A_55_P2211748	9030411M13Rik	AK018502	gb|Mus musculus adult male colon cDNA, RIKEN full-length enriched library, clone:9030411M13 product:unclassifiable, full insert sequence. [AK018502]	1.84567	1.63718	1.44748	1.64345	1	1	1	1	1.03062	0.450567	0.39682	0.366585	0.561148	1	1	1	0	0.75	1.54959	0.917998	1.2338	1	1	1	1	0.679682	0.483895	0.581789	1.03678	1	0	1	0.666667	1.57157	1.41645	0.880254	1.28942	1	1	1	0.775191	1	0.00357941	0.341446	0.187359
43608	A_30_P01018325	chr8:13507348-13543773_R	chr8:13507348-13543773_R	lincRNA:chr8:13507348-13543773 reverse strand	1.2321	0.953538	0.976649	1.0541	1	1	1	1	0.339044	0.292652	0.427651	0.378331	0.35942	0	0	1	0	0.25	1.71926	1.74723	1.73325	1	1	1	1	0.690762	0.410236	0.550499	1.53163	1	0	1	0.666667	1.08307	0.906394	0.325477	0.771647	1	1	0	0.542032	0	0.000377189	0.340974	0.0139079
45804	A_55_P2079076	Cacna1i	NM_001044308	ref|Mus musculus calcium channel, voltage-dependent, alpha 1I subunit (Cacna1i), mRNA [NM_001044308]	338.083	441.688	394.692	391.487	1	1	1	1	141.658	122.576	126.965	141.95	133.287	1	1	1	1	1	380.463	332.471	356.467	1	1	1	1	77.156	93.4391	85.2976	0.639953	1	1	1	1	274.87	452.777	582.102	436.583	1	1	1	73.6634	1	0.000168654	0.340464	0.00861948
46128	A_30_P01017619	chr5:111602486-111603075_F	chr5:111602486-111603075_F	lincRNA:chr5:111602486-111603075 forward strand	10.0252	10.0966	9.63073	9.9175	1	1	1	1	3.29533	3.46412	2.96438	3.77717	3.37525	1	1	1	1	1	9.5507	11.1321	10.3414	1	1	1	1	3.25807	2.30468	2.78138	0.824051	1	0	1	0.666667	11.4961	10.4102	11.613	11.1731	1	1	1	1.75153	1	1.10299e-06	0.340333	0.0145895
41610	A_52_P404363	Cdc42bpb	NM_183016	ref|Mus musculus CDC42 binding protein kinase beta (Cdc42bpb), mRNA [NM_183016]	5.99549	4.34537	4.35065	4.89717	1	1	1	1	2.61731	1.21938	1.63227	1.19033	1.66482	1	1	1	1	1	5.18547	4.76831	4.97689	1	1	1	1	2.56172	1.49143	2.02657	1.21729	1	0	1	0.666667	16.0788	13.4888	10.6665	13.4114	1	1	1	1.23437	1	0.00309096	0.339956	0.0358722
35858	A_55_P1956667	Cyfip1	NM_001164661	ref|Mus musculus cytoplasmic FMR1 interacting protein 1 (Cyfip1), transcript variant 1, mRNA [NM_001164661]	50.8707	43.3241	43.2219	45.8056	1	1	1	1	13.0871	17.3119	16.1804	15.6338	15.5533	1	1	1	1	1	40.8595	42.1174	41.4884	1	1	1	1	19.8902	16.9416	18.4159	1.18405	1	1	1	1	54.1325	57.8574	59.1141	57.0347	1	1	1	18.2595	1	5.22763e-05	0.33955	0.00479125
47799	A_55_P2107203	Gpr137b	NM_031999	ref|Mus musculus G protein-coupled receptor 137B (Gpr137b), mRNA [NM_031999]	34.1314	32.557	30.9688	32.5524	1	1	1	1	9.91648	11.6319	10.0822	12.4981	11.0322	1	1	1	1	1	28.3066	27.9124	28.1095	1	1	1	1	12.8815	10.3286	11.605	1.05193	1	1	1	1	40.4024	33.2525	31.8355	35.1635	1	1	1	6.42912	1	5.39823e-06	0.338905	0.00606865
35971	A_30_P01026127	chr16:90008636-90015586_R	chr16:90008636-90015586_R	lincRNA:chr16:90008636-90015586 reverse strand	1.05335	1.06142	1.0221	1.04562	1	1	1	1	0.350779	0.279287	0.463048	0.324148	0.354316	1	1	1	0	0.75	0.434535	0.71847	0.576503	1	1	1	1	0.290421	0.284028	0.287224	0.810646	1	0	1	0.666667	0.386239	0.656172	1.28896	0.777125	1	1	1	1.43362	1	2.72941e-05	0.338857	0.178545
5835	A_55_P2004162	BC051070	NM_178412	ref|Mus musculus cDNA sequence BC051070 (BC051070), mRNA [NM_178412]	0.790941	1.14725	0.765412	0.9012	1	1	1	1	0.291316	0.258379	0.331131	0.339204	0.305008	0	0	0	0	0	1.08497	0.576942	0.830954	1	1	1	1	0.416899	0.960981	0.68894	2.25876	1	0	1	0.666667	2.37225	1.5387	0.383349	1.43143	1	1	1	0.481667	0	0.00240662	0.338446	0.739511
60071	A_30_P01030908	chr19:53517903-53540753_R	chr19:53517903-53540753_R	lincRNA:chr19:53517903-53540753 reverse strand	85.9831	71.4309	92.7795	83.3978	1	1	1	1	25.5028	34.7784	23.5854	28.7886	28.1638	1	1	1	1	1	77.5992	96.9737	87.2865	1	1	1	1	15.9074	25.3309	20.6191	0.732115	1	1	1	1	81.1261	64.0645	52.8616	66.0174	1	1	1	6.43269	1	0.000256866	0.337704	0.0251293
4055	A_51_P124345	Cpne5	NM_153166	ref|Mus musculus copine V (Cpne5), mRNA [NM_153166]	88.7965	83.0026	85.4471	85.7487	1	1	1	1	30.464	30.8137	29.2085	25.3419	28.957	1	1	1	1	1	157.616	174.142	165.879	1	1	1	1	30.2244	29.2134	29.7189	1.02631	1	1	1	1	98.8432	126.769	139.296	121.636	1	1	1	27.1346	1	1.1274e-06	0.337696	0.00367629
39850	A_30_P01030761	chr11:117835849-117842574_F	chr11:117835849-117842574_F	lincRNA:chr11:117835849-117842574 forward strand	0.795689	1.22969	1.24671	1.0907	1	1	1	1	0.358684	0.309052	0.406934	0.396079	0.367687	0	0	0	0	0	0.611076	2.34432	1.4777	1	1	1	1	0.321379	0.31155	0.316465	0.860689	1	0	0	0.333333	0.892594	0.818443	1.22528	0.978773	1	1	1	0.568496	0	0.00226947	0.337112	0.312214
4110	A_30_P01027289	chr17:13220550-13236900_F	chr17:13220550-13236900_F	lincRNA:chr17:13220550-13236900 forward strand	1.16685	0.86089	1.37775	1.13516	1	1	1	1	0.360628	0.322548	0.42081	0.423401	0.381847	0	0	0	0	0	0.495367	0.348117	0.421742	1	1	1	1	0.236737	0.319167	0.277952	0.727915	0	0	0	0	0.355643	1.12265	0.367108	0.615134	0	1	1	0.58347	0	0.00207205	0.336381	0.230466
56833	A_51_P136870	Tanc1	ENSMUST00000056900	ens|tetratricopeptide repeat, ankyrin repeat and coiled-coil containing 1 [Source:MGI Symbol;Acc:MGI:1914110] [ENSMUST00000056900]	1.37946	1.82469	2.01472	1.73962	1	1	1	1	0.481477	0.601962	0.775938	0.479033	0.584603	1	1	1	1	1	1.95372	2.07203	2.01287	1	1	1	1	1.55578	0.586934	1.07136	1.83263	1	0	1	0.666667	2.56705	3.0682	2.70203	2.7791	1	1	1	1.3532	1	0.0012939	0.336051	0.193483
1429	A_51_P146044	Ccdc92	NM_144819	ref|Mus musculus coiled-coil domain containing 92 (Ccdc92), mRNA [NM_144819]	12.7585	12.328	20.3238	15.1368	1	1	1	1	6.18138	3.29255	5.25624	5.60134	5.08288	1	1	1	1	1	15.2505	16.057	15.6537	1	1	1	1	3.55434	3.20222	3.37828	0.664639	1	0	1	0.666667	18.5696	17.6996	28.1617	21.477	1	1	1	1.837	1	0.00715463	0.335797	0.00128234
58604	A_55_P1997604	Pla2g4a	NM_008869	ref|Mus musculus phospholipase A2, group IVA (cytosolic, calcium-dependent) (Pla2g4a), mRNA [NM_008869]	7.33917	7.51498	6.46183	7.10533	1	1	1	1	0.667624	3.76986	1.22802	3.81972	2.37131	1	1	1	1	1	3.95785	4.39439	4.17612	1	1	1	1	3.08656	3.04944	3.068	1.2938	1	0	1	0.666667	4.11821	7.19337	8.18099	6.49752	1	1	1	2.05586	1	0.00560332	0.333736	0.0369271
33162	A_51_P419246	5830416P10Rik	NR_028427	ref|Mus musculus RIKEN cDNA 5830416P10 gene (5830416P10Rik), non-coding RNA [NR_028427]	835.9	679.054	808.651	774.535	1	1	1	1	208.315	300.636	213.261	311.156	258.342	1	1	1	1	1	776.145	914.94	845.542	1	1	1	1	181.192	246.78	213.986	0.828305	1	1	1	1	763.217	558.193	514.458	611.956	1	1	1	94.0226	1	0.00017675	0.333545	0.0144514
9710	A_30_P01025428	chr18:60906766-60920702_F	chr18:60906766-60920702_F	lincRNA:chr18:60906766-60920702 forward strand	0.973623	1.47525	0.927123	1.12533	1	1	1	1	0.334536	0.395882	0.380863	0.382928	0.373552	0	1	0	0	0.25	0.600098	0.311391	0.455744	1	0	1	0.666667	0.216389	0.480213	0.348301	0.932402	0	0	1	0.333333	2.60283	1.40406	0.775388	1.59409	1	1	1	0.536057	0	0.00379884	0.331949	0.637852
41134	A_55_P2104119	A_55_P2104119	A_55_P2104119	Unknown	54.9019	74.5986	48.9205	59.4737	1	1	1	1	13.5523	31.4341	18.0299	15.4308	19.6118	1	1	1	1	1	22.88	28.8482	25.8641	1	1	1	1	14.1596	11.8812	13.0204	0.663908	1	1	1	1	51.721	27.8415	47.1756	42.2461	1	1	1	8.18786	1	0.00431212	0.329756	0.0566449
50754	A_55_P2251181	2900076A13Rik	AK013795	gb|Mus musculus adult male hippocampus cDNA, RIKEN full-length enriched library, clone:2900076A13 product:unclassifiable, full insert sequence. [AK013795]	8.95044	11.0573	13.9166	11.3081	1	1	1	1	4.43515	3.51494	2.48231	4.45045	3.72071	1	1	1	1	1	11.1662	6.33054	8.74839	1	1	1	1	4.03812	4.53684	4.28748	1.15233	1	1	1	1	10.8824	10.1201	11.6812	10.8946	1	1	1	5.10425	1	0.00227152	0.32903	0.207893
27404	A_30_P01033298	chr19:53517903-53540753_R	chr19:53517903-53540753_R	lincRNA:chr19:53517903-53540753 reverse strand	288.861	224.8	334.96	282.873	1	1	1	1	76.0659	120.684	81.542	93.3609	92.9132	1	1	1	1	1	247.04	305.135	276.087	1	1	1	1	49.3463	77.9187	63.6325	0.68486	1	1	1	1	252.691	197.644	168.263	206.199	1	1	1	30.2318	1	0.00128078	0.328462	0.0224368
39151	A_55_P2112404	BC051628	ENSMUST00000108835	ens|cDNA sequence BC051628 [Source:MGI Symbol;Acc:MGI:3051572] [ENSMUST00000108835]	7.74298	8.72629	8.46189	8.31039	1	1	1	1	3.09859	3.55802	1.86562	2.33886	2.71527	1	1	1	1	1	8.52361	9.56326	9.04344	1	1	1	1	2.46584	3.16938	2.81761	1.03769	1	1	1	1	12.0684	13.7357	10.3907	12.0649	1	1	1	2.47075	1	0.00011054	0.326732	0.0100116
39287	A_51_P108978	Myadm	NM_016969	ref|Mus musculus myeloid-associated differentiation marker (Myadm), transcript variant 4, mRNA [NM_016969]	27.7243	30.4248	36.6597	31.6029	1	1	1	1	14.3272	8.82414	8.30093	9.78741	10.3099	1	1	1	1	1	18.0435	16.1691	17.1063	1	1	1	1	4.45757	9.98637	7.22197	0.700488	1	1	1	1	14.8995	12.8868	16.0705	14.619	1	1	1	3.7189	1	0.00057093	0.326233	0.0772394
32762	A_30_P01030158	chr19:53517903-53540753_R	chr19:53517903-53540753_R	lincRNA:chr19:53517903-53540753 reverse strand	244.763	191.947	264.252	233.654	1	1	1	1	67.6573	91.6114	67.4984	77.4347	76.0505	1	1	1	1	1	198.542	260.24	229.391	1	1	1	1	48.4864	69.0011	58.7438	0.772431	1	1	1	1	214.15	159.964	141.269	171.794	1	1	1	23.051	1	0.000445617	0.325483	0.0344292
14734	A_52_P52618	Csf2rb	NM_007780	ref|Mus musculus colony stimulating factor 2 receptor, beta, low-affinity (granulocyte-macrophage) (Csf2rb), mRNA [NM_007780]	93.6482	89.4725	91.408	91.5096	1	1	1	1	38.2517	29.311	20.1181	30.9981	29.6698	1	1	1	1	1	101.117	90.6373	95.8773	1	1	1	1	26.6711	35.8133	31.2422	1.053	1	1	1	1	94.6577	109.301	98.3592	100.773	1	1	1	30.4112	1	3.76268e-05	0.324226	0.0113768
62470	A_65_P15245	Nrp2	NM_001077406	ref|Mus musculus neuropilin 2 (Nrp2), transcript variant 5, mRNA [NM_001077406]	3.79661	3.17333	2.53422	3.16805	1	1	1	1	0.553655	1.35925	1.14356	1.04811	1.02614	1	1	1	1	1	1.74379	1.43359	1.58869	1	1	1	1	1.05933	0.381199	0.720265	0.701914	1	0	1	0.666667	4.84767	5.18204	5.26472	5.09814	1	1	1	1.11527	1	0.00205209	0.323904	0.145228
17898	A_52_P506271	Cmtm4	NM_153582	ref|Mus musculus CKLF-like MARVEL transmembrane domain containing 4 (Cmtm4), mRNA [NM_153582]	1.03574	1.35985	1.94167	1.44575	1	1	1	1	0.339035	0.356107	0.536995	0.640717	0.468213	0	1	1	1	0.75	0.884153	1.71329	1.29872	1	1	1	1	1.00598	0.551151	0.778567	1.66285	1	0	1	0.666667	1.41596	0.989847	1.96555	1.45712	1	1	1	0.534549	0	0.00927476	0.323854	0.386024
61119	A_30_P01029002	chr1:33893475-33903900_F	chr1:33893475-33903900_F	lincRNA:chr1:33893475-33903900 forward strand	1.30792	0.991728	1.29986	1.19983	1	1	1	1	0.299674	0.514557	0.35239	0.3817	0.38708	0	1	0	1	0.5	0.775516	0.729529	0.752522	1	1	1	1	0.471564	0.49892	0.485242	1.2536	1	1	1	1	0.549955	0.878522	1.18221	0.870229	1	1	1	0.849813	1	0.000514688	0.322612	0.00987148
3723	A_55_P1998942	Oas1a	NM_145211	ref|Mus musculus 2'-5' oligoadenylate synthetase 1A (Oas1a), mRNA [NM_145211]	55.5534	38.0016	35.9097	43.1549	1	1	1	1	9.71113	6.81069	22.9443	15.9984	13.8661	1	1	1	1	1	55.5903	70.3871	62.9887	1	1	1	1	47.7298	54.4531	51.0915	3.68462	1	1	1	1	70.829	94.8588	82.1469	82.6116	1	1	1	20.4176	1	0.00728942	0.321311	0.28076
48978	A_55_P2083121	Vill	NM_001164567	ref|Mus musculus villin-like (Vill), transcript variant 1, mRNA [NM_001164567]	120.18	111.728	165.037	132.315	1	1	1	1	22.8711	36.3463	42.8423	67.9444	42.5011	1	1	1	1	1	67.162	53.5537	60.3579	1	1	1	1	20.608	36.0738	28.3409	0.666828	1	1	1	1	40.2488	87.8972	93.9664	74.0375	1	1	1	17.6964	1	0.00393728	0.321211	0.0897789
37440	A_55_P2034663	Csf2rb2	NM_007781	ref|Mus musculus colony stimulating factor 2 receptor, beta 2, low-affinity (granulocyte-macrophage) (Csf2rb2), mRNA [NM_007781]	7.99014	8.56638	8.92666	8.49439	1	1	1	1	4.39041	2.85469	1.65073	1.98188	2.71943	1	1	1	1	1	9.14354	11.0721	10.1078	1	1	1	1	2.9507	3.56863	3.25966	1.19866	1	0	1	0.666667	10.7592	10.875	8.78307	10.1391	1	1	1	1.65198	1	0.000624596	0.320144	0.021171
41918	A_52_P307961	Abca5	NM_147219	ref|Mus musculus ATP-binding cassette, sub-family A (ABC1), member 5 (Abca5), mRNA [NM_147219]	3.85972	2.90106	3.45859	3.40646	1	1	1	1	1.12793	1.40169	0.949079	0.875613	1.08858	1	1	1	1	1	4.25171	4.68752	4.46961	1	1	1	1	1.62341	1.56151	1.59246	1.46288	1	0	1	0.666667	6.25478	4.55945	4.0484	4.95421	1	1	1	0.498918	1	0.000357808	0.319563	0.00580084
60407	A_51_P248857	Fam212a	NM_026597	ref|Mus musculus family with sequence similarity 212, member A (Fam212a), mRNA [NM_026597]	5.96807	7.13289	8.01561	7.03885	1	1	1	1	1.53289	1.91523	2.99577	2.54397	2.24696	1	1	1	1	1	5.21481	5.2799	5.24736	1	1	1	1	2.22652	2.69874	2.46263	1.09598	1	0	1	0.666667	6.98005	8.09644	8.66359	7.91336	1	1	1	1.7495	1	0.000613997	0.319223	0.00724591
46628	A_66_P116412	Flt3	NM_010229	ref|Mus musculus FMS-like tyrosine kinase 3 (Flt3), mRNA [NM_010229]	67.3009	57.1197	42.5755	55.6654	1	1	1	1	20.332	17.3635	17.9877	15.3772	17.7651	1	1	1	1	1	88.288	61.1165	74.7023	1	1	1	1	35.1437	20.6566	27.9002	1.57051	1	1	1	1	126.895	120.355	121.382	122.877	1	1	1	14.525	1	0.00160517	0.31914	0.0933163
34494	A_30_P01019902	chr19:53517903-53540753_F	chr19:53517903-53540753_F	lincRNA:chr19:53517903-53540753 forward strand	9.78277	8.71452	8.31933	8.93887	1	1	1	1	2.06421	4.18954	2.69879	2.44408	2.84916	1	1	1	1	1	7.09436	8.75696	7.92566	1	1	1	1	2.37551	4.09934	3.23743	1.13628	1	1	1	1	7.48984	7.84713	6.23802	7.19166	1	1	1	1.38846	1	0.000253056	0.318738	0.0594792
13116	A_30_P01022997	chr19:53517903-53540753_F	chr19:53517903-53540753_F	lincRNA:chr19:53517903-53540753 forward strand	3.65206	3.05719	2.6053	3.10485	1	1	1	1	0.433151	1.15525	1.06986	1.27824	0.984127	1	1	1	1	1	2.49279	3.70144	3.09711	1	1	1	1	1.23	1.26615	1.24808	1.26821	1	0	1	0.666667	2.93403	3.39874	1.88668	2.73982	1	1	1	0.538389	0	0.00150562	0.316964	0.0923449
37726	A_30_P01024035	chr7:108253956-108254385_F	chr7:108253956-108254385_F	lincRNA:chr7:108253956-108254385 forward strand	1.53079	0.812535	1.13148	1.15827	1	1	1	1	0.413088	0.293134	0.384818	0.37314	0.366045	1	0	0	0	0.25	1.45813	1.45005	1.45409	1	1	1	1	0.309051	0.297675	0.303363	0.828759	1	0	0	0.333333	0.7028	1.34887	0.327288	0.792986	1	1	0	0.521244	0	0.00646436	0.316027	3.67323e-05
54177	A_55_P2030560	Trabd2b	NM_001085549	ref|Mus musculus TraB domain containing 2B (Trabd2b), mRNA [NM_001085549]	1.44017	1.78071	1.04046	1.42045	1	1	1	1	0.27988	0.380843	0.800732	0.333036	0.448623	0	1	1	0	0.5	1.36294	1.00487	1.18391	1	1	1	1	0.849146	0.263768	0.556457	1.24037	1	0	1	0.666667	1.68416	2.12447	0.535143	1.44792	1	1	1	1.70121	1	0.00797476	0.315832	0.208943
41239	A_30_P01027673	chr16:13752215-13764390_F	chr16:13752215-13764390_F	lincRNA:chr16:13752215-13764390 forward strand	0.762144	0.8924	1.30733	0.98729	1	1	1	1	0.259922	0.356108	0.310395	0.318519	0.311236	0	1	0	0	0.25	1.20576	1.97967	1.59272	1	1	1	1	0.612953	0.240285	0.426619	1.37073	1	0	0	0.333333	1.0028	1.41078	0.280905	0.898163	1	1	0	0.452922	0	0.0046901	0.315243	0.113098
647	A_55_P2120254	Avpi1	NM_027106	ref|Mus musculus arginine vasopressin-induced 1 (Avpi1), mRNA [NM_027106]	70.1584	70.8327	105.288	82.0931	1	1	1	1	22.5333	30.288	24.3529	25.7209	25.7238	1	1	1	1	1	45.9416	32.8891	39.4154	1	1	1	1	32.1691	17.9433	25.0562	0.97405	1	1	1	1	63.6465	53.8705	47.9291	55.1487	1	1	1	35.7649	1	0.00233098	0.313349	0.275268
6960	A_55_P1963975	Lrrc16a	NM_026825	ref|Mus musculus leucine rich repeat containing 16A (Lrrc16a), mRNA [NM_026825]	6.21249	5.23346	6.03045	5.82547	1	1	1	1	2.41542	1.38828	2.01167	1.47441	1.82245	1	1	1	1	1	6.03108	5.82795	5.92952	1	1	1	1	1.99015	3.78144	2.8858	1.58347	1	1	1	1	8.30043	5.33477	6.99055	6.87525	1	1	1	1.05721	1	0.000133539	0.312841	0.077628
46605	A_30_P01022472	chr19:53517903-53540753_R	chr19:53517903-53540753_R	lincRNA:chr19:53517903-53540753 reverse strand	205.725	172.014	222.633	200.124	1	1	1	1	57.8562	74.83	56.5394	60.6381	62.4659	1	1	1	1	1	181.131	224.097	202.614	1	1	1	1	37.2245	55.7338	46.4792	0.744072	1	1	1	1	182.378	134.65	118.716	145.248	1	1	1	19.9746	1	0.000150613	0.312136	0.0217165
22303	A_55_P2114834	TC1713419	TC1713419	tc|Q6YDN7_RAT (Q6YDN7) BWK-2 (Cell division cycle 26) (Predicted), partial (24%) [TC1713419]	2.45757	2.20869	2.38621	2.35082	1	1	1	1	0.350245	0.555774	0.383271	1.63126	0.730137	1	1	0	1	0.75	1.66204	2.39267	2.02735	1	1	1	1	0.887136	0.552406	0.719771	0.985803	1	0	1	0.666667	4.13839	2.31134	0.837019	2.42892	1	1	1	1.08526	1	0.00673869	0.310588	0.0828684
55354	A_30_P01026944	chr1:72297489-72298058_R	chr1:72297489-72298058_R	lincRNA:chr1:72297489-72298058 reverse strand	1.1261	1.03535	0.775743	0.979064	1	1	1	1	0.276943	0.25705	0.333685	0.336718	0.301099	0	0	0	0	0	0.339888	0.544076	0.441982	1	1	1	1	0.341474	0.550065	0.44577	1.48047	1	0	1	0.666667	0.518911	0.35082	0.816899	0.56221	1	1	1	0.747091	1	0.000687236	0.307538	0.981653
56863	A_30_P01019033	chr5:111602486-111603075_F	chr5:111602486-111603075_F	lincRNA:chr5:111602486-111603075 forward strand	10.9274	12.1862	12.7605	11.958	1	1	1	1	3.56995	5.21249	1.73381	4.17	3.67156	1	1	1	1	1	10.1874	11.7301	10.9588	1	1	1	1	2.92643	2.00837	2.4674	0.672031	1	0	1	0.666667	14.9228	10.9982	13.9021	13.2744	1	1	1	2.45881	1	0.000370601	0.307037	0.0109903
11624	A_55_P2165869	Cebpb	NM_009883	ref|Mus musculus CCAAT/enhancer binding protein (C/EBP), beta (Cebpb), mRNA [NM_009883]	46.8629	38.3047	55.4527	46.8734	1	1	1	1	12.4569	14.4904	16.3774	14.1502	14.3687	1	1	1	1	1	37.1826	38.1793	37.681	1	1	1	1	20.432	12.9565	16.6942	1.16185	1	1	1	1	43.3804	47.373	50.7206	47.158	1	1	1	5.88742	1	0.000607872	0.306543	0.0308
9137	A_52_P100381	Zbtb42	NM_001100460	ref|Mus musculus zinc finger and BTB domain containing 42 (Zbtb42), mRNA [NM_001100460]	3.1511	4.23267	3.48969	3.62449	1	1	1	1	1.17133	1.16945	1.2432	0.824264	1.10206	1	1	1	1	1	5.20879	4.3267	4.76774	1	1	1	1	2.23271	1.53911	1.88591	1.71125	1	1	1	1	5.59808	4.922	4.47819	4.99942	1	1	1	1.04093	1	0.000329868	0.30406	0.0358769
53456	A_30_P01031804	chr11:117835849-117842574_F	chr11:117835849-117842574_F	lincRNA:chr11:117835849-117842574 forward strand	13.4575	9.92389	9.15278	10.8447	1	1	1	1	2.75558	3.58739	3.17924	3.61926	3.28537	1	1	1	1	1	10.0852	17.4676	13.7764	1	1	1	1	4.79209	2.1942	3.49315	1.06324	1	1	1	1	15.4534	14.7434	9.60318	13.2667	1	1	1	2.55652	1	0.00114918	0.302946	0.119414
44440	A_51_P346893	Extl1	NM_019578	ref|Mus musculus exostoses (multiple)-like 1 (Extl1), mRNA [NM_019578]	17.2035	16.365	20.7832	18.1172	1	1	1	1	6.77923	5.64119	3.28032	6.14867	5.46235	1	1	1	1	1	21.8543	20.6252	21.2398	1	1	1	1	2.76637	3.19206	2.97921	0.545409	1	0	1	0.666667	18.5888	17.8521	16.734	17.725	1	1	1	0.829009	1	0.00032662	0.3015	0.00126601
34391	A_55_P2008016	Armc3	NM_001081083	ref|Mus musculus armadillo repeat containing 3 (Armc3), transcript variant 1, mRNA [NM_001081083]	142.183	114.037	87.8533	114.691	1	1	1	1	22.6442	43.2452	35.6945	36.494	34.5195	1	1	1	1	1	104.241	110.597	107.419	1	1	1	1	39.2248	25.2632	32.244	0.934081	1	1	1	1	156.102	133.209	94.932	128.081	1	1	1	12.1352	1	0.00232949	0.300978	0.0102506
977	A_55_P2115330	Nrg4	AK080089	gb|Mus musculus adult male aorta and vein cDNA, RIKEN full-length enriched library, clone:A530059B06 product:neuregulin 4, full insert sequence. [AK080089]	2.9709	2.12601	4.07846	3.05846	1	1	1	1	0.727211	1.28137	0.585623	1.08208	0.919071	1	1	1	1	1	2.30773	2.30457	2.30615	1	1	1	1	0.536096	0.2844	0.410248	0.446373	1	0	0	0.333333	0.323954	1.04069	1.46082	0.941823	0	1	1	0.538037	0	0.00848462	0.300501	0.00437795
9794	A_30_P01027858	chr9:68349343-68411643_F	chr9:68349343-68411643_F	lincRNA:chr9:68349343-68411643 forward strand	1.43211	2.02484	1.16061	1.53919	1	1	1	1	0.733817	0.403309	0.378732	0.3338	0.462415	1	1	1	0	0.75	1.74253	1.84869	1.79561	1	1	1	1	0.200306	0.323745	0.262026	0.566646	1	0	1	0.666667	1.64494	2.40931	2.22297	2.09241	1	1	1	0.53037	1	0.00641505	0.300428	0.00280562
56761	A_55_P1998943	Oas1a	NM_145211	ref|Mus musculus 2'-5' oligoadenylate synthetase 1A (Oas1a), mRNA [NM_145211]	320.578	205.296	220.53	248.801	1	1	1	1	40.3508	37.1848	139.549	80.1362	74.3051	1	1	1	1	1	306.758	403.336	355.047	1	1	1	1	256.446	311.501	283.974	3.82172	1	1	1	1	387.585	495.906	446.412	443.301	1	1	1	113.335	1	0.0083393	0.298653	0.329332
59025	A_51_P413539	Nek6	NM_021606	ref|Mus musculus NIMA (never in mitosis gene a)-related expressed kinase 6 (Nek6), transcript variant 2, mRNA [NM_021606]	10.966	7.21858	5.98681	8.05712	1	1	1	1	3.09491	2.33059	1.90356	2.29373	2.4057	1	1	1	1	1	6.17359	5.68699	5.93029	1	1	1	1	2.16912	2.40418	2.28665	0.950513	1	1	1	1	8.29963	6.83321	6.40325	7.17869	1	1	1	5.06107	1	0.00707882	0.298581	0.00545437
9611	A_55_P2083411	Cyp4f18	NM_024444	ref|Mus musculus cytochrome P450, family 4, subfamily f, polypeptide 18 (Cyp4f18), mRNA [NM_024444]	3456.34	3634.67	3826.66	3639.22	1	1	1	1	776.106	1189.34	899.658	1477.23	1085.58	1	1	1	1	1	3486.65	3968.41	3727.53	1	1	1	1	832.502	803.472	817.987	0.7535	1	1	1	1	2107.53	3074.51	3444.98	2875.68	1	1	1	334.111	1	6.02767e-05	0.298301	0.00680887
61092	A_51_P236412	Cdkl2	NM_016912	ref|Mus musculus cyclin-dependent kinase-like 2 (CDC2-related kinase) (Cdkl2), transcript variant 1, mRNA [NM_016912]	1.85471	1.97185	1.33429	1.72028	1	1	1	1	0.283223	0.468759	0.73299	0.564559	0.512383	0	1	1	1	0.75	1.3501	1.91589	1.63299	1	1	1	1	0.542712	0.261033	0.401872	0.784321	1	0	0	0.333333	2.65415	2.28931	1.02876	1.99074	1	1	1	0.49116	0	0.00171497	0.297848	0.0600193
13444	A_30_P01024284	chr5:111538420-111540142_F	chr5:111538420-111540142_F	lincRNA:chr5:111538420-111540142 forward strand	28.5711	29.1158	30.9468	29.5446	1	1	1	1	9.0977	9.80222	4.81042	11.4647	8.79376	1	1	1	1	1	27.1304	27.7478	27.4391	1	1	1	1	4.71524	6.13033	5.42279	0.616663	1	0	1	0.666667	38.7988	26.0653	31.7582	32.2074	1	1	1	3.60021	1	8.19466e-05	0.297644	0.0012271
16992	A_55_P1952882	Cyp4f18	AF233647	gb|Mus musculus cytochrome P450 CYP4F18 mRNA, complete cds. [AF233647]	2679.35	2886.65	2905.54	2823.85	1	1	1	1	593.241	894.878	705.199	1165.91	839.808	1	1	1	1	1	2752.23	3145.98	2949.11	1	1	1	1	639.745	631.072	635.408	0.756612	1	1	1	1	1629.22	2392.85	2685.63	2235.9	1	1	1	261.138	1	6.06882e-05	0.297399	0.00716602
61971	A_52_P515094	Tmem176a	NM_025326	ref|Mus musculus transmembrane protein 176A (Tmem176a), transcript variant 1, mRNA [NM_025326]	7.21992	6.30628	8.25198	7.25939	1	1	1	1	2.82795	1.45144	1.12456	3.22642	2.15759	1	1	1	1	1	7.67063	7.24893	7.45978	1	1	1	1	3.96509	1.03602	2.50056	1.15896	1	0	1	0.666667	6.69118	9.48021	9.27857	8.48332	1	1	1	2.29379	1	0.0011638	0.297214	0.0786591
54587	A_55_P1964347	A_55_P1964347	A_55_P1964347	Unknown	1.46604	1.7915	1.61535	1.6243	1	1	1	1	0.536335	0.295948	0.385654	0.710318	0.482064	1	0	0	1	0.5	0.607232	1.3408	0.974014	1	1	1	1	3.87593	0.680145	2.27804	4.72559	1	0	1	0.666667	1.07043	1.14866	0.536186	0.918426	1	1	1	0.71302	1	0.000355353	0.296783	0.509781
41076	A_30_P01018688	chr5:111538420-111540142_F	chr5:111538420-111540142_F	lincRNA:chr5:111538420-111540142 forward strand	7.91277	8.41185	8.52568	8.28344	1	1	1	1	2.95148	2.78951	1.07363	2.99052	2.45128	1	1	1	1	1	7.81574	8.16985	7.99279	1	1	1	1	1.54622	1.60694	1.57658	0.643166	1	1	1	1	10.9775	7.53263	8.13399	8.88137	1	1	1	0.786834	1	0.000150641	0.295926	0.000782946
43524	A_52_P11174	Hip1	NM_146001	ref|Mus musculus huntingtin interacting protein 1 (Hip1), mRNA [NM_146001]	33.5607	45.2806	66.0162	48.2858	1	1	1	1	15.8762	10.3699	12.4503	18.2319	14.2321	1	1	1	1	1	14.1027	18.6042	16.3534	1	1	1	1	3.86177	7.16995	5.51586	0.387565	1	1	1	1	17.0804	37.2352	53.2466	35.854	1	1	1	5.06356	1	0.00890607	0.294747	0.0604632
18262	A_30_P01029324	chr19:53517903-53540753_R	chr19:53517903-53540753_R	lincRNA:chr19:53517903-53540753 reverse strand	302.42	246.994	267.75	272.388	1	1	1	1	78.2408	79.8732	58.4604	104.546	80.2801	1	1	1	1	1	281.664	296.784	289.224	1	1	1	1	62.5659	77.5506	70.0582	0.872672	1	1	1	1	282.704	232.906	195.717	237.109	1	1	1	27.4576	1	0.000110387	0.294727	0.00235016
[truncated: 58,237 more rows]
[truncated: 6 more columns]
