# Supplementary material for: IgD attenuates the IgM-induced anergy response in transitional and mature B cells
Source: Nat Commun. 2016 Nov 10;7:13381. doi: 10.1038/ncomms13381 (PMC5109548; doi:10.1038/ncomms13381)
Supplement: Supplementary Data 2 — Microarray data limma analysis. [file ncomms13381-s3.xlsx]

## Sheet: normalized_expression.tab
ProbeName	ProbeUID	GeneName	SystematicName	Description	MD4 Mouse 43	MD4 Mouse 49	MD4 Mouse 57	MD4:ML5 Mouse 44	MD4:ML5 Mouse 50	MD4:ML5 Mouse 58	MD4:ML5 Mouse 51	MM4 Mouse 45	MM4 Mouse 52	MM4:ML5 Mouse 46	MM4:ML5 Mouse 60	DD6 Mouse 61	DD6 Mouse 47	DD6 Mouse 54	DD6:ML5 Mouse 48, 55,56 pooled	GeneName	MD4:ML5 rel to MD4 log2 FC	CI.L	CI.R	AveExpr	t	P.Value	adj.P.Val	B	MD4:ML5 rel to MD4 confGroup	MD4:ML5 rel to MD4 rank	GeneName	MM4:ML5 rel to MD4:ML5 logFC	CI.L	CI.R	AveExpr	t	MM4:ML5 rel to MD4:ML5 P.Value	MM4:ML5 rel to MD4:ML5 adj.P.Val	B	MM4:ML5 rel to MD4:ML5 confGroup	MM4:ML5 rel to MD4:ML5 rank	GeneName	SystematicName	Description	MM4:ML5 rel to MM4 logFC	CI.L	CI.R	AveExpr	t
A_55_P2017826	9986	Myb	NM_001198914	ref|Mus musculus myeloblastosis oncogene (Myb), transcript variant 1, mRNA [NM_001198914]	6.52176	6.94216	6.56956	10.8606	10.6873	9.74425	10.3112	6.96591	6.52952	11.8066	11.7734	6.81716	6.57853	6.68412	12.6832	Myb	3.72301	3.25814	4.18789	8.76502	17.323	2.76e-10	6.64e-07	13.7815	Strong	4	Myb	1.38914	0.862024	1.91626	8.76502	5.70038	7.63e-05	0.0298767	1.85793	Strong	4	Myb	NM_001198914	ref|Mus musculus myeloblastosis oncogene (Myb), transcript variant 1, mRNA [NM_001198914]	5.04227	4.43361	5.65094	8.76502	17.919
A_55_P1977008	48981	Gfi1	NM_010278	ref|Mus musculus growth factor independent 1 (Gfi1), transcript variant 1, mRNA [NM_010278]	6.61605	6.17466	6.21726	10.1668	10.2822	9.34463	9.60306	6.8662	6.10713	11.1495	10.8421	6.39079	6.60332	6.48661	12.3359	Gfi1	3.51319	3.02225	4.00412	8.34575	15.4789	1.1e-09	1.69e-06	12.5557	Strong	4	Gfi1	1.14664	0.589966	1.7033	8.34575	4.45547	0.000667075	0.0811034	-0.151752	Strong	4	Gfi1	NM_010278	ref|Mus musculus growth factor independent 1 (Gfi1), transcript variant 1, mRNA [NM_010278]	4.50915	3.86636	5.15193	8.34575	15.1737
A_55_P2033362	3115	Egr2	NM_010118	ref|Mus musculus early growth response 2 (Egr2), mRNA [NM_010118]	6.83234	6.81311	6.44767	10.8945	11.2565	10.4711	11.1467	6.74416	6.55298	11.8195	11.6869	6.79932	7.04974	6.64036	12.0916	Egr2	4.24448	3.87999	4.60897	8.8831	25.1887	2.57e-12	8.65e-08	17.5244	Strong	4	Egr2	0.811021	0.39773	1.22431	8.8831	4.24465	0.000981938	0.095783	-0.513859	Strong	4	Egr2	NM_010118	ref|Mus musculus early growth response 2 (Egr2), mRNA [NM_010118]	5.10464	4.62741	5.58186	8.8831	23.1369
A_55_P2150976	14088	NAP111439-1	NAP111439-1	Unknown	7.25489	7.04187	6.54291	9.96337	9.4984	9.52945	9.49227	7.66309	7.01286	10.8073	10.0283	7.36482	7.17766	7.10211	11.497	NAP111439-1	2.67431	2.20652	3.14211	8.53175	12.3658	1.66e-08	7.77e-06	10.0361	Strong	4	NAP111439-1	0.796909	0.26648	1.32734	8.53175	3.24973	0.00642152	0.208393	-2.2735	Strong	4	NAP111439-1	NAP111439-1	Unknown	3.07981	2.46732	3.69229	8.53175	10.8766
A_55_P1953387	54550	Fabp5	NM_001272097	ref|Mus musculus fatty acid binding protein 5, epidermal (Fabp5), transcript variant 2, mRNA [NM_001272097]	7.11134	6.7334	6.56132	9.96868	9.15603	9.09256	9.22093	7.4807	6.98135	10.6399	9.85014	7.13165	7.09028	6.86784	11.2755	Fabp5	2.55753	2.05421	3.06086	8.3441	10.991	6.69e-08	2.12e-05	8.69667	Strong	4	Fabp5	0.885451	0.314735	1.45617	8.3441	3.35591	0.00524112	0.194828	-2.08381	Strong	4	Fabp5	NM_001272097	ref|Mus musculus fatty acid binding protein 5, epidermal (Fabp5), transcript variant 2, mRNA [NM_001272097]	3.01397	2.35497	3.67298	8.3441	9.89271
A_55_P2121608	31817	Sox4	ENSMUST00000067230	ens|SRY-box containing gene 4 [Source:MGI Symbol;Acc:MGI:98366] [ENSMUST00000067230]	7.55296	8.26624	8.39939	10.6051	10.9567	10.2263	10.4122	8.21215	8.39596	11.4274	11.6096	8.71524	7.78724	7.68086	12.0304	Sox4	2.4772	1.92372	3.03068	9.48518	9.68117	2.9e-07	5.57e-05	7.2595	Strong	4	Sox4	0.968408	0.340825	1.59599	9.48518	3.33774	0.00542633	0.196146	-2.11627	Strong	4	Sox4	ENSMUST00000067230	ens|SRY-box containing gene 4 [Source:MGI Symbol;Acc:MGI:98366] [ENSMUST00000067230]	3.21441	2.48974	3.93908	9.48518	9.5946
A_51_P420400	12392	Lef1	NM_010703	ref|Mus musculus lymphoid enhancer binding factor 1 (Lef1), mRNA [NM_010703]	8.06449	6.61592	6.83685	9.77294	9.88088	9.34342	9.00449	8.79676	8.02086	11.0522	11.1894	7.553	8.31514	7.52905	11.476	Lef1	2.32801	1.60323	3.05279	8.89676	6.94775	1.08e-05	0.00069058	3.6346	Strong	4	Lef1	1.62037	0.798544	2.44219	8.89676	4.26482	0.000946077	0.0954722	-0.47899	Strong	4	Lef1	NM_010703	ref|Mus musculus lymphoid enhancer binding factor 1 (Lef1), mRNA [NM_010703]	2.71199	1.76303	3.66095	8.89676	6.18167
A_55_P2122841	7814	NAP114472-1	NAP114472-1	Unknown	6.51725	6.39283	6.12329	8.97784	8.39836	8.24994	8.46385	6.85415	6.52325	9.59345	9.06197	6.57445	6.69656	6.52956	10.2388	NAP114472-1	2.17804	1.80736	2.54872	7.6797	12.7095	1.2e-08	6.72e-06	10.3469	Strong	4	NAP114472-1	0.805212	0.384896	1.22553	7.6797	4.14381	0.00118344	0.104732	-0.688856	Strong	4	NAP114472-1	NAP114472-1	Unknown	2.63901	2.15367	3.12435	7.6797	11.7615
A_55_P2076871	41440	Lef1	ENSMUST00000029611	ens|lymphoid enhancer binding factor 1 [Source:MGI Symbol;Acc:MGI:96770] [ENSMUST00000029611]	8.76679	7.03479	7.34713	10.4879	10.7976	10.0896	9.83613	9.69651	8.96363	11.9181	12.1302	8.28656	9.07597	8.22694	12.1341	Lef1	2.58654	1.78268	3.39041	9.65279	6.95991	1.06e-05	0.000683437	3.65287	Strong	4	Lef1	1.72136	0.809863	2.63285	9.65279	4.08491	0.0013204	0.109178	-0.791572	Strong	4	Lef1	ENSMUST00000029611	ens|lymphoid enhancer binding factor 1 [Source:MGI Symbol;Acc:MGI:96770] [ENSMUST00000029611]	2.69407	1.64157	3.74657	9.65279	5.5367
A_55_P2121613	29330	Sox4	NM_009238	ref|Mus musculus SRY-box containing gene 4 (Sox4), mRNA [NM_009238]	6.3849	7.08269	7.33298	9.32896	9.34742	8.66563	8.76527	6.91471	7.19986	9.87491	10.0229	7.4529	6.72522	6.77741	10.2912	Sox4	2.09329	1.56548	2.6211	8.14447	8.57864	1.13e-06	0.000147519	5.9085	Strong	4	Sox4	0.922081	0.323601	1.52056	8.14447	3.33261	0.00547981	0.196392	-2.12543	Strong	4	Sox4	NM_009238	ref|Mus musculus SRY-box containing gene 4 (Sox4), mRNA [NM_009238]	2.89162	2.20055	3.58268	8.14447	9.05081
A_55_P2066559	36784	Endou	NM_001168693	ref|Mus musculus endonuclease, polyU-specific (Endou), transcript variant 2, mRNA [NM_001168693]	6.28533	6.82427	6.52968	9.17	9.00755	8.53549	8.76493	6.51063	6.70084	9.5903	10.0353	6.28157	6.30089	6.44476	9.43176	Endou	2.32307	1.97668	2.66945	7.76089	14.5065	2.43e-09	2.58e-06	11.8355	Strong	4	Endou	0.943319	0.550551	1.33609	7.76089	5.19503	0.000179475	0.0460066	1.07088	Strong	4	Endou	NM_001168693	ref|Mus musculus endonuclease, polyU-specific (Endou), transcript variant 2, mRNA [NM_001168693]	3.20708	2.75355	3.66061	7.76089	15.2957
A_52_P673499	38355	Shmt1	NM_009171	ref|Mus musculus serine hydroxymethyltransferase 1 (soluble) (Shmt1), nuclear gene encoding mitochondrial protein, mRNA [NM_009171]	6.85935	6.64464	6.5536	8.34577	8.05177	7.87869	8.16813	6.98517	6.93122	8.69343	8.78762	6.55696	6.57483	6.64641	9.43544	Shmt1	1.42523	1.20433	1.64613	7.54087	13.9557	3.89e-09	3.54e-06	11.4022	Strong	4	Shmt1	0.629432	0.378954	0.879911	7.54087	5.43555	0.000118962	0.0367286	1.45063	Strong	4	Shmt1	NM_009171	ref|Mus musculus serine hydroxymethyltransferase 1 (soluble) (Shmt1), nuclear gene encoding mitochondrial protein, mRNA [NM_009171]	1.78233	1.4931	2.07156	7.54087	13.3295
A_55_P2004797	43871	Tacc2	NM_001004468	ref|Mus musculus transforming, acidic coiled-coil containing protein 2 (Tacc2), transcript variant 3, mRNA [NM_001004468]	6.2746	6.1828	6.12905	7.8672	8.01197	7.47601	7.77331	6.14307	5.98737	8.40119	8.24988	6.1547	6.25179	6.26851	8.98124	Tacc2	1.58656	1.35689	1.81624	7.07685	14.9419	1.7e-09	2.2e-06	12.1645	Strong	4	Tacc2	0.543415	0.283077	0.803753	7.07685	4.51502	0.000598622	0.078147	-0.0504685	Strong	4	Tacc2	NM_001004468	ref|Mus musculus transforming, acidic coiled-coil containing protein 2 (Tacc2), transcript variant 3, mRNA [NM_001004468]	2.26011	1.9593	2.56093	7.07685	16.2517
A_52_P108346	19327	Myc	NM_010849	ref|Mus musculus myelocytomatosis oncogene (Myc), transcript variant 1, mRNA [NM_010849]	9.04546	8.94277	8.74306	10.2459	10.3567	10.1378	10.5918	9.29355	9.54531	10.8072	11.0862	9.01231	9.42728	9.18319	11.7468	Myc	1.42262	1.14136	1.70388	9.87769	10.9409	7.06e-08	2.18e-05	8.64468	Strong	4	Myc	0.613654	0.294739	0.93257	9.87769	4.16212	0.00114392	0.103764	-0.657012	Strong	4	Myc	NM_010849	ref|Mus musculus myelocytomatosis oncogene (Myc), transcript variant 1, mRNA [NM_010849]	1.52727	1.15902	1.89552	9.87769	8.97092
A_55_P2040485	53442	Ms4a4a	XM_003086124	ref|PREDICTED: Mus musculus membrane-spanning 4-domains, subfamily A, member 4A (Ms4a4a), mRNA [XM_003086124]	6.34187	6.48062	6.20265	8.65591	8.71256	8.54038	8.50944	6.92247	7.27516	9.75768	9.17548	6.36069	6.66486	6.8726	8.67088	Ms4a4a	2.26286	1.942	2.58372	7.67622	15.2549	1.32e-09	1.93e-06	12.3946	Strong	4	Ms4a4a	0.862011	0.498193	1.22583	7.67622	5.125	0.000202606	0.049408	0.958592	Strong	4	Ms4a4a	XM_003086124	ref|PREDICTED: Mus musculus membrane-spanning 4-domains, subfamily A, member 4A (Ms4a4a), mRNA [XM_003086124]	2.36777	1.94767	2.78787	7.67622	12.1913
A_51_P200517	52419	Rasgef1a	NM_027526	ref|Mus musculus RasGEF domain family, member 1A (Rasgef1a), mRNA [NM_027526]	5.99176	6.04206	5.95397	8.78556	8.40563	8.05773	8.22603	5.97949	5.9735	8.99725	8.89855	6.14208	6.07644	6.23233	8.08659	Rasgef1a	2.36641	2.01482	2.71801	7.18993	14.5584	2.33e-09	2.58e-06	11.5723	Strong	4	Rasgef1a	0.57916	0.263308	0.895012	7.18993	3.96625	0.00164802	0.123314	-0.99951	Strong	4	Rasgef1a	NM_027526	ref|Mus musculus RasGEF domain family, member 1A (Rasgef1a), mRNA [NM_027526]	2.97146	2.60514	3.33778	7.18993	17.5459
A_55_P2060349	22450	Lzts2	NM_145503	ref|Mus musculus leucine zipper, putative tumor suppressor 2 (Lzts2), transcript variant 1, mRNA [NM_145503]	6.29838	6.53735	6.19965	7.97153	7.99163	7.31412	7.74462	6.49545	6.58984	9.13916	8.79706	6.20541	6.50344	6.44193	7.92782	Lzts2	1.41035	1.07658	1.74413	7.21049	9.13986	5.56e-07	8.71e-05	6.61352	Strong	4	Lzts2	1.21263	0.834169	1.5911	7.21049	6.93058	1.11e-05	0.00907148	3.59876	Strong	4	Lzts2	NM_145503	ref|Mus musculus leucine zipper, putative tumor suppressor 2 (Lzts2), transcript variant 1, mRNA [NM_145503]	2.42546	1.98845	2.86248	7.21049	12.0051
A_52_P479269	1459	Sdc1	NM_011519	ref|Mus musculus syndecan 1 (Sdc1), mRNA [NM_011519]	6.16428	6.14186	5.92251	8.06458	8.04274	7.6476	7.92983	6.26953	6.4279	8.79717	9.08796	6.36494	6.27026	6.20984	7.72388	Sdc1	1.84416	1.59937	2.08896	7.13766	16.2955	5.87e-10	1e-06	13.0744	Strong	4	Sdc1	1.02138	0.752997	1.28976	7.13766	8.23186	1.77e-06	0.00291759	5.17996	Strong	4	Sdc1	NM_011519	ref|Mus musculus syndecan 1 (Sdc1), mRNA [NM_011519]	2.59385	2.28395	2.90375	7.13766	18.1045
A_52_P223704	48920	Faah	NM_010173	ref|Mus musculus fatty acid amide hydrolase (Faah), mRNA [NM_010173]	6.7212	6.39879	6.14623	7.9997	7.99114	7.75967	7.60266	7.23877	6.86048	9.02194	9.05719	6.58173	6.98619	6.98907	7.15799	Faah	1.41622	1.08593	1.74651	7.36752	9.27485	4.71e-07	7.91e-05	6.77767	Strong	4	Faah	1.20127	0.826764	1.57578	7.36752	6.93818	1.09e-05	0.00907148	3.60875	Strong	4	Faah	NM_010173	ref|Mus musculus fatty acid amide hydrolase (Faah), mRNA [NM_010173]	1.98994	1.55749	2.42238	7.36752	9.95346
A_51_P367866	39689	Egr1	NM_007913	ref|Mus musculus early growth response 1 (Egr1), mRNA [NM_007913]	8.38014	8.51246	7.59094	11.3447	11.4773	10.7262	11.0408	8.59417	7.84244	11.7722	11.919	7.38425	8.22304	8.01009	12.7096	Egr1	2.98609	2.41021	3.56196	9.70182	11.216	5.28e-08	1.84e-05	8.92697	Strong	4	Egr1	0.698347	0.0453639	1.35133	9.70182	2.31332	0.0379368	0.416173	-3.90609	Moderate	3	Egr1	NM_007913	ref|Mus musculus early growth response 1 (Egr1), mRNA [NM_007913]	3.62731	2.87331	4.38131	9.70182	10.4059
A_55_P2071059	19293	Nab2	NM_008668	ref|Mus musculus Ngfi-A binding protein 2 (Nab2), transcript variant 1, mRNA [NM_008668]	9.67749	9.45747	9.83813	12.1011	11.9521	12.1678	12.1524	9.7124	9.2809	12.4571	12.6475	9.51279	9.67924	9.97923	13.4391	Nab2	2.43564	2.15178	2.71951	10.937	18.5597	1.18e-10	4.83e-07	14.514	Strong	4	Nab2	0.458967	0.137097	0.780837	10.937	3.08437	0.00881335	0.240939	-2.5684	Moderate	3	Nab2	NM_008668	ref|Mus musculus Ngfi-A binding protein 2 (Nab2), transcript variant 1, mRNA [NM_008668]	3.05566	2.68399	3.42732	10.937	17.7836
A_55_P2109613	2941	Ahr	NM_013464	ref|Mus musculus aryl-hydrocarbon receptor (Ahr), mRNA [NM_013464]	6.59798	6.62203	6.40715	8.63382	8.85082	7.92383	8.69961	6.58724	6.46113	9.50699	8.96696	6.72769	7.21977	7.10795	10.7232	Ahr	1.98463	1.55255	2.41671	7.80241	9.93529	2.15e-07	4.65e-05	7.55183	Strong	4	Ahr	0.709958	0.220025	1.19989	7.80241	3.13445	0.0080075	0.2298	-2.4792	Moderate	3	Ahr	NM_013464	ref|Mus musculus aryl-hydrocarbon receptor (Ahr), mRNA [NM_013464]	2.71279	2.14706	3.27852	7.80241	10.3723
A_51_P160344	6451	Cenpv	NM_028448	ref|Mus musculus centromere protein V (Cenpv), mRNA [NM_028448]	6.92645	6.9424	7.04174	9.10233	8.78916	8.48357	8.87783	7.09227	7.00193	9.51076	9.07328	7.06173	7.29651	6.81778	10.0948	Cenpv	1.84303	1.52589	2.16016	8.0075	12.5704	1.37e-08	6.94e-06	10.2221	Strong	4	Cenpv	0.478798	0.119197	0.838399	8.0075	2.88003	0.0130279	0.279967	-2.93073	Moderate	3	Cenpv	NM_028448	ref|Mus musculus centromere protein V (Cenpv), mRNA [NM_028448]	2.24492	1.82969	2.66015	8.0075	11.6943
A_55_P2013357	4308	Renbp	NM_023132	ref|Mus musculus renin binding protein (Renbp), transcript variant 1, mRNA [NM_023132]	8.23566	8.36041	8.18619	10.3908	10.0068	9.9628	9.8371	8.35327	8.23138	10.5527	10.1668	8.25895	8.40426	8.32167	11.0136	Renbp	1.78861	1.52233	2.05489	9.21882	14.5293	2.39e-09	2.58e-06	11.853	Strong	4	Renbp	0.310396	0.00846358	0.612327	9.21882	2.22368	0.0447518	0.441045	-4.05388	Moderate	3	Renbp	NM_023132	ref|Mus musculus renin binding protein (Renbp), transcript variant 1, mRNA [NM_023132]	2.06743	1.71879	2.41607	9.21882	12.8268
A_51_P116906	50720	Rapgef3	NM_144850	ref|Mus musculus Rap guanine nucleotide exchange factor (GEF) 3 (Rapgef3), transcript variant 2, mRNA [NM_144850]	7.51046	7.45034	6.95013	9.4134	9.8701	9.55828	9.45947	7.45646	7.33728	10.0678	10.0469	6.51154	6.77752	6.79927	9.35767	Rapgef3	2.27167	1.96979	2.57355	8.30444	16.2769	5.95e-10	1e-06	13.1072	Strong	4	Rapgef3	0.482022	0.139718	0.824326	8.30444	3.04593	0.00948639	0.248593	-2.63678	Moderate	3	Rapgef3	NM_144850	ref|Mus musculus Rap guanine nucleotide exchange factor (GEF) 3 (Rapgef3), transcript variant 2, mRNA [NM_144850]	2.66047	2.26521	3.05572	8.30444	14.5593
A_55_P2053181	24327	Nefh	NM_010904	ref|Mus musculus neurofilament, heavy polypeptide (Nefh), mRNA [NM_010904]	7.00452	6.88962	6.90984	8.19211	8.08232	7.98768	8.26511	7.01962	7.27658	8.57172	8.46036	7.28431	7.25759	7.35098	9.89359	Nefh	1.19715	1.01854	1.37575	7.76306	14.4986	2.45e-09	2.58e-06	11.8295	Strong	4	Nefh	0.384233	0.181718	0.586748	7.76306	4.10396	0.0012744	0.107619	-0.758313	Moderate	3	Nefh	NM_010904	ref|Mus musculus neurofilament, heavy polypeptide (Nefh), mRNA [NM_010904]	1.36794	1.13409	1.60178	7.76306	12.6533
A_55_P2087622	10732	Il4i1	NM_010215	ref|Mus musculus interleukin 4 induced 1 (Il4i1), mRNA [NM_010215]	14.5779	14.8127	14.214	16.4872	16.2329	16.1869	16.4754	14.3547	14.244	16.8018	16.6896	14.3341	14.7094	14.3846	16.8914	Il4i1	1.81078	1.51695	2.10461	15.4264	13.33	6.77e-09	4.74e-06	10.8859	Strong	4	Il4i1	0.400077	0.0669012	0.733252	15.4264	2.59738	0.0222928	0.346363	-3.42443	Moderate	3	Il4i1	NM_010215	ref|Mus musculus interleukin 4 induced 1 (Il4i1), mRNA [NM_010215]	2.44635	2.06163	2.83107	15.4264	13.7544
A_55_P1999167	51797	LOC100040974	XM_003689476	ref|PREDICTED: Mus musculus sp110 nuclear body protein-like (LOC100040974), mRNA [XM_003689476]	7.45005	7.29835	7.37878	8.83975	8.38766	8.69126	8.83569	7.17225	6.94339	8.90881	9.17776	7.13807	7.31567	7.29182	9.43784	LOC100040974	1.31286	1.06822	1.5575	8.01781	11.6081	3.52e-08	1.38e-05	9.31768	Strong	4	LOC100040974	0.354699	0.0773063	0.632091	8.01781	2.76586	0.0161956	0.303465	-3.13145	Moderate	3	LOC100040974	XM_003689476	ref|PREDICTED: Mus musculus sp110 nuclear body protein-like (LOC100040974), mRNA [XM_003689476]	1.98547	1.66516	2.30577	8.01781	13.408
A_55_P2079064	1829	Ppnr	XR_035714	ref|PREDICTED: Mus musculus per-pentamer repeat gene (Ppnr), misc_RNA [XR_035714]	6.37927	6.17889	6.33379	8.02999	7.71193	7.36054	7.34818	6.22838	6.13514	8.15043	7.99976	6.36548	6.17288	6.24573	7.94109	Ppnr	1.31534	1.01365	1.61704	6.9721	9.43047	3.9e-07	6.95e-05	6.96436	Strong	4	Ppnr	0.462435	0.120342	0.804527	6.9721	2.92397	0.0119791	0.270731	-2.8531	Moderate	3	Ppnr	XR_035714	ref|PREDICTED: Mus musculus per-pentamer repeat gene (Ppnr), misc_RNA [XR_035714]	1.89333	1.49832	2.28835	6.9721	10.3676
A_55_P2034175	18851	Usp28	NM_175482	ref|Mus musculus ubiquitin specific peptidase 28 (Usp28), mRNA [NM_175482]	9.58822	9.55081	9.35777	10.9645	11.0625	10.4677	10.9611	9.675	9.38819	11.4222	11.1991	9.35519	9.43127	9.22481	10.9158	Usp28	1.36502	1.0777	1.65234	10.1709	10.2763	1.46e-07	3.55e-05	7.93361	Strong	4	Usp28	0.446735	0.120944	0.772526	10.1709	2.96604	0.0110534	0.261599	-2.77862	Moderate	3	Usp28	NM_175482	ref|Mus musculus ubiquitin specific peptidase 28 (Usp28), mRNA [NM_175482]	1.77909	1.4029	2.15528	10.1709	10.2295
A_55_P2266342	37484	9430078K24Rik	AK020496	gb|Mus musculus 12 days embryo embryonic body between diaphragm region and neck cDNA, RIKEN full-length enriched library, clone:9430078K24 product:unclassifiable, full insert sequence. [AK020496]	6.16927	6.39942	6.25091	8.37963	8.1607	7.75782	8.32966	6.23152	6.38992	9.21308	8.47273	6.52784	6.34682	6.67416	8.05803	9430078K24Rik	1.88376	1.50913	2.25838	7.29077	10.8765	7.56e-08	2.25e-05	8.57763	Strong	4	9430078K24Rik	0.685953	0.261164	1.11074	7.29077	3.4929	0.00403488	0.177035	-1.83912	Moderate	3	9430078K24Rik	AK020496	gb|Mus musculus 12 days embryo embryonic body between diaphragm region and neck cDNA, RIKEN full-length enriched library, clone:9430078K24 product:unclassifiable, full insert sequence. [AK020496]	2.53218	2.04168	3.02269	7.29077	11.1665
A_52_P144310	7412	Gad1	NM_008077	ref|Mus musculus glutamate decarboxylase 1 (Gad1), mRNA [NM_008077]	6.10919	6.30602	6.23146	8.88971	8.51193	8.21314	8.08161	6.51218	6.29842	8.84773	8.83117	6.39718	6.12443	6.64388	7.42191	Gad1	2.20854	1.8461	2.57099	7.29466	13.1805	7.75e-09	5.19e-06	10.7586	Strong	4	Gad1	0.415353	0.00438114	0.826325	7.29466	2.1861	0.0479394	0.44966	-4.11512	Moderate	3	Gad1	NM_008077	ref|Mus musculus glutamate decarboxylase 1 (Gad1), mRNA [NM_008077]	2.43415	1.9596	2.9087	7.29466	11.0951
A_51_P171999	5983	Apoe	NM_009696	ref|Mus musculus apolipoprotein E (Apoe), mRNA [NM_009696]	10.6807	10.7452	10.7211	13.0153	12.5043	12.4352	12.8256	12.5906	12.7248	13.9861	12.6762	11.4772	11.9439	11.5102	11.3657	Apoe	1.97944	1.45743	2.50144	12.0801	8.20221	1.84e-06	0.000207599	5.41432	Strong	4	Apoe	0.636078	0.0441771	1.22798	12.0801	2.32449	0.03716	0.414088	-3.88751	Moderate	3	Apoe	NM_009696	ref|Mus musculus apolipoprotein E (Apoe), mRNA [NM_009696]	0.673461	-0.010007	1.35693	12.0801	2.13137
A_51_P253984	15220	Pcp4	NM_008791	ref|Mus musculus Purkinje cell protein 4 (Pcp4), mRNA [NM_008791]	7.79221	7.48938	7.01804	10.3542	10.1864	9.96951	9.99549	6.53672	6.54769	9.27287	9.56448	7.07012	7.61305	6.82007	9.72907	Pcp4	2.6932	2.27398	3.11243	8.39729	13.8959	4.1e-09	3.56e-06	11.354	Strong	4	Pcp4	-0.707734	-1.18309	-0.232377	8.39729	-3.22045	0.00679178	0.213611	-2.32579	Moderate	-3	Pcp4	NM_008791	ref|Mus musculus Purkinje cell protein 4 (Pcp4), mRNA [NM_008791]	2.87647	2.32758	3.42537	8.39729	11.3354
A_66_P121976	29525	Slc4a11	NM_001081162	ref|Mus musculus solute carrier family 4, sodium bicarbonate transporter-like, member 11 (Slc4a11), mRNA [NM_001081162]	8.17519	7.91869	7.69615	9.94514	9.59991	9.91694	9.45802	7.95329	7.51106	9.29246	9.29549	7.77277	7.67457	8.0783	8.13822	Slc4a11	1.79999	1.46515	2.13483	8.56175	11.6278	3.45e-08	1.37e-05	9.3369	Strong	4	Slc4a11	-0.436025	-0.8157	-0.0563506	8.56175	-2.48408	0.0275938	0.373423	-3.61868	Moderate	-3	Slc4a11	NM_001081162	ref|Mus musculus solute carrier family 4, sodium bicarbonate transporter-like, member 11 (Slc4a11), mRNA [NM_001081162]	1.5618	1.12339	2.00021	8.56175	7.70564
A_52_P1042732	989	Akap5	NM_001101471	ref|Mus musculus A kinase (PRKA) anchor protein 5 (Akap5), mRNA [NM_001101471]	6.38186	6.37263	6.35777	7.62546	7.64846	7.68261	7.48495	6.12728	6.30749	7.40646	7.05721	6.99156	6.668	6.70639	6.92531	Akap5	1.23961	1.02499	1.45423	6.91623	12.4933	1.47e-08	7.18e-06	10.1524	Strong	4	Akap5	-0.378538	-0.621896	-0.135181	6.91623	-3.36458	0.00515499	0.193511	-2.06832	Moderate	-3	Akap5	NM_001101471	ref|Mus musculus A kinase (PRKA) anchor protein 5 (Akap5), mRNA [NM_001101471]	1.01444	0.73344	1.29545	6.91623	7.80871
A_51_P325501	23170	Crip3	NM_053250	ref|Mus musculus cysteine-rich protein 3 (Crip3), transcript variant TLP-B, mRNA [NM_053250]	9.17378	8.70446	8.70797	11.5059	11.0631	11.2215	11.4857	9.32373	9.30533	10.9449	10.6027	8.50262	9.26658	9.39053	8.98521	Crip3	2.45697	2.02978	2.88416	9.87892	12.4408	1.55e-08	7.44e-06	10.1046	Strong	4	Crip3	-0.545278	-1.02966	-0.0608926	9.87892	-2.43496	0.0302526	0.385945	-3.70206	Moderate	-3	Crip3	NM_053250	ref|Mus musculus cysteine-rich protein 3 (Crip3), transcript variant TLP-B, mRNA [NM_053250]	1.45923	0.899912	2.01855	9.87892	5.64325
A_55_P1961081	51883	A_55_P1961081	A_55_P1961081	Unknown	6.43134	6.55318	6.34451	8.36167	8.01501	7.92509	7.67678	6.64372	6.90825	7.60113	7.65029	6.81085	6.69661	6.89799	6.95038	A_55_P1961081	1.55163	1.26983	1.83342	7.16445	11.9101	2.6e-08	1.11e-05	9.60959	Strong	4	A_55_P1961081	-0.368927	-0.688456	-0.0493985	7.16445	-2.49745	0.0269101	0.369845	-3.5959	Moderate	-3	A_55_P1961081	A_55_P1961081	Unknown	0.849724	0.480764	1.21868	7.16445	4.98155
A_51_P239654	5414	Nr4a1	NM_010444	ref|Mus musculus nuclear receptor subfamily 4, group A, member 1 (Nr4a1), mRNA [NM_010444]	10.6857	10.3129	10.9327	14.0895	13.9154	13.7849	14.1972	10.4987	10.1678	14.2651	14.6521	10.1457	10.3391	10.9943	15.5426	Nr4a1	3.35296	2.92192	3.78399	12.3016	16.8261	3.96e-10	7.83e-07	13.4678	Strong	4	Nr4a1	0.461847	-0.0268985	0.950592	12.3016	2.044	0.0620207	0.489424	-4.3425	Very Weak		Nr4a1	NM_010444	ref|Mus musculus nuclear receptor subfamily 4, group A, member 1 (Nr4a1), mRNA [NM_010444]	4.12534	3.56099	4.6897	12.3016	15.8115
A_51_P267239	3422	Litaf	NM_019980	ref|Mus musculus LPS-induced TN factor (Litaf), mRNA [NM_019980]	8.42565	8.0769	7.93263	11.4416	11.6642	10.6397	11.3563	8.84231	8.11575	12.0713	11.2327	7.59871	8.10983	8.06752	12.7332	Litaf	3.1304	2.55675	3.70405	9.75389	11.8038	2.89e-08	1.19e-05	9.50769	Strong	4	Litaf	0.37655	-0.273904	1.027	9.75389	1.2522	0.232822	0.728731	-5.43856	Very Weak		Litaf	NM_019980	ref|Mus musculus LPS-induced TN factor (Litaf), mRNA [NM_019980]	3.17298	2.4219	3.92406	9.75389	9.13791
A_51_P405606	15498	Ndrg1	NM_008681	ref|Mus musculus N-myc downstream regulated gene 1 (Ndrg1), mRNA [NM_008681]	6.39759	6.22011	6.19084	12.002	11.4183	10.9337	11.4828	6.94199	6.20546	12.0262	11.5104	6.8255	6.98899	6.62454	11.4785	Ndrg1	5.1897	4.70118	5.67823	8.88313	22.9785	8.17e-12	9.16e-08	16.6654	Strong	4	Ndrg1	0.309092	-0.244844	0.863027	8.88313	1.20696	0.249206	0.7381	-5.48979	Very Weak		Ndrg1	NM_008681	ref|Mus musculus N-myc downstream regulated gene 1 (Ndrg1), mRNA [NM_008681]	5.19458	4.55495	5.83421	8.88313	17.5666
A_51_P171616	10675	Wnt10a	NM_009518	ref|Mus musculus wingless related MMTV integration site 10a (Wnt10a), mRNA [NM_009518]	5.89692	6.45477	6.61373	10.3413	9.16459	9.24154	8.43147	6.51011	6.33466	9.18143	10.3558	6.56571	6.10147	6.53423	11.0013	Wnt10a	2.95667	2.14733	3.76601	7.91527	7.90198	2.77e-06	0.000276197	5.01142	Strong	4	Wnt10a	0.473918	-0.433929	1.38177	7.91527	1.12916	0.279479	0.75902	-5.57441	Very Weak		Wnt10a	NM_009518	ref|Mus musculus wingless related MMTV integration site 10a (Wnt10a), mRNA [NM_009518]	3.34625	2.29796	4.39454	7.91527	6.90465
A_55_P1994887	11186	Zfpm1	NM_009569	ref|Mus musculus zinc finger protein, multitype 1 (Zfpm1), mRNA [NM_009569]	9.49455	9.35937	8.7002	12.1614	12.139	11.5169	11.9666	9.6041	9.49472	12.3524	12.1111	8.46529	8.83908	8.81635	13.2331	Zfpm1	2.76126	2.34728	3.17524	10.5503	14.4275	2.6e-09	2.65e-06	11.7746	Strong	4	Zfpm1	0.285743	-0.183668	0.755155	10.5503	1.3167	0.21095	0.709316	-5.36299	Very Weak		Zfpm1	NM_009569	ref|Mus musculus zinc finger protein, multitype 1 (Zfpm1), mRNA [NM_009569]	2.68231	2.14028	3.22433	10.5503	10.7041
A_55_P2048518	43480	Zfpm1	NM_009569	ref|Mus musculus zinc finger protein, multitype 1 (Zfpm1), mRNA [NM_009569]	9.57673	9.49104	8.73474	12.2343	12.218	11.6658	12.0469	9.82037	9.65182	12.4843	12.1793	8.49064	9.02098	9.04687	13.3329	Zfpm1	2.77375	2.32424	3.22326	10.6663	13.3473	6.66e-09	4.74e-06	10.9005	Strong	4	Zfpm1	0.29053	-0.219166	0.800227	10.6663	1.23295	0.239686	0.73223	-5.46054	Very Weak		Zfpm1	NM_009569	ref|Mus musculus zinc finger protein, multitype 1 (Zfpm1), mRNA [NM_009569]	2.59568	2.00714	3.18423	10.6663	9.53972
A_51_P411757	48546	Ankrd13b	NM_172945	ref|Mus musculus ankyrin repeat domain 13b (Ankrd13b), mRNA [NM_172945]	7.27587	7.07977	7.26638	9.80317	9.24785	8.62404	9.13531	7.17291	7.13329	9.67	9.62198	7.21299	7.52612	7.26374	11.6835	Ankrd13b	1.99525	1.57302	2.41749	8.38113	10.2213	1.55e-07	3.68e-05	7.87281	Strong	4	Ankrd13b	0.443396	-0.0353777	0.92217	8.38113	2.00321	0.0667214	0.500058	-4.40643	Very Weak		Ankrd13b	NM_172945	ref|Mus musculus ankyrin repeat domain 13b (Ankrd13b), mRNA [NM_172945]	2.49289	1.94005	3.04573	8.38113	9.7537
A_55_P2096917	34498	Mreg	NM_001005423	ref|Mus musculus melanoregulin (Mreg), mRNA [NM_001005423]	6.73165	6.75661	6.52857	9.65253	9.87965	9.07559	9.57333	6.43343	6.45063	9.93461	9.41704	6.6742	6.65729	6.65019	10.9526	Mreg	2.873	2.52665	3.21934	8.09119	17.9428	1.79e-10	5.27e-07	14.1569	Strong	4	Mreg	0.13055	-0.262169	0.523269	8.09119	0.719052	0.484987	0.866723	-5.93998	Very Weak		Mreg	NM_001005423	ref|Mus musculus melanoregulin (Mreg), mRNA [NM_001005423]	3.23379	2.78032	3.68726	8.09119	15.425
A_51_P509573	45216	Ccl4	NM_013652	ref|Mus musculus chemokine (C-C motif) ligand 4 (Ccl4), mRNA [NM_013652]	6.30535	6.29246	6.46627	8.88277	9.07317	8.72997	10.1018	6.19411	6.023	9.48129	9.58128	6.23799	7.14132	6.80876	10.8227	Ccl4	2.84223	2.25022	3.43424	7.87615	10.3847	1.29e-07	3.25e-05	8.0525	Strong	4	Ccl4	0.334355	-0.336924	1.00563	7.87615	1.07738	0.301129	0.772242	-5.62818	Very Weak		Ccl4	NM_013652	ref|Mus musculus chemokine (C-C motif) ligand 4 (Ccl4), mRNA [NM_013652]	3.35545	2.44053	4.27036	7.87615	7.93295
A_55_P2172470	49970	Nrgn	NM_022029	ref|Mus musculus neurogranin (Nrgn), mRNA [NM_022029]	6.58125	6.68522	6.45457	9.52341	8.9195	8.70418	8.52022	6.71182	6.48118	8.9015	8.81684	6.62753	6.2623	6.33226	10.2396	Nrgn	2.34315	1.94218	2.74412	7.71743	12.6401	1.28e-08	6.73e-06	10.2849	Strong	4	Nrgn	-0.0576599	-0.51232	0.397	7.71743	-0.274317	0.788203	0.956215	-6.16316	Very Weak		Nrgn	NM_022029	ref|Mus musculus neurogranin (Nrgn), mRNA [NM_022029]	2.26267	1.73767	2.78766	7.71743	9.32245
A_52_P53906	11728	Ccnd2	NM_009829	ref|Mus musculus cyclin D2 (Ccnd2), mRNA [NM_009829]	9.63193	9.55753	10.2368	11.8683	11.2817	11.35	11.7729	9.08841	8.92628	11.0692	11.706	8.93226	8.86559	8.49534	12.5588	Ccnd2	1.75949	1.31732	2.20166	10.3561	8.60721	1.09e-06	0.00014559	5.94528	Strong	4	Ccnd2	-0.18067	-0.682044	0.320705	10.3561	-0.77945	0.44984	0.851556	-5.89521	Very Weak		Ccnd2	NM_009829	ref|Mus musculus cyclin D2 (Ccnd2), mRNA [NM_009829]	2.38022	1.80129	2.95916	10.3561	8.89306
A_55_P2109857	42455	Rgs2	NM_009061	ref|Mus musculus regulator of G-protein signaling 2 (Rgs2), mRNA [NM_009061]	10.6444	10.7834	10.8156	14.0556	13.8273	13.5078	13.5801	10.8864	10.5563	13.4916	13.8886	10.9162	10.5911	10.8885	14.4973	Rgs2	2.99494	2.68378	3.30611	12.1953	20.8191	2.81e-11	1.58e-07	15.6957	Strong	4	Rgs2	-0.0526155	-0.405444	0.300213	12.1953	-0.322563	0.752217	0.947897	-6.14837	Very Weak		Rgs2	NM_009061	ref|Mus musculus regulator of G-protein signaling 2 (Rgs2), mRNA [NM_009061]	2.96874	2.56133	3.37615	12.1953	15.7617
A_51_P491667	22141	Derl3	NM_024440	ref|Mus musculus Der1-like domain family, member 3 (Derl3), mRNA [NM_024440]	8.69372	8.56682	8.59351	11.1478	10.8324	10.7279	11.4669	8.39765	8.06071	11.3777	10.7882	7.89555	8.36894	7.37402	11.3725	Derl3	2.42574	1.93719	2.9143	9.57763	10.7398	8.76e-08	2.54e-05	8.434	Strong	4	Derl3	0.0391958	-0.514774	0.593165	9.57763	0.153045	0.880741	0.976271	-6.18986	Very Weak		Derl3	NM_024440	ref|Mus musculus Der1-like domain family, member 3 (Derl3), mRNA [NM_024440]	2.85378	2.21411	3.49344	9.57763	9.65006
A_55_P2155504	3246	Lck	NM_010693	ref|Mus musculus lymphocyte protein tyrosine kinase (Lck), transcript variant 2, mRNA [NM_010693]	11.0868	9.68492	9.75532	13.8476	13.6268	13.4114	13.8917	10.7749	9.64489	13.987	13.6268	9.94191	11.4525	10.6029	14.0835	Lck	3.51869	2.68141	4.35598	11.9612	9.09021	5.91e-07	9.01e-05	6.55263	Strong	4	Lck	0.112498	-0.836893	1.06189	11.9612	0.25631	0.801771	0.959399	-6.16808	Very Weak		Lck	NM_010693	ref|Mus musculus lymphocyte protein tyrosine kinase (Lck), transcript variant 2, mRNA [NM_010693]	3.59696	2.5007	4.69323	11.9612	7.0972
A_55_P2033110	36805	Crisp3	NM_009639	ref|Mus musculus cysteine-rich secretory protein 3 (Crisp3), mRNA [NM_009639]	8.66946	8.89176	8.37451	11.5286	12.4078	11.4931	12.0631	7.62581	8.07222	11.8511	11.2395	7.08777	7.2888	8.38967	10.8824	Crisp3	3.22793	2.56905	3.8868	9.72438	10.5971	1.02e-07	2.82e-05	8.28216	Strong	4	Crisp3	-0.327866	-1.07496	0.419226	9.72438	-0.949265	0.360007	0.807095	-5.75211	Very Weak		Crisp3	NM_009639	ref|Mus musculus cysteine-rich secretory protein 3 (Crisp3), mRNA [NM_009639]	3.69629	2.83362	4.55895	9.72438	9.26805
A_55_P2113051	17843	Fosb	NM_008036	ref|Mus musculus FBJ osteosarcoma oncogene B (Fosb), mRNA [NM_008036]	6.41062	6.41202	6.2899	9.11474	9.20258	8.39639	8.98834	6.56804	6.53288	8.77346	8.90902	6.5524	6.37527	6.4592	9.52103	Fosb	2.55467	2.23332	2.87601	7.63373	17.1959	3.03e-10	6.79e-07	13.7024	Strong	4	Fosb	-0.0842738	-0.448647	0.2801	7.63373	-0.500278	0.625341	0.912855	-6.0738	Very Weak		Fosb	NM_008036	ref|Mus musculus FBJ osteosarcoma oncogene B (Fosb), mRNA [NM_008036]	2.29078	1.87004	2.71152	7.63373	11.7769
A_55_P2002578	41576	Ephx1	NM_010145	ref|Mus musculus epoxide hydrolase 1, microsomal (Ephx1), mRNA [NM_010145]	12.2732	12.0622	12.0105	15.3018	15.0613	14.5222	14.8246	12.2046	11.9753	15.3329	15.1485	11.7295	12.1901	12.6087	15.1869	Ephx1	2.81218	2.38573	3.23862	13.4955	14.264	2.99e-09	2.95e-06	11.6471	Strong	4	Ephx1	0.313218	-0.170328	0.796765	13.4955	1.40112	0.184876	0.687323	-5.25985	Very Weak		Ephx1	NM_010145	ref|Mus musculus epoxide hydrolase 1, microsomal (Ephx1), mRNA [NM_010145]	3.15075	2.5924	3.7091	13.4955	12.206
A_55_P2022074	35799	Klf10	NM_013692	ref|Mus musculus Kruppel-like factor 10 (Klf10), mRNA [NM_013692]	7.48883	7.32618	7.80766	9.15655	9.2453	8.77793	9.194	7.16808	6.80551	9.31459	9.17862	7.51061	7.7561	7.11935	10.3907	Klf10	1.55256	1.19786	1.90725	8.28267	9.46803	3.73e-07	6.79e-05	7.009	Strong	4	Klf10	0.15316	-0.249024	0.555345	8.28267	0.823732	0.425124	0.840899	-5.86031	Very Weak		Klf10	NM_013692	ref|Mus musculus Kruppel-like factor 10 (Klf10), mRNA [NM_013692]	2.25981	1.79541	2.72422	8.28267	10.5255
A_51_P272553	11292	Bhlhe40	NM_011498	ref|Mus musculus basic helix-loop-helix family, member e40 (Bhlhe40), mRNA [NM_011498]	8.16246	7.80883	7.9773	9.51169	9.1808	9.26288	9.63769	7.27856	6.91954	9.51101	9.59375	7.70162	7.80525	8.10436	10.7515	Bhlhe40	1.4154	1.12101	1.70979	8.61382	10.3998	1.27e-07	3.22e-05	8.06896	Strong	4	Bhlhe40	0.154115	-0.179691	0.48792	8.61382	0.998656	0.336405	0.795471	-5.70591	Very Weak		Bhlhe40	NM_011498	ref|Mus musculus basic helix-loop-helix family, member e40 (Bhlhe40), mRNA [NM_011498]	2.45333	2.06788	2.83877	8.61382	13.7676
A_55_P2078370	5011	Rgs13	NM_153171	ref|Mus musculus regulator of G-protein signaling 13 (Rgs13), mRNA [NM_153171]	6.09401	5.9808	6.10671	9.43047	9.07947	8.69034	9.11815	5.86774	6.15639	8.71615	9.66916	6.10789	6.21955	6.15083	8.85379	Rgs13	2.9872	2.52136	3.45303	7.48276	13.8707	4.19e-09	3.56e-06	11.2411	Strong	4	Rgs13	0.113044	-0.363471	0.58956	7.48276	0.51314	0.616565	0.910375	-6.0672	Very Weak		Rgs13	NM_153171	ref|Mus musculus regulator of G-protein signaling 13 (Rgs13), mRNA [NM_153171]	3.16962	2.60903	3.73021	7.48276	12.23
A_55_P2002577	26701	Ephx1	NM_010145	ref|Mus musculus epoxide hydrolase 1, microsomal (Ephx1), mRNA [NM_010145]	8.28829	8.26385	8.08436	10.9586	10.5333	10.1821	10.3945	8.25135	8.16739	11.0082	10.8358	7.98702	8.32745	8.63088	10.9716	Ephx1	2.30495	1.93986	2.67004	9.39231	13.6562	5.06e-09	4.04e-06	11.1584	Strong	4	Ephx1	0.4049	-0.00907148	0.818871	9.39231	2.11565	0.0544991	0.466746	-4.22873	Very Weak		Ephx1	NM_010145	ref|Mus musculus epoxide hydrolase 1, microsomal (Ephx1), mRNA [NM_010145]	2.71265	2.23463	3.19066	9.39231	12.2749
A_52_P658122	30613	Ets2	NM_011809	ref|Mus musculus E26 avian leukemia oncogene 2, 3' domain (Ets2), mRNA [NM_011809]	7.63041	7.78024	7.92928	10.4913	10.6183	10.4023	10.153	8.08157	8.14397	10.5969	10.588	7.05135	7.19117	7.3775	9.82693	Ets2	2.63626	2.39661	2.8759	8.92415	23.7952	5.27e-12	8.86e-08	16.9972	Strong	4	Ets2	0.176216	-0.0955138	0.447945	8.92415	1.40273	0.184406	0.687137	-5.25783	Very Weak		Ets2	NM_011809	ref|Mus musculus E26 avian leukemia oncogene 2, 3' domain (Ets2), mRNA [NM_011809]	2.47968	2.16591	2.79345	8.92415	17.0945
A_51_P249118	20016	Abcb4	NM_008830	ref|Mus musculus ATP-binding cassette, sub-family B (MDR/TAP), member 4 (Abcb4), mRNA [NM_008830]	8.50436	8.54454	8.89657	10.1343	10.1422	9.59919	10.0519	7.84069	8.0211	10.1248	10.1762	8.29616	8.30491	8.73996	11.0501	Abcb4	1.33342	1.00946	1.65739	9.22847	8.90299	7.46e-07	0.000107709	6.32047	Strong	4	Abcb4	0.168607	-0.198734	0.535948	9.22847	0.992822	0.339134	0.796781	-5.71147	Very Weak		Abcb4	NM_008830	ref|Mus musculus ATP-binding cassette, sub-family B (MDR/TAP), member 4 (Abcb4), mRNA [NM_008830]	2.21962	1.79545	2.64379	9.22847	11.3189
A_51_P485260	53566	Rgl1	NM_016846	ref|Mus musculus ral guanine nucleotide dissociation stimulator,-like 1 (Rgl1), mRNA [NM_016846]	6.77039	6.69348	6.79043	9.53766	9.73563	8.7804	9.63078	6.87966	6.86241	10.2462	9.24293	7.15742	6.65968	6.72572	9.33125	Rgl1	2.66969	2.14898	3.19039	8.0696	11.0901	6.02e-08	1.97e-05	8.79869	Strong	4	Rgl1	0.323444	-0.266976	0.913864	8.0696	1.18496	0.257496	0.744524	-5.51418	Very Weak		Rgl1	NM_016846	ref|Mus musculus ral guanine nucleotide dissociation stimulator,-like 1 (Rgl1), mRNA [NM_016846]	2.87352	2.19177	3.55528	8.0696	9.11696
A_55_P1987984	11792	TC1649157	TC1649157	tc|FOG1_MOUSE (O35615) Zinc finger protein ZFPM1 (Zinc finger protein multitype 1) (Friend of GATA protein 1) (Friend of GATA-1) (FOG-1), partial (12%) [TC1649157]	6.81336	6.76229	6.87526	8.71601	8.27077	7.82676	7.94401	6.56248	6.86405	8.46407	8.43298	6.66798	6.59179	6.64521	9.09275	TC1649157	1.37242	1.01978	1.72506	7.50199	8.4183	1.39e-06	0.000167933	5.70015	Strong	4	TC1649157	0.259139	-0.140715	0.658992	7.50199	1.40184	0.184667	0.687137	-5.25895	Very Weak		TC1649157	TC1649157	tc|FOG1_MOUSE (O35615) Zinc finger protein ZFPM1 (Zinc finger protein multitype 1) (Friend of GATA protein 1) (Friend of GATA-1) (FOG-1), partial (12%) [TC1649157]	1.73527	1.27356	2.19698	7.50199	8.12946
A_55_P2092526	16837	Tgif1	NM_001164075	ref|Mus musculus TGFB-induced factor homeobox 1 (Tgif1), transcript variant 1, mRNA [NM_001164075]	10.708	10.9746	11.5583	12.3936	12.5183	12.4489	12.8087	11.1845	11.4714	12.9238	12.9499	11.3792	10.8733	10.9857	13.4025	Tgif1	1.46203	1.07161	1.85246	11.9054	8.1	2.12e-06	0.00023035	5.27709	Strong	4	Tgif1	0.394512	-0.0481894	0.837213	11.9054	1.92759	0.0763137	0.523159	-4.52321	Very Weak		Tgif1	NM_001164075	ref|Mus musculus TGFB-induced factor homeobox 1 (Tgif1), transcript variant 1, mRNA [NM_001164075]	1.6089	1.09771	2.12009	11.9054	6.80792
A_55_P2170034	26540	Rgl1	NM_016846	ref|Mus musculus ral guanine nucleotide dissociation stimulator,-like 1 (Rgl1), mRNA [NM_016846]	6.61666	6.48588	6.47393	9.46406	9.6207	8.71482	9.77333	6.69795	6.64148	10.1334	9.17584	7.13916	6.8469	6.7824	9.22533	Rgl1	2.86774	2.35019	3.38529	7.98613	11.9854	2.41e-08	1.05e-05	9.68122	Strong	4	Rgl1	0.261418	-0.32543	0.848265	7.98613	0.963552	0.353063	0.802812	-5.73896	Very Weak		Rgl1	NM_016846	ref|Mus musculus ral guanine nucleotide dissociation stimulator,-like 1 (Rgl1), mRNA [NM_016846]	2.98493	2.3073	3.66256	7.98613	9.52807
A_55_P2472735	25734	A530032D15Rik	NM_213615	ref|Mus musculus RIKEN cDNA A530032D15Rik gene (A530032D15Rik), mRNA [NM_213615]	10.7397	10.5111	11.4063	12.5966	12.2491	12.4812	12.353	10.2755	9.90633	12.6718	12.6235	9.82747	10.769	10.1829	12.4778	A530032D15Rik	1.5343	1.05592	2.01268	11.4048	6.93754	1.09e-05	0.000696305	3.61923	Strong	4	A530032D15Rik	0.227674	-0.314754	0.770103	11.4048	0.907898	0.380652	0.817292	-5.78925	Very Weak		A530032D15Rik	NM_213615	ref|Mus musculus RIKEN cDNA A530032D15Rik gene (A530032D15Rik), mRNA [NM_213615]	2.55673	1.93038	3.18307	11.4048	8.82953
A_30_P01020168	11246	chr14:70483555-70484159_F	chr14:70483555-70484159_F	lincRNA:chr14:70483555-70484159 forward strand	6.07058	6.14956	5.8053	8.03002	8.27739	7.50082	7.68843	6.2504	6.26516	8.66786	7.95659	6.15482	6.20254	6.21664	8.30128	chr14:70483555-70484159_F	1.86567	1.47044	2.26091	7.03583	10.2105	1.57e-07	3.68e-05	7.86081	Strong	4	chr14:70483555-70484159_F	0.438058	-0.0100881	0.886203	7.03583	2.11435	0.0546269	0.467058	-4.2308	Very Weak		chr14:70483555-70484159_F	chr14:70483555-70484159_F	lincRNA:chr14:70483555-70484159 forward strand	2.05445	1.53697	2.57192	7.03583	8.5876
A_51_P257550	11510	Marcksl1	NM_010807	ref|Mus musculus MARCKS-like 1 (Marcksl1), mRNA [NM_010807]	8.73655	8.72739	8.59027	10.6314	10.3645	10	10.2044	8.96521	9.01192	10.8149	10.3066	8.76855	8.75297	8.71254	10.8398	Marcksl1	1.61536	1.31924	1.91147	9.5618	11.7997	2.9e-08	1.19e-05	9.50373	Strong	4	Marcksl1	0.260617	-0.0751483	0.596383	9.5618	1.67893	0.117313	0.601646	-4.88937	Very Weak		Marcksl1	NM_010807	ref|Mus musculus MARCKS-like 1 (Marcksl1), mRNA [NM_010807]	1.57215	1.18444	1.95985	9.5618	8.77107
A_55_P2159895	19197	Zfp52	NM_144515	ref|Mus musculus zinc finger protein 52 (Zfp52), mRNA [NM_144515]	8.65455	8.8358	9.28011	11.0478	10.9635	11.1338	11.317	9.27261	9.15321	11.1094	10.9993	9.21899	8.85896	9.32571	11.185	Zfp52	2.19203	1.87845	2.50561	10.0237	15.1206	1.47e-09	2.06e-06	12.2967	Strong	4	Zfp52	-0.061183	-0.416746	0.29438	10.0237	-0.372203	0.715811	0.938009	-6.13071	Very Weak		Zfp52	NM_144515	ref|Mus musculus zinc finger protein 52 (Zfp52), mRNA [NM_144515]	1.84142	1.43086	2.25199	10.0237	9.70138
A_51_P359272	50867	Alcam	NM_009655	ref|Mus musculus activated leukocyte cell adhesion molecule (Alcam), mRNA [NM_009655]	7.65919	7.33286	7.18139	9.35088	9.54675	9.01306	9.30486	7.01229	7.05499	9.65045	9.27573	6.86604	6.75371	6.7554	8.78743	Alcam	1.91274	1.62173	2.20376	8.103	14.217	3.11e-09	2.95e-06	11.6102	Strong	4	Alcam	0.159199	-0.170779	0.489177	8.103	1.04357	0.315931	0.781135	-5.66218	Very Weak		Alcam	NM_009655	ref|Mus musculus activated leukocyte cell adhesion molecule (Alcam), mRNA [NM_009655]	2.42945	2.04842	2.81047	8.103	13.7917
A_52_P262219	3214	Fos	NM_010234	ref|Mus musculus FBJ osteosarcoma oncogene (Fos), mRNA [NM_010234]	6.36021	6.36083	6.42166	7.86483	8.03482	7.42046	7.94179	6.42663	6.44706	7.92425	8.16617	6.23634	6.11404	6.37503	8.18979	Fos	1.43457	1.1647	1.70444	7.08559	11.4983	3.94e-08	1.44e-05	9.20961	Strong	4	Fos	0.229733	-0.0762703	0.535737	7.08559	1.62391	0.12867	0.61859	-4.96624	Very Weak		Fos	NM_010234	ref|Mus musculus FBJ osteosarcoma oncogene (Fos), mRNA [NM_010234]	1.60837	1.25502	1.96171	7.08559	9.84588
A_51_P378298	41378	Faim3	NM_026976	ref|Mus musculus Fas apoptotic inhibitory molecule 3 (Faim3), mRNA [NM_026976]	14.8148	14.9954	14.5298	17.0448	16.7519	16.6205	16.5292	15.0468	15.1836	16.5606	16.8379	14.7443	14.7062	15.0647	16.7177	Faim3	1.95663	1.65037	2.26289	15.7432	13.8193	4.38e-09	3.6e-06	11.2919	Strong	4	Faim3	-0.0373788	-0.384644	0.309886	15.7432	-0.232825	0.819566	0.964265	-6.17399	Very Weak		Faim3	NM_026976	ref|Mus musculus Fas apoptotic inhibitory molecule 3 (Faim3), mRNA [NM_026976]	1.58401	1.18302	1.98499	15.7432	8.5446
A_55_P2037236	27841	ENSMUST00000159087	ENSMUST00000159087	ens|RIKEN cDNA A530040E14 gene [Source:MGI Symbol;Acc:MGI:3612703] [ENSMUST00000159087]	8.90929	8.83413	9.07201	10.1511	10.1935	10.465	10.363	8.68353	8.73508	10.3873	10.8294	8.26668	8.95429	8.77866	10.5158	ENSMUST00000159087	1.35464	1.02785	1.68142	9.54257	8.96649	6.89e-07	0.000100563	6.39967	Strong	4	ENSMUST00000159087	0.315233	-0.0553091	0.685776	9.54257	1.84018	0.0889585	0.547936	-4.65521	Very Weak		ENSMUST00000159087	ENSMUST00000159087	ens|RIKEN cDNA A530040E14 gene [Source:MGI Symbol;Acc:MGI:3612703] [ENSMUST00000159087]	1.89904	1.47118	2.32691	9.54257	9.60048
A_51_P114297	32568	Kifc3	NM_010631	ref|Mus musculus kinesin family member C3 (Kifc3), transcript variant 1, mRNA [NM_010631]	6.07763	6.21769	5.9681	8.25279	8.06104	7.2752	7.52473	5.9474	6.07288	7.99874	7.81276	6.14298	6.16151	6.05116	7.96544	Kifc3	1.69057	1.2942	2.08694	6.902	9.22567	5e-07	8.09e-05	6.71813	Strong	4	Kifc3	0.127305	-0.322067	0.576678	6.902	0.612781	0.550718	0.89232	-6.01063	Very Weak		Kifc3	NM_010631	ref|Mus musculus kinesin family member C3 (Kifc3), transcript variant 1, mRNA [NM_010631]	1.89559	1.37665	2.41452	6.902	7.9012
A_51_P518051	27943	Dusp4	NM_176933	ref|Mus musculus dual specificity phosphatase 4 (Dusp4), mRNA [NM_176933]	7.06231	7.29196	6.89845	9.11481	9.61166	9.21485	9.24214	7.88173	7.86896	9.71009	9.20066	6.88854	7.0517	6.95846	8.79134	Dusp4	2.21162	1.91378	2.50947	8.18584	16.0616	7.01e-10	1.12e-06	12.9617	Strong	4	Dusp4	0.159512	-0.178211	0.497234	8.18584	1.02164	0.32581	0.788993	-5.68373	Very Weak		Dusp4	NM_176933	ref|Mus musculus dual specificity phosphatase 4 (Dusp4), mRNA [NM_176933]	1.58003	1.19006	1.97	8.18584	8.76397
A_66_P102260	41869	Irs2	NM_001081212	ref|Mus musculus insulin receptor substrate 2 (Irs2), mRNA [NM_001081212]	10.9816	10.859	11.2166	12.6694	12.755	12.237	12.3697	11.3163	11.3333	12.6568	12.6748	10.8714	10.9876	10.7566	13.2096	Irs2	1.4887	1.22518	1.75222	11.793	12.2199	1.92e-08	8.71e-06	9.90127	Strong	4	Irs2	0.158027	-0.140771	0.456826	11.793	1.14398	0.273505	0.753768	-5.55864	Very Weak		Irs2	NM_001081212	ref|Mus musculus insulin receptor substrate 2 (Irs2), mRNA [NM_001081212]	1.34097	0.99595	1.686	11.793	8.40693
A_30_P01020928	13539	chr16:84702353-84710928_R	chr16:84702353-84710928_R	lincRNA:chr16:84702353-84710928 reverse strand	7.4671	7.33604	7.11111	8.79348	8.7852	8.36213	9.11287	7.23686	7.09413	8.54903	8.50242	7.00781	7.21001	7.0754	8.9464	chr16:84702353-84710928_R	1.45867	1.15431	1.76303	7.906	10.3665	1.32e-07	3.27e-05	8.03264	Strong	4	chr16:84702353-84710928_R	-0.237692	-0.582806	0.107421	7.906	-1.48977	0.160428	0.662575	-5.14658	Very Weak		chr16:84702353-84710928_R	chr16:84702353-84710928_R	lincRNA:chr16:84702353-84710928 reverse strand	1.36023	0.961731	1.75874	7.906	7.38325
A_55_P2074381	32071	A_55_P2074381	A_55_P2074381	Unknown	8.81168	8.64182	8.61674	10.3568	10.1964	9.78523	10.0717	8.96439	8.88855	10.4811	10.0691	8.5547	8.83364	8.76311	10.5303	A_55_P2074381	1.41244	1.1277	1.69718	9.43768	10.7296	8.86e-08	2.54e-05	8.42316	Strong	4	A_55_P2074381	0.172571	-0.150297	0.495439	9.43768	1.15613	0.26868	0.750704	-5.54558	Very Weak		A_55_P2074381	A_55_P2074381	Unknown	1.34862	0.975805	1.72144	9.43768	7.82457
A_55_P2000224	25853	Cd63	NM_001042580	ref|Mus musculus CD63 antigen (Cd63), transcript variant 1, mRNA [NM_001042580]	6.80756	6.83339	7.00359	9.14797	9.1487	8.43071	9.15469	8.99235	7.03003	9.29961	8.65311	7.163	7.3344	7.22756	10.8569	Cd63	2.089	1.34361	2.8344	8.20557	6.06201	4.23e-05	0.00185371	2.24631	Strong	4	Cd63	0.00583841	-0.839363	0.85104	8.20557	0.0149417	0.988308	0.997996	-6.20185	Very Weak		Cd63	NM_001042580	ref|Mus musculus CD63 antigen (Cd63), transcript variant 1, mRNA [NM_001042580]	0.96517	-0.0107847	1.94113	8.20557	2.13914
A_51_P501364	47185	Tbx21	NM_019507	ref|Mus musculus T-box 21 (Tbx21), mRNA [NM_019507]	7.98761	7.10475	6.97683	9.64991	9.28671	9.14117	10.4395	7.48821	6.88911	10.0132	9.6233	7.7664	8.53372	8.64016	10.2544	Tbx21	2.27293	1.5614	2.98446	8.653	6.90972	1.14e-05	0.000717129	3.57729	Strong	4	Tbx21	0.188915	-0.61788	0.99571	8.653	0.506487	0.621097	0.912048	-6.07064	Very Weak		Tbx21	NM_019507	ref|Mus musculus T-box 21 (Tbx21), mRNA [NM_019507]	2.62958	1.69797	3.56119	8.653	6.10547
A_55_P1978424	35606	Bcl2a1d	NM_007536	ref|Mus musculus B cell leukemia/lymphoma 2 related protein A1d (Bcl2a1d), mRNA [NM_007536]	11.1958	11.0444	10.3214	12.3392	12.3924	12.3051	12.8156	11.0907	11.0218	12.803	12.5356	10.808	11.473	11.8203	12.9654	Bcl2a1d	1.60917	1.0984	2.11995	11.7954	6.81455	1.31e-05	0.00078301	3.43299	Strong	4	Bcl2a1d	0.206262	-0.372904	0.785428	11.7954	0.770339	0.455036	0.854018	-5.90217	Very Weak		Bcl2a1d	NM_007536	ref|Mus musculus B cell leukemia/lymphoma 2 related protein A1d (Bcl2a1d), mRNA [NM_007536]	1.61305	0.944285	2.28181	11.7954	5.21724
A_55_P2051414	351	Axl	NM_009465	ref|Mus musculus AXL receptor tyrosine kinase (Axl), transcript variant 1, mRNA [NM_009465]	6.28178	6.32803	6.22025	7.98335	7.70871	7.43865	7.86801	6.52983	6.30539	8.07765	6.83791	6.45597	6.29235	6.28539	7.9032	Axl	1.47299	1.00305	1.94294	6.96776	6.77981	1.39e-05	0.000812114	3.37999	Strong	4	Axl	-0.291894	-0.824762	0.240975	6.96776	-1.18487	0.257531	0.744524	-5.51428	Very Weak		Axl	NM_009465	ref|Mus musculus AXL receptor tyrosine kinase (Axl), transcript variant 1, mRNA [NM_009465]	1.04018	0.424872	1.65548	6.96776	3.65665
A_51_P154753	23976	Klc3	NM_146182	ref|Mus musculus kinesin light chain 3 (Klc3), mRNA [NM_146182]	7.27178	7.11092	7.16026	9.07372	8.54007	8.74718	8.3226	7.14369	7.18987	8.7086	8.88535	7.33352	7.26271	6.86296	8.14181	Klc3	1.4899	1.1576	1.82221	7.85034	9.69811	2.84e-07	5.49e-05	7.27921	Strong	4	Klc3	0.126084	-0.250713	0.502882	7.85034	0.7238	0.482164	0.86554	-5.93658	Very Weak		Klc3	NM_146182	ref|Mus musculus kinesin light chain 3 (Klc3), mRNA [NM_146182]	1.6302	1.19511	2.06529	7.85034	8.10453
A_66_P113490	26113	Sh2b2	NM_018825	ref|Mus musculus SH2B adaptor protein 2 (Sh2b2), mRNA [NM_018825]	7.57735	7.86876	7.42724	9.15659	9.01969	8.76556	9.00433	7.48485	7.12576	9.24582	9.28471	7.63709	7.87664	7.64234	8.67309	Sh2b2	1.36209	1.09459	1.62959	8.25266	11.014	6.53e-08	2.09e-05	8.72037	Strong	4	Sh2b2	0.27872	-0.0245994	0.582039	8.25266	1.98762	0.0686035	0.504882	-4.43069	Very Weak		Sh2b2	NM_018825	ref|Mus musculus SH2B adaptor protein 2 (Sh2b2), mRNA [NM_018825]	1.95996	1.60971	2.3102	8.25266	12.1044
A_52_P120612	32410	Grap2	NM_010815	ref|Mus musculus GRB2-related adaptor protein 2 (Grap2), mRNA [NM_010815]	8.79339	8.37044	8.01808	10.3123	10.3997	10.1907	10.4023	8.56679	8.37335	10.2675	10.6133	8.0345	8.1592	8.06938	9.02275	Grap2	1.93227	1.61556	2.24898	9.17291	13.197	7.64e-09	5.19e-06	10.7727	Strong	4	Grap2	0.114137	-0.244976	0.47325	9.17291	0.687481	0.504006	0.873131	-5.96206	Very Weak		Grap2	NM_010815	ref|Mus musculus GRB2-related adaptor protein 2 (Grap2), mRNA [NM_010815]	1.9703	1.55563	2.38497	9.17291	10.2777
A_55_P2015941	44907	2003-03-01	ENSMUST00000035278	ens|membrane-associated ring finger (C3HC4) 3 [Source:MGI Symbol;Acc:MGI:2443667] [ENSMUST00000035278]	7.69205	7.66548	7.46198	9.24561	8.85903	9.02548	8.76906	7.12192	7.32445	9.12181	8.93867	8.16978	7.73942	8.21906	8.76828	2003-03-01	1.3683	1.07896	1.65763	8.2748	10.2293	1.54e-07	3.68e-05	7.88164	Strong	4	2003-03-01	0.0554432	-0.272632	0.383518	8.2748	0.365545	0.720655	0.939418	-6.13322	Very Weak		2003-03-01	ENSMUST00000035278	ens|membrane-associated ring finger (C3HC4) 3 [Source:MGI Symbol;Acc:MGI:2443667] [ENSMUST00000035278]	1.80705	1.42823	2.18588	8.2748	10.318
A_51_P471791	50973	St8sia6	NM_145838	ref|Mus musculus ST8 alpha-N-acetyl-neuraminide alpha-2,8-sialyltransferase 6 (St8sia6), mRNA [NM_145838]	7.13247	6.91179	6.79763	8.77697	8.6447	8.40221	8.53751	7.87731	8.07009	8.82378	8.79464	7.85611	8.14621	8.73056	8.93397	St8sia6	1.64305	1.28485	2.00125	8.1624	9.92184	2.19e-07	4.65e-05	7.53653	Strong	4	St8sia6	0.218863	-0.187297	0.625023	8.1624	1.16558	0.264975	0.749298	-5.53536	Very Weak		St8sia6	NM_145838	ref|Mus musculus ST8 alpha-N-acetyl-neuraminide alpha-2,8-sialyltransferase 6 (St8sia6), mRNA [NM_145838]	0.835513	0.36652	1.30451	8.1624	3.85347
A_55_P2083629	49196	Tle2	NM_001252401	ref|Mus musculus transducin-like enhancer of split 2, homolog of Drosophila E(spl) (Tle2), transcript variant 2, mRNA [NM_001252401]	7.30962	7.74916	7.35289	8.98578	8.5447	8.93488	8.6995	7.7827	7.38694	8.5194	8.6999	7.3296	7.39593	7.04119	7.73337	Tle2	1.32066	1.00635	1.63497	7.96437	9.08864	5.92e-07	9.01e-05	6.5507	Strong	4	Tle2	-0.181567	-0.537961	0.174827	7.96437	-1.10197	0.290695	0.765277	-5.6029	Very Weak		Tle2	NM_001252401	ref|Mus musculus transducin-like enhancer of split 2, homolog of Drosophila E(spl) (Tle2), transcript variant 2, mRNA [NM_001252401]	1.02483	0.613301	1.43636	7.96437	5.38664
A_55_P2027117	8302	Rgs3	NM_019492	ref|Mus musculus regulator of G-protein signaling 3 (Rgs3), transcript variant 1, mRNA [NM_019492]	7.65601	7.21359	6.88134	8.8748	8.7566	8.79483	9.10408	7.47372	7.33151	9.01407	8.71244	7.60178	8.53954	8.53995	8.18308	Rgs3	1.63226	1.1552	2.10933	8.17849	7.4008	5.57e-06	0.000434322	4.3018	Strong	4	Rgs3	-0.0193179	-0.560259	0.521623	8.17849	-0.0772457	0.939618	0.989757	-6.19888	Very Weak		Rgs3	NM_019492	ref|Mus musculus regulator of G-protein signaling 3 (Rgs3), transcript variant 1, mRNA [NM_019492]	1.46064	0.836019	2.08527	8.17849	5.05814
A_55_P2094084	38823	Zfp318	NM_021346	ref|Mus musculus zinc finger protein 318 (Zfp318), transcript variant 2, mRNA [NM_021346]	9.28159	9.26428	8.50144	11.391	11.1355	11.0887	11.0454	9.54747	9.48528	11.1996	10.7855	8.47718	9.40939	8.94576	9.58986	Zfp318	2.14937	1.67806	2.62067	9.94319	9.86452	2.34e-07	4.8e-05	7.4711	Strong	4	Zfp318	-0.172621	-0.707028	0.361786	9.94319	-0.698694	0.497201	0.871101	-5.95432	Very Weak		Zfp318	NM_021346	ref|Mus musculus zinc finger protein 318 (Zfp318), transcript variant 2, mRNA [NM_021346]	1.47614	0.859061	2.09322	9.94319	5.1743
A_51_P143682	50437	Zfp318	NM_021346	ref|Mus musculus zinc finger protein 318 (Zfp318), transcript variant 2, mRNA [NM_021346]	10.5582	10.311	9.61049	12.5081	12.3832	12.2481	12.2035	10.8475	10.6914	12.4009	11.9174	9.66769	10.4011	10.3687	10.6836	Zfp318	2.17587	1.69968	2.65206	11.1201	9.88365	2.29e-07	4.76e-05	7.49297	Strong	4	Zfp318	-0.176596	-0.716545	0.363353	11.1201	-0.707448	0.491926	0.869152	-5.9482	Very Weak		Zfp318	NM_021346	ref|Mus musculus zinc finger protein 318 (Zfp318), transcript variant 2, mRNA [NM_021346]	1.38968	0.766198	2.01316	11.1201	4.82123
A_52_P539310	39832	Serp2	NM_001160326	ref|Mus musculus stress-associated endoplasmic reticulum protein family member 2 (Serp2), transcript variant 1, mRNA [NM_001160326]	7.61527	7.20664	7.28872	9.09543	9.29291	8.79336	9.66914	8.28445	7.71344	9.93878	9.25999	8.07527	7.99155	7.16905	8.21924	Serp2	1.8425	1.288	2.397	8.37422	7.18736	7.58e-06	0.000541235	3.99101	Strong	4	Serp2	0.386676	-0.24207	1.01542	8.37422	1.33026	0.20657	0.706525	-5.34674	Very Weak		Serp2	NM_001160326	ref|Mus musculus stress-associated endoplasmic reticulum protein family member 2 (Serp2), transcript variant 1, mRNA [NM_001160326]	1.60044	0.874427	2.32645	8.37422	4.76827
A_30_P01028366	50108	chr1:182438908-182449858_R	chr1:182438908-182449858_R	lincRNA:chr1:182438908-182449858 reverse strand	6.27625	6.54222	6.39732	8.25639	7.77524	7.78523	7.38398	6.66568	6.72539	7.27847	7.58841	6.66802	6.6779	6.93847	6.88445	chr1:182438908-182449858_R	1.39495	1.04733	1.74256	7.05623	8.68008	9.89e-07	0.000136405	6.03869	Strong	4	chr1:182438908-182449858_R	-0.366772	-0.760931	0.0273876	7.05623	-2.01275	0.0655938	0.497077	-4.39154	Very Weak		chr1:182438908-182449858_R	chr1:182438908-182449858_R	lincRNA:chr1:182438908-182449858 reverse strand	0.737907	0.282771	1.19304	7.05623	3.50692
A_30_P01026171	4318	chr1:182438908-182449858_R	chr1:182438908-182449858_R	lincRNA:chr1:182438908-182449858 reverse strand	6.15933	6.31671	6.22536	7.92576	7.90346	7.50795	7.09893	6.56409	6.78508	7.21751	7.51605	6.61324	6.5981	6.69173	6.6582	chr1:182438908-182449858_R	1.37522	1.01873	1.73172	6.91877	8.34416	1.53e-06	0.000179903	5.60274	Strong	4	chr1:182438908-182449858_R	-0.242239	-0.646469	0.161991	6.91877	-1.29623	0.217705	0.716578	-5.38729	Very Weak		chr1:182438908-182449858_R	chr1:182438908-182449858_R	lincRNA:chr1:182438908-182449858 reverse strand	0.692201	0.225436	1.15897	6.91877	3.20774
A_52_P509185	27274	Zfp318	NM_207671	ref|Mus musculus zinc finger protein 318 (Zfp318), transcript variant 1, mRNA [NM_207671]	11.3733	11.223	11.2459	12.5831	12.5023	12.618	12.5279	11.5993	11.7454	12.3109	12.5382	11.3359	11.1246	11.7114	11.3723	Zfp318	1.27711	1.02945	1.52477	11.8541	11.1541	5.63e-08	1.87e-05	8.86401	Strong	4	Zfp318	-0.133295	-0.414119	0.147528	11.8541	-1.02671	0.323508	0.7879	-5.67878	Very Weak		Zfp318	NM_207671	ref|Mus musculus zinc finger protein 318 (Zfp318), transcript variant 1, mRNA [NM_207671]	0.752207	0.42794	1.07647	11.8541	5.01764
A_55_P2136732	55652	Cd99	NM_025584	ref|Mus musculus CD99 antigen (Cd99), mRNA [NM_025584]	7.19174	7.02216	7.36575	13.487	7.08565	12.3742	13.4334	12.6394	12.2938	12.5442	12.6355	12.0952	13.2375	12.2065	14.2586	Cd99	4.40185	1.92492	6.87877	11.3247	3.84404	0.00207336	0.0318557	-1.69303	Strong	4	Cd99	0.99479	-1.81378	3.80336	11.3247	0.766147	0.457439	0.854923	-5.90535	Very Weak		Cd99	NM_025584	ref|Mus musculus CD99 antigen (Cd99), mRNA [NM_025584]	0.123223	-3.11983	3.36628	11.3247	0.0821873
A_55_P1975832	10614	1810009N02Rik	NM_026939	ref|Mus musculus RIKEN cDNA 1810009N02 gene (1810009N02Rik), mRNA [NM_026939]	5.97297	6.15429	5.79154	11.0762	6.00611	9.88583	10.9256	9.80587	9.74047	10.1167	9.82774	9.5177	10.9493	9.23852	11.1074	1810009N02Rik	3.4922	1.45105	5.53336	9.07442	3.70074	0.00271802	0.0385297	-1.94405	Strong	4	1810009N02Rik	0.498758	-1.76219	2.75971	9.07442	0.47716	0.641265	0.916875	-6.08527	Very Weak		1810009N02Rik	NM_026939	ref|Mus musculus RIKEN cDNA 1810009N02 gene (1810009N02Rik), mRNA [NM_026939]	0.199056	-2.41166	2.80977	9.07442	0.164923
A_30_P01022237	1383	chr17:35080914-35090009_R	chr17:35080914-35090009_R	lincRNA:chr17:35080914-35090009 reverse strand	9.30217	9.18144	9.03546	10.2937	10.4371	10.1572	10.4213	9.46945	9.2112	11.1131	10.7276	9.17017	9.50787	9.12948	12.1897	chr17:35080914-35090009_R	1.15431	0.887632	1.42098	9.95646	9.36277	4.23e-07	7.31e-05	6.88347	Moderate	3	chr17:35080914-35090009_R	0.593006	0.290625	0.895387	9.95646	4.242	0.000986757	0.0959749	-0.518447	Strong	4	chr17:35080914-35090009_R	chr17:35080914-35090009_R	lincRNA:chr17:35080914-35090009 reverse strand	1.58001	1.23085	1.92917	9.95646	9.78819
A_52_P31814	19178	1110038B12Rik	NR_027943	ref|Mus musculus RIKEN cDNA 1110038B12 gene (1110038B12Rik), transcript variant 1, non-coding RNA [NR_027943]	10.0747	9.80659	9.52094	11.0659	10.9402	10.6387	11.0614	10.2579	9.99932	11.8603	11.4458	10.0053	10.2971	10.043	12.7704	1110038B12Rik	1.12582	0.800558	1.45108	10.6525	7.4869	4.93e-06	0.000404462	4.42542	Moderate	3	1110038B12Rik	0.726454	0.357643	1.09527	10.6525	4.26059	0.000953487	0.0954722	-0.486302	Strong	4	1110038B12Rik	NR_027943	ref|Mus musculus RIKEN cDNA 1110038B12 gene (1110038B12Rik), transcript variant 1, non-coding RNA [NR_027943]	1.5244	1.09853	1.95026	10.6525	7.74265
A_30_P01026746	11793	chr8:129336539-129400338_R	chr8:129336539-129400338_R	lincRNA:chr8:129336539-129400338 reverse strand	6.19702	6.10304	6.00851	7.43966	7.13991	6.92729	7.38725	6.24803	6.16712	8.88062	7.96555	6.51605	6.3108	6.33344	8.76418	chr8:129336539-129400338_R	1.05461	0.563782	1.54544	6.95923	4.64759	0.000471123	0.0109569	-0.0161412	Moderate	3	chr8:129336539-129400338_R	1.19955	0.770763	1.62835	6.95923	6.05117	4.31e-05	0.020709	2.37971	Strong	4	chr8:129336539-129400338_R	chr8:129336539-129400338_R	lincRNA:chr8:129336539-129400338 reverse strand	2.21551	1.72038	2.71063	6.95923	9.67885
A_55_P2059090	10443	Tagap	NM_145968	ref|Mus musculus T cell activation Rho GTPase activating protein (Tagap), mRNA [NM_145968]	10.0675	10.0055	10.2605	11.2295	11.3637	11.1154	11.443	10.1768	10.2774	11.8986	11.8369	10.4351	10.4088	10.2251	12.4279	Tagap	1.17671	0.978121	1.3753	10.8781	12.8169	1.08e-08	6.29e-06	10.4422	Moderate	3	Tagap	0.579815	0.354638	0.804992	10.8781	5.56968	9.49e-05	0.0336222	1.65836	Strong	4	Tagap	NM_145968	ref|Mus musculus T cell activation Rho GTPase activating protein (Tagap), mRNA [NM_145968]	1.64066	1.38065	1.90067	10.8781	13.6487
A_55_P2131899	48038	Sox4	NM_009238	ref|Mus musculus SRY-box containing gene 4 (Sox4), mRNA [NM_009238]	6.20317	6.64759	6.59867	7.95479	8.22117	7.55532	7.58072	6.44739	6.72011	8.6102	8.99786	6.96062	6.43019	6.53432	8.65717	Sox4	1.34486	0.945814	1.7439	7.34129	7.28992	6.53e-06	0.000487855	4.14113	Moderate	3	Sox4	0.976032	0.523561	1.4285	7.34129	4.66594	0.000455841	0.0700475	0.204138	Strong	4	Sox4	NM_009238	ref|Mus musculus SRY-box containing gene 4 (Sox4), mRNA [NM_009238]	2.22028	1.69781	2.74275	7.34129	9.19208
A_55_P2157360	34818	Tagap1	NM_147155	ref|Mus musculus T cell activation GTPase activating protein 1 (Tagap1), mRNA [NM_147155]	10.2743	10.2227	10.3655	11.4892	11.4733	11.1979	11.296	10.4589	10.5862	11.8992	11.8818	10.6523	10.5527	10.4544	12.5609	Tagap1	1.07662	0.896765	1.25648	11.0244	12.948	9.6e-09	5.77e-06	10.5574	Moderate	3	Tagap1	0.526402	0.322465	0.730339	11.0244	5.58324	9.28e-05	0.0332176	1.67919	Strong	4	Tagap1	NM_147155	ref|Mus musculus T cell activation GTPase activating protein 1 (Tagap1), mRNA [NM_147155]	1.36796	1.13247	1.60345	11.0244	12.5653
A_55_P2032412	55779	Egr3	NM_018781	ref|Mus musculus early growth response 3 (Egr3), mRNA [NM_018781]	6.16071	6.2274	6.26796	7.40651	7.56596	7.21368	7.41017	6.2169	6.25102	7.75584	8.14795	6.22744	6.09365	6.3417	8.02363	Egr3	1.18038	0.958971	1.40178	6.88737	11.5318	3.81e-08	1.43e-05	9.24266	Moderate	3	Egr3	0.552813	0.301775	0.80385	6.88737	4.76327	0.000382956	0.0648719	0.366679	Strong	4	Egr3	NM_018781	ref|Mus musculus early growth response 3 (Egr3), mRNA [NM_018781]	1.71794	1.42806	2.00781	6.88737	12.8191
A_55_P2010454	11820	Scn4a	NM_133199	ref|Mus musculus sodium channel, voltage-gated, type IV, alpha (Scn4a), mRNA [NM_133199]	7.3317	7.64825	7.22139	8.5723	8.70976	8.18711	8.89075	8.09464	8.14975	10.0531	9.32082	7.39278	7.77259	7.51546	8.72018	Scn4a	1.18953	0.786465	1.5926	8.23871	6.38357	2.54e-05	0.00128173	2.76333	Moderate	3	Scn4a	1.09701	0.63997	1.55404	8.23871	5.19187	0.000180456	0.0460066	1.06584	Strong	4	Scn4a	NM_133199	ref|Mus musculus sodium channel, voltage-gated, type IV, alpha (Scn4a), mRNA [NM_133199]	1.56479	1.03705	2.09253	8.23871	6.4136
A_30_P01031877	44170	chr6:145936225-145965575_R	chr6:145936225-145965575_R	lincRNA:chr6:145936225-145965575 reverse strand	6.45622	6.45859	6.34299	7.4812	7.71222	7.29627	7.77315	6.69161	6.5293	9.01304	7.97423	6.49083	6.36444	6.16544	7.31327	chr6:145936225-145965575_R	1.14645	0.730698	1.56219	7.07085	5.9647	4.95e-05	0.00207551	2.08692	Moderate	3	chr6:145936225-145965575_R	0.927924	0.456509	1.39934	7.07085	4.2577	0.000958581	0.0954722	-0.491295	Strong	4	chr6:145936225-145965575_R	chr6:145936225-145965575_R	lincRNA:chr6:145936225-145965575 reverse strand	1.88318	1.33884	2.42752	7.07085	7.48316
A_55_P2021603	7122	ENSMUST00000103589	ENSMUST00000103589	gb|Mouse T-cell receptor alpha chain variable 2.5 region (Tcra-V2.5) mRNA, partial cds. [L21700]	6.02666	6.12557	6.05881	7.40312	7.02125	6.72122	7.16278	6.02736	5.99922	8.43292	7.6945	5.97404	6.1984	6.1219	6.77132	ENSMUST00000103589	1.00622	0.643601	1.36883	6.64927	6.0022	4.66e-05	0.00197805	2.15752	Moderate	3	ENSMUST00000103589	0.986618	0.581339	1.3919	6.64927	5.26576	0.000158901	0.0432962	1.18351	Strong	4	ENSMUST00000103589	ENSMUST00000103589	gb|Mouse T-cell receptor alpha chain variable 2.5 region (Tcra-V2.5) mRNA, partial cds. [L21700]	2.04671	1.51274	2.58068	6.64927	8.29095
A_51_P155152	49832	Ank	NM_020332	ref|Mus musculus progressive ankylosis (Ank), mRNA [NM_020332]	7.22111	7.16375	7.00869	8.34878	8.32229	7.96671	8.07572	7.68733	7.95803	9.2069	8.72862	7.08869	7.44674	7.6339	8.22936	Ank	1.0472	0.725216	1.36918	7.87244	7.035	9.47e-06	0.000634742	3.7653	Moderate	3	Ank	0.78938	0.424288	1.15447	7.87244	4.67681	0.000447028	0.0690084	0.222362	Strong	4	Ank	NM_020332	ref|Mus musculus progressive ankylosis (Ank), mRNA [NM_020332]	1.14508	0.723505	1.56665	7.87244	5.87528
A_51_P505617	37395	Il18r1	NM_008365	ref|Mus musculus interleukin 18 receptor 1 (Il18r1), transcript variant 1, mRNA [NM_008365]	6.62123	6.07481	6.10555	7.94507	7.17496	7.00559	7.70598	7.04369	6.09972	9.50204	8.17802	6.18655	7.1252	6.30875	7.52627	Il18r1	1.10595	0.271299	1.9406	7.1069	2.86613	0.0133782	0.111827	-3.43632	Moderate	3	Il18r1	1.38213	0.536221	2.22804	7.1069	3.5342	0.00372953	0.172061	-1.76543	Strong	4	Il18r1	NM_008365	ref|Mus musculus interleukin 18 receptor 1 (Il18r1), transcript variant 1, mRNA [NM_008365]	2.2672	1.28985	3.24455	7.1069	5.01769
A_55_P2159480	48403	Fam160a1	NM_172682	ref|Mus musculus family with sequence similarity 160, member A1 (Fam160a1), mRNA [NM_172682]	6.6966	6.32388	6.14168	8.12352	7.83133	7.30902	8.22569	6.9669	6.90353	9.75297	8.38391	6.42734	7.02294	7.41982	7.85735	Fam160a1	1.485	0.807607	2.16239	7.42576	4.74189	0.000397856	0.00983755	-0.0286026	Moderate	3	Fam160a1	1.19605	0.427961	1.96414	7.42576	3.36824	0.00511902	0.193511	-2.06178	Strong	4	Fam160a1	NM_172682	ref|Mus musculus family with sequence similarity 160, member A1 (Fam160a1), mRNA [NM_172682]	2.13322	1.24631	3.02014	7.42576	5.20258
A_55_P2131190	29764	Echdc3	ENSMUST00000114941	ens|enoyl Coenzyme A hydratase domain containing 3 [Source:MGI Symbol;Acc:MGI:1915106] [ENSMUST00000114941]	6.88167	6.51218	6.35776	7.83666	7.96797	7.38944	8.00853	6.84968	6.64817	8.95852	8.21105	6.63083	6.8578	7.26762	7.47462	Echdc3	1.21678	0.767789	1.66576	7.3235	5.86194	5.85e-05	0.00234497	1.91712	Moderate	3	Echdc3	0.784137	0.275032	1.29324	7.3235	3.33158	0.00549067	0.196572	-2.12728	Strong	4	Echdc3	ENSMUST00000114941	ens|enoyl Coenzyme A hydratase domain containing 3 [Source:MGI Symbol;Acc:MGI:1915106] [ENSMUST00000114941]	1.83586	1.24799	2.42372	7.3235	6.75504
A_51_P455647	53162	Car2	NM_009801	ref|Mus musculus carbonic anhydrase 2 (Car2), mRNA [NM_009801]	6.34533	6.45205	6.20597	7.38777	7.63678	7.38036	7.49814	7.18819	7.1385	8.39338	8.30745	7.54768	7.78543	7.98506	7.25691	Car2	1.14131	0.920878	1.36175	7.36727	11.1993	5.37e-08	1.84e-05	8.91007	Moderate	3	Car2	0.874657	0.624709	1.1246	7.36727	7.56926	4.39e-06	0.0046709	4.40666	Strong	4	Car2	NM_009801	ref|Mus musculus carbonic anhydrase 2 (Car2), mRNA [NM_009801]	1.18707	0.898457	1.47569	7.36727	8.89659
A_55_P2052290	32871	Psat1	NM_001205339	ref|Mus musculus phosphoserine aminotransferase 1 (Psat1), transcript variant 2, mRNA [NM_001205339]	9.15538	9.01281	8.69166	10.2036	10.1239	9.99197	10.4341	9.01218	8.78686	10.6394	10.5314	8.59123	8.823	8.84367	11.1949	Psat1	1.23512	0.966013	1.50423	9.6024	9.92769	2.17e-07	4.65e-05	7.54319	Moderate	3	Psat1	0.396993	0.0918528	0.702133	9.6024	2.81416	0.0147723	0.29433	-3.04672	Moderate	3	Psat1	NM_001205339	ref|Mus musculus phosphoserine aminotransferase 1 (Psat1), transcript variant 2, mRNA [NM_001205339]	1.68588	1.33353	2.03822	9.6024	10.3496
A_55_P2019457	24817	Eno2	NM_013509	ref|Mus musculus enolase 2, gamma neuronal (Eno2), mRNA [NM_013509]	5.95912	6.18485	6.06811	7.65255	7.33679	6.89884	7.53475	6.22026	6.10886	7.86327	7.86159	5.90593	6.23415	6.31042	8.34495	Eno2	1.28501	0.956637	1.61338	6.8323	8.46458	1.31e-06	0.000162775	5.76065	Moderate	3	Eno2	0.5067	0.134418	0.878983	6.8323	2.94404	0.0115281	0.265115	-2.81758	Moderate	3	Eno2	NM_013509	ref|Mus musculus enolase 2, gamma neuronal (Eno2), mRNA [NM_013509]	1.69787	1.268	2.12775	6.8323	8.54334
A_30_P01026822	32853	chr17:35080914-35090009_F	chr17:35080914-35090009_F	lincRNA:chr17:35080914-35090009 forward strand	7.61246	7.34596	7.46698	9.02964	8.80038	8.17261	8.70859	7.80101	7.53589	9.48588	8.8918	7.52411	7.76867	7.74439	9.82818	chr17:35080914-35090009_F	1.20267	0.808104	1.59724	8.24777	6.59313	1.84e-05	0.000995391	3.09226	Moderate	3	chr17:35080914-35090009_F	0.51103	0.0636333	0.958427	8.24777	2.47069	0.0282952	0.375377	-3.64146	Moderate	3	chr17:35080914-35090009_F	chr17:35080914-35090009_F	lincRNA:chr17:35080914-35090009 forward strand	1.52039	1.00378	2.037	8.24777	6.36587
A_52_P32369	41604	Hmgn3	NM_175074	ref|Mus musculus high mobility group nucleosomal binding domain 3 (Hmgn3), transcript variant b, mRNA [NM_175074]	7.79542	7.3621	7.03289	8.49237	8.39568	8.30325	8.91343	7.29347	7.37055	9.48111	8.90498	7.30262	7.77509	7.28746	9.22067	Hmgn3	1.12937	0.695184	1.56356	8.06207	5.6263	8.63e-05	0.00313807	1.52205	Moderate	3	Hmgn3	0.666865	0.17454	1.15919	8.06207	2.92989	0.0118443	0.268958	-2.84263	Moderate	3	Hmgn3	NM_175074	ref|Mus musculus high mobility group nucleosomal binding domain 3 (Hmgn3), transcript variant b, mRNA [NM_175074]	1.86103	1.29254	2.42952	8.06207	7.08105
A_51_P390967	38739	Slc43a3	NM_021398	ref|Mus musculus solute carrier family 43, member 3 (Slc43a3), mRNA [NM_021398]	8.19647	8.00848	7.6019	9.14352	9.53631	8.83717	9.3193	8.51729	8.40765	10.2065	9.61529	7.64232	8.01065	7.70919	10.571	Slc43a3	1.27346	0.871996	1.67492	8.75487	6.86127	1.23e-05	0.000747291	3.50398	Moderate	3	Slc43a3	0.701815	0.246598	1.15703	8.75487	3.3348	0.00545697	0.196392	-2.12153	Moderate	3	Slc43a3	NM_021398	ref|Mus musculus solute carrier family 43, member 3 (Slc43a3), mRNA [NM_021398]	1.44842	0.922779	1.97406	8.75487	5.96035
A_51_P473576	30012	Apex1	NM_009687	ref|Mus musculus apurinic/apyrimidinic endonuclease 1 (Apex1), nuclear gene encoding mitochondrial protein, mRNA [NM_009687]	10.6845	10.6441	10.4304	11.8446	11.6013	11.4223	11.5736	10.9353	10.9039	12.164	11.9392	10.2916	10.6758	10.7797	13.0373	Apex1	1.02412	0.754904	1.29334	11.2618	8.22839	1.78e-06	0.000202567	5.44927	Moderate	3	Apex1	0.441155	0.135893	0.746418	11.2618	3.12596	0.00813877	0.230939	-2.49433	Moderate	3	Apex1	NM_009687	ref|Mus musculus apurinic/apyrimidinic endonuclease 1 (Apex1), nuclear gene encoding mitochondrial protein, mRNA [NM_009687]	1.13199	0.779506	1.48448	11.2618	6.94651
A_55_P2091461	51811	Casp4	NM_007609	ref|Mus musculus caspase 4, apoptosis-related cysteine peptidase (Casp4), mRNA [NM_007609]	11.1297	10.6129	10.0538	11.9653	12.0455	11.5305	12.4645	11.3647	11.2238	13.0138	12.5542	10.8883	11.421	11.4431	13.5782	Casp4	1.40263	0.860019	1.94525	11.686	5.59137	9.15e-05	0.0032789	1.46281	Moderate	3	Casp4	0.782535	0.167268	1.3978	11.686	2.75109	0.0166571	0.307832	-3.1573	Moderate	3	Casp4	NM_007609	ref|Mus musculus caspase 4, apoptosis-related cysteine peptidase (Casp4), mRNA [NM_007609]	1.48973	0.77928	2.20018	11.686	4.53565
A_55_P1984168	5204	Casp4	NM_007609	ref|Mus musculus caspase 4, apoptosis-related cysteine peptidase (Casp4), mRNA [NM_007609]	10.8453	10.4265	9.86454	11.7229	11.7853	11.2806	12.1859	11.0773	10.9284	12.7849	12.2993	10.5927	11.2269	11.1537	13.3048	Casp4	1.3649	0.83521	1.89458	11.4319	5.57374	9.43e-05	0.00333878	1.43284	Moderate	3	Casp4	0.798449	0.197842	1.39906	11.4319	2.87556	0.0131396	0.281111	-2.93862	Moderate	3	Casp4	NM_007609	ref|Mus musculus caspase 4, apoptosis-related cysteine peptidase (Casp4), mRNA [NM_007609]	1.53928	0.845763	2.23281	11.4319	4.80092
A_55_P2020128	39421	Dhrs3	NM_011303	ref|Mus musculus dehydrogenase/reductase (SDR family) member 3 (Dhrs3), transcript variant 1, mRNA [NM_011303]	6.51058	6.97036	6.82327	8.14743	7.97657	7.72379	8.21293	7.35555	6.86304	8.61235	8.43543	7.10273	6.80519	6.59906	8.91378	Dhrs3	1.24711	0.898304	1.59592	7.5368	7.73367	3.49e-06	0.000318871	4.77416	Moderate	3	Dhrs3	0.508708	0.113198	0.904218	7.5368	2.78213	0.0157019	0.299428	-3.10295	Moderate	3	Dhrs3	NM_011303	ref|Mus musculus dehydrogenase/reductase (SDR family) member 3 (Dhrs3), transcript variant 1, mRNA [NM_011303]	1.4146	0.957901	1.87129	7.5368	6.69995
A_52_P127362	337	Vmp1	NM_029478	ref|Mus musculus vacuole membrane protein 1 (Vmp1), mRNA [NM_029478]	11.3875	10.8326	10.4205	11.9325	11.92	11.4909	12.3008	11.3373	11.1144	12.9013	12.6818	10.5687	11.6302	10.8732	12.9748	Vmp1	1.03084	0.466179	1.59549	11.6244	3.94885	0.00170264	0.0276273	-1.49549	Moderate	3	Vmp1	0.880488	0.240228	1.52075	11.6244	2.97463	0.0108733	0.261554	-2.76339	Moderate	3	Vmp1	NM_029478	ref|Mus musculus vacuole membrane protein 1 (Vmp1), mRNA [NM_029478]	1.56566	0.826352	2.30497	11.6244	4.58076
A_51_P156438	50028	Slc25a33	NM_027460	ref|Mus musculus solute carrier family 25, member 33 (Slc25a33), nuclear gene encoding mitochondrial protein, mRNA [NM_027460]	8.00991	7.95135	7.81947	8.78522	9.05828	8.8851	9.45141	8.12612	8.21918	10.0269	9.36524	7.67729	8.00232	8.0697	9.39314	Slc25a33	1.11809	0.74849	1.48769	8.58938	6.54348	1.99e-05	0.00105393	3.01491	Moderate	3	Slc25a33	0.651081	0.231992	1.07017	8.58938	3.36042	0.00519607	0.194292	-2.07574	Moderate	3	Slc25a33	NM_027460	ref|Mus musculus solute carrier family 25, member 33 (Slc25a33), nuclear gene encoding mitochondrial protein, mRNA [NM_027460]	1.52343	1.03951	2.00735	8.58938	6.80947
A_51_P229925	34499	Chst7	NM_021715	ref|Mus musculus carbohydrate (N-acetylglucosamino) sulfotransferase 7 (Chst7), mRNA [NM_021715]	5.94466	6.15499	6.20818	7.86369	7.46493	7.1347	7.80692	6.23509	6.30846	8.44516	7.73163	6.05299	6.3939	6.2646	7.41187	Chst7	1.41251	0.98696	1.83807	6.89478	7.17965	7.66e-06	0.000546181	4.01818	Moderate	3	Chst7	0.52083	0.0792161	0.962444	6.89478	2.55105	0.0243292	0.360366	-3.50417	Moderate	3	Chst7	NM_021715	ref|Mus musculus carbohydrate (N-acetylglucosamino) sulfotransferase 7 (Chst7), mRNA [NM_021715]	1.81662	1.30669	2.32655	6.89478	7.70579
A_51_P456465	46094	Cldn10	NM_021386	ref|Mus musculus claudin 10 (Cldn10), transcript variant b, mRNA [NM_021386]	6.72525	6.72193	6.88313	8.1788	7.95114	7.73123	8.12114	6.90801	6.97773	8.70403	8.33328	6.42319	6.38467	6.29875	7.47367	Cldn10	1.2188	0.978585	1.45903	7.32106	10.9746	6.81e-08	2.14e-05	8.6797	Moderate	3	Cldn10	0.523076	0.250692	0.79546	7.32106	4.15383	0.00116165	0.104439	-0.671429	Moderate	3	Cldn10	NM_021386	ref|Mus musculus claudin 10 (Cldn10), transcript variant b, mRNA [NM_021386]	1.57578	1.26126	1.8903	7.32106	10.837
A_51_P230439	35600	Ppfibp2	NM_008905	ref|Mus musculus PTPRF interacting protein, binding protein 2 (liprin beta 2) (Ppfibp2), transcript variant 1, mRNA [NM_008905]	10.5716	10.5848	10.1448	11.7567	11.6116	11.4391	11.3536	10.4643	10.6362	12.0761	11.8571	10.3038	10.4823	10.7495	11.5195	Ppfibp2	1.10652	0.809229	1.40381	11.0367	8.05086	2.26e-06	0.000242182	5.21064	Moderate	3	Ppfibp2	0.426331	0.089234	0.763428	11.0367	2.73563	0.0171541	0.312724	-3.18434	Moderate	3	Ppfibp2	NM_008905	ref|Mus musculus PTPRF interacting protein, binding protein 2 (liprin beta 2) (Ppfibp2), transcript variant 1, mRNA [NM_008905]	1.41632	1.02708	1.80557	11.0367	7.87053
A_55_P2078433	3134	Mcoln2	NM_026656	ref|Mus musculus mucolipin 2 (Mcoln2), transcript variant 1, mRNA [NM_026656]	10.301	9.92154	9.607	11.0774	11.3413	10.7361	11.4395	11.0354	10.6745	12.2553	11.5746	9.15185	9.91969	10.0465	11.1857	Mcoln2	1.20541	0.668194	1.74263	10.6845	4.85345	0.00032622	0.00843186	0.172567	Moderate	3	Mcoln2	0.76633	0.157183	1.37548	10.6845	2.72119	0.0176314	0.314441	-3.20955	Moderate	3	Mcoln2	NM_026656	ref|Mus musculus mucolipin 2 (Mcoln2), transcript variant 1, mRNA [NM_026656]	1.05994	0.356561	1.76333	10.6845	3.25954
A_51_P215438	33526	Prodh	NM_011172	ref|Mus musculus proline dehydrogenase (Prodh), nuclear gene encoding mitochondrial protein, mRNA [NM_011172]	7.46673	7.07508	7.14555	8.38814	8.1204	7.83294	8.81208	8.06239	7.56948	9.53842	8.35369	7.15227	7.35457	7.35837	8.47129	Prodh	1.05927	0.492396	1.62614	7.91343	4.0419	0.00143063	0.0244019	-1.32064	Moderate	3	Prodh	0.657667	0.0148924	1.30044	7.91343	2.21316	0.0456233	0.444213	-4.07107	Moderate	3	Prodh	NM_011172	ref|Mus musculus proline dehydrogenase (Prodh), nuclear gene encoding mitochondrial protein, mRNA [NM_011172]	1.13012	0.387908	1.87233	7.91343	3.29353
A_55_P2170309	34636	Ppfibp2	NM_008905	ref|Mus musculus PTPRF interacting protein, binding protein 2 (liprin beta 2) (Ppfibp2), transcript variant 1, mRNA [NM_008905]	8.74342	8.74956	8.38485	9.98781	9.68286	9.68816	9.59605	8.64101	8.85081	10.1777	10.0199	8.5775	8.73356	8.9385	9.63962	Ppfibp2	1.11278	0.8482	1.37735	9.22742	9.09752	5.85e-07	9.01e-05	6.56162	Moderate	3	Ppfibp2	0.360057	0.060056	0.660057	9.22742	2.59606	0.0223487	0.34669	-3.42672	Moderate	3	Ppfibp2	NM_008905	ref|Mus musculus PTPRF interacting protein, binding protein 2 (liprin beta 2) (Ppfibp2), transcript variant 1, mRNA [NM_008905]	1.35287	1.00646	1.69928	9.22742	8.44751
A_66_P117477	48673	Dlk1	NM_010052	ref|Mus musculus delta-like 1 homolog (Drosophila) (Dlk1), transcript variant 1, mRNA [NM_010052]	6.02824	6.2185	5.99013	7.68522	6.91336	7.0376	7.33035	5.96218	6.04523	7.73454	7.52268	5.99665	5.99558	6.01861	6.86636	Dlk1	1.1465	0.807203	1.48579	6.62302	7.30911	6.35e-06	0.000479267	4.2027	Moderate	3	Dlk1	0.386973	0.0318612	0.742085	6.62302	2.35712	0.0349769	0.403423	-3.83306	Moderate	3	Dlk1	NM_010052	ref|Mus musculus delta-like 1 homolog (Drosophila) (Dlk1), transcript variant 1, mRNA [NM_010052]	1.62408	1.2118	2.03637	6.62302	8.52073
A_52_P476754	16077	Ubash3b	NM_176860	ref|Mus musculus ubiquitin associated and SH3 domain containing, B (Ubash3b), mRNA [NM_176860]	8.75917	8.70662	8.43022	9.77142	10.0466	9.52982	9.77356	8.9115	8.64929	10.352	9.9123	8.7911	8.89529	8.98676	9.75859	Ubash3b	1.14835	0.856595	1.4401	9.28495	8.51379	1.23e-06	0.000156168	5.82461	Moderate	3	Ubash3b	0.351795	0.0209781	0.682613	9.28495	2.30021	0.0388677	0.419788	-3.92784	Moderate	3	Ubash3b	NM_176860	ref|Mus musculus ubiquitin associated and SH3 domain containing, B (Ubash3b), mRNA [NM_176860]	1.35175	0.969758	1.73375	9.28495	7.65429
A_65_P05803	7833	A_65_P05803	A_65_P05803	Unknown	8.56934	8.43907	8.21882	9.66496	9.44385	9.91305	9.61754	9.23585	9.42341	10.0553	9.88945	9.10602	9.22756	8.90992	8.34277	A_65_P05803	1.25077	0.993207	1.50834	9.20379	10.504	1.13e-07	3.03e-05	8.18201	Moderate	3	A_65_P05803	0.312527	0.0204731	0.60458	9.20379	2.31468	0.0378413	0.416168	-3.90383	Moderate	3	A_65_P05803	A_65_P05803	Unknown	0.642744	0.30551	0.979979	9.20379	4.12261
A_51_P475378	14609	Echdc3	NM_024208	ref|Mus musculus enoyl Coenzyme A hydratase domain containing 3 (Echdc3), nuclear gene encoding mitochondrial protein, mRNA [NM_024208]	6.85802	6.52815	6.28005	7.66619	7.91948	7.53382	8.17212	6.93655	6.33416	9.29186	8.11035	6.56455	6.99997	7.7481	7.92152	Echdc3	1.26749	0.606225	1.92876	7.39099	4.14604	0.00117855	0.0210404	-1.12565	Moderate	3	Echdc3	0.878204	0.128397	1.62801	7.39099	2.53345	0.0251492	0.363344	-3.53436	Moderate	3	Echdc3	NM_024208	ref|Mus musculus enoyl Coenzyme A hydratase domain containing 3 (Echdc3), nuclear gene encoding mitochondrial protein, mRNA [NM_024208]	2.06575	1.19995	2.93155	7.39099	5.16089
A_55_P2045802	9698	Nsmf	NM_001039386	ref|Mus musculus NMDA receptor synaptonuclear signaling and neuronal migration factor (Nsmf), transcript variant 1, mRNA [NM_001039386]	11.4437	11.2699	11.2652	12.5484	12.4341	12.4057	12.4079	11.2617	11.1497	12.6067	12.7097	11.2475	11.3693	11.0482	12.8223	Nsmf	1.12274	0.94264	1.30283	11.866	13.4847	5.89e-09	4.31e-06	11.016	Moderate	3	Nsmf	0.20914	0.00493068	0.413349	11.866	2.21527	0.045447	0.443637	-4.06762	Weak	2	Nsmf	NM_001039386	ref|Mus musculus NMDA receptor synaptonuclear signaling and neuronal migration factor (Nsmf), transcript variant 1, mRNA [NM_001039386]	1.45246	1.21666	1.68826	11.866	13.3237
A_55_P2210213	40339	4732423E21Rik	AK028644	gb|Mus musculus 10 days neonate skin cDNA, RIKEN full-length enriched library, clone:4732423E21 product:unclassifiable, full insert sequence. [AK028644]	7.78243	8.10279	7.96173	9.31561	9.28897	8.68434	8.90074	7.64615	7.98745	8.59376	8.67642	7.17263	7.12149	7.21189	8.95269	4732423E21Rik	1.09843	0.787459	1.40939	8.22661	7.64052	3.97e-06	0.000344941	4.64347	Moderate	3	4732423E21Rik	-0.412323	-0.764926	-0.0597202	8.22661	-2.5294	0.0253414	0.364112	-3.54129	Moderate	-3	4732423E21Rik	AK028644	gb|Mus musculus 10 days neonate skin cDNA, RIKEN full-length enriched library, clone:4732423E21 product:unclassifiable, full insert sequence. [AK028644]	0.818291	0.411141	1.22544	8.22661	4.34729
A_55_P2004746	32357	Xkrx	NM_183319	ref|Mus musculus X Kell blood group precursor related X linked (Xkrx), mRNA [NM_183319]	10.6054	10.5201	10.3319	11.6538	11.8919	11.6486	11.7298	10.0503	10.3134	11.2622	11.348	10.0927	10.4555	10.6922	9.81833	Xkrx	1.24524	0.97154	1.51894	10.8276	9.84115	2.4e-07	4.87e-05	7.44433	Moderate	3	Xkrx	-0.425957	-0.736302	-0.115613	10.8276	-2.96884	0.0109942	0.261554	-2.77364	Moderate	-3	Xkrx	NM_183319	ref|Mus musculus X Kell blood group precursor related X linked (Xkrx), mRNA [NM_183319]	1.12325	0.764894	1.4816	10.8276	6.77998
A_55_P2105271	34972	Pdlim7	NM_001114088	ref|Mus musculus PDZ and LIM domain 7 (Pdlim7), transcript variant a, mRNA [NM_001114088]	11.6452	11.6354	11.6265	13.0439	12.5767	13.005	12.8223	11.4702	11.1487	12.4395	12.6081	11.6547	11.6178	11.7403	11.8003	Pdlim7	1.22622	0.989102	1.46334	12.0556	11.1857	5.44e-08	1.85e-05	8.89626	Moderate	3	Pdlim7	-0.338128	-0.606999	-0.069258	12.0556	-2.72022	0.0176639	0.314654	-3.21124	Moderate	-3	Pdlim7	NM_001114088	ref|Mus musculus PDZ and LIM domain 7 (Pdlim7), transcript variant a, mRNA [NM_001114088]	1.21439	0.903929	1.52486	12.0556	8.46082
A_55_P2185543	16245	Tle2	NM_001252401	ref|Mus musculus transducin-like enhancer of split 2, homolog of Drosophila E(spl) (Tle2), transcript variant 2, mRNA [NM_001252401]	9.48886	9.66311	9.69722	10.6917	10.7158	10.9648	10.7931	9.56638	9.43802	10.2645	10.5521	9.25917	9.37145	9.33343	9.7879	Tle2	1.17496	0.978871	1.37106	9.9725	12.9607	9.49e-09	5.77e-06	10.5684	Moderate	3	Tle2	-0.383077	-0.605426	-0.160728	9.9725	-3.72663	0.00258799	0.14829	-1.42292	Moderate	-3	Tle2	NM_001252401	ref|Mus musculus transducin-like enhancer of split 2, homolog of Drosophila E(spl) (Tle2), transcript variant 2, mRNA [NM_001252401]	0.906086	0.649339	1.16283	9.9725	7.63361
A_30_P01018987	52673	chr1:88187397-88187862_R	chr1:88187397-88187862_R	lincRNA:chr1:88187397-88187862 reverse strand	10.1187	10.1638	10.4638	11.3839	11.1577	11.1691	11.375	9.74932	9.84095	10.5164	10.383	9.99915	9.96462	10.1452	10.0421	chr1:88187397-88187862_R	1.02266	0.815105	1.23022	10.4315	10.6576	9.58e-08	2.66e-05	8.34672	Moderate	3	chr1:88187397-88187862_R	-0.82174	-1.05709	-0.586391	10.4315	-7.55244	4.49e-06	0.0046709	4.38619	Strong	-4	chr1:88187397-88187862_R	chr1:88187397-88187862_R	lincRNA:chr1:88187397-88187862 reverse strand	0.654527	0.38277	0.926285	10.4315	5.20969
A_30_P01029577	22012	chr1:88187397-88187862_R	chr1:88187397-88187862_R	lincRNA:chr1:88187397-88187862 reverse strand	11.5802	11.5396	11.8839	12.7362	12.5222	12.5686	12.8533	11.2064	11.229	11.7933	11.8479	11.4161	11.2947	11.6218	11.1239	chr1:88187397-88187862_R	1.00216	0.770986	1.23334	11.8145	9.37697	4.16e-07	7.26e-05	6.90047	Moderate	3	chr1:88187397-88187862_R	-0.849456	-1.11158	-0.587329	11.8145	-7.00961	9.83e-06	0.00848222	3.70219	Strong	-4	chr1:88187397-88187862_R	chr1:88187397-88187862_R	lincRNA:chr1:88187397-88187862 reverse strand	0.602954	0.300275	0.905633	11.8145	4.30891
A_55_P2182458	7077	Kcnh4	NM_001081194	ref|Mus musculus potassium voltage-gated channel, subfamily H (eag-related), member 4 (Kcnh4), mRNA [NM_001081194]	6.7952	6.90429	6.92611	8.75405	8.29467	7.79034	8.0201	6.78749	6.81866	8.82597	8.17025	7.17054	6.9909	7.16124	10.1353	Kcnh4	1.33959	0.923398	1.75578	7.70301	6.96215	1.05e-05	0.000683437	3.65624	Moderate	3	Kcnh4	0.283318	-0.188599	0.755236	7.70301	1.2986	0.216915	0.716514	-5.3845	Very Weak		Kcnh4	NM_001081194	ref|Mus musculus potassium voltage-gated channel, subfamily H (eag-related), member 4 (Kcnh4), mRNA [NM_001081194]	1.69504	1.15011	2.23996	7.70301	6.72835
A_55_P2068663	38847	Stmn1	NM_019641	ref|Mus musculus stathmin 1 (Stmn1), mRNA [NM_019641]	9.86734	9.50739	9.84518	11.202	10.9085	10.8218	11.2018	9.79657	9.48613	11.4259	11.3938	9.79024	9.73261	8.99065	12.0828	Stmn1	1.29359	0.908157	1.67902	10.4035	7.25964	6.82e-06	0.000502315	4.09697	Moderate	3	Stmn1	0.376296	-0.0607411	0.813332	10.4035	1.86242	0.0855733	0.541214	-4.62195	Very Weak		Stmn1	NM_019641	ref|Mus musculus stathmin 1 (Stmn1), mRNA [NM_019641]	1.76851	1.26386	2.27315	10.4035	7.58027
A_55_P2035286	7056	Uhrf1	NM_010931	ref|Mus musculus ubiquitin-like, containing PHD and RING finger domains, 1 (Uhrf1), transcript variant 1, mRNA [NM_010931]	8.82165	8.78798	8.85576	9.65592	9.68166	9.84922	10.1832	8.4653	8.13419	9.76927	9.92613	8.60349	8.6172	8.27213	10.974	Uhrf1	1.0207	0.737782	1.30362	9.23981	7.80375	3.16e-06	0.000298347	4.87173	Moderate	3	Uhrf1	0.00520523	-0.315593	0.326003	9.23981	0.0350973	0.972542	0.996207	-6.20133	Very Weak		Uhrf1	NM_010931	ref|Mus musculus ubiquitin-like, containing PHD and RING finger domains, 1 (Uhrf1), transcript variant 1, mRNA [NM_010931]	1.54796	1.17753	1.91839	9.23981	9.03907
A_55_P2011436	16972	Gm11223	AK030082	gb|Mus musculus adult male testis cDNA, RIKEN full-length enriched library, clone:4932436F18 product:leukemia-associated gene, full insert sequence. [AK030082]	9.79082	9.55633	9.69558	11.2114	10.8546	10.8568	11.2052	9.72655	9.34377	11.4102	11.3066	9.84211	9.67182	9.01927	11.9524	Gm11223	1.35109	0.975961	1.72621	10.3629	7.79062	3.22e-06	0.000302672	4.8535	Moderate	3	Gm11223	0.32645	-0.0989025	0.751803	10.3629	1.6601	0.121098	0.606161	-4.91587	Very Weak		Gm11223	AK030082	gb|Mus musculus adult male testis cDNA, RIKEN full-length enriched library, clone:4932436F18 product:leukemia-associated gene, full insert sequence. [AK030082]	1.82329	1.33213	2.31444	10.3629	8.02975
A_66_P118513	42895	2011-09-01	NM_001009818	ref|Mus musculus septin 11 (Sept11), mRNA [NM_001009818]	11.5095	11.6676	11.9533	12.9369	12.8477	12.6927	12.6994	11.2989	11.3655	12.8619	12.8826	11.1273	11.0257	11.0418	13.4961	2011-09-01	1.08403	0.874684	1.29337	12.0938	11.2008	5.36e-08	1.84e-05	8.91154	Moderate	3	2011-09-01	0.0781228	-0.159249	0.315495	12.0938	0.711892	0.489262	0.868386	-5.94507	Very Weak		2011-09-01	NM_001009818	ref|Mus musculus septin 11 (Sept11), mRNA [NM_001009818]	1.54012	1.26602	1.81421	12.0938	12.154
A_51_P199135	31483	Cd83	NM_009856	ref|Mus musculus CD83 antigen (Cd83), mRNA [NM_009856]	14.0905	13.6616	13.917	15.1175	15.0603	14.9396	15.4283	13.8749	13.4442	15.6929	15.4013	13.5125	14.121	13.2688	15.9689	Cd83	1.24674	0.834982	1.65849	14.4999	6.54942	1.97e-05	0.0010494	3.02417	Moderate	3	Cd83	0.41065	-0.0562348	0.877534	14.4999	1.90251	0.079763	0.531247	-4.56142	Very Weak		Cd83	NM_009856	ref|Mus musculus CD83 antigen (Cd83), mRNA [NM_009856]	1.88756	1.34844	2.42667	14.4999	7.57332
A_55_P2043862	13466	Stmn1	NM_019641	ref|Mus musculus stathmin 1 (Stmn1), mRNA [NM_019641]	9.11797	8.99165	9.09149	10.5405	10.1547	10.2597	10.4507	9.06005	8.8298	10.5372	10.5466	9.24961	9.01256	8.45175	11.1917	Stmn1	1.28435	0.952564	1.61614	9.69907	8.37318	1.47e-06	0.000175009	5.64094	Moderate	3	Stmn1	0.190539	-0.185671	0.56675	9.69907	1.09552	0.293408	0.767097	-5.60959	Very Weak		Stmn1	NM_019641	ref|Mus musculus stathmin 1 (Stmn1), mRNA [NM_019641]	1.597	1.16259	2.03141	9.69907	7.95188
A_55_P2187034	15548	A_55_P2187034	A_55_P2187034	Unknown	7.8188	7.87917	7.86095	9.19876	8.76912	8.67161	9.03148	7.76081	7.64905	9.14648	9.10862	8.1012	7.6825	7.51536	10.0516	A_55_P2187034	1.06477	0.766123	1.36342	8.41637	7.71192	3.59e-06	0.000326353	4.74376	Moderate	3	A_55_P2187034	0.209805	-0.128829	0.54844	8.41637	1.34014	0.203426	0.703626	-5.33483	Very Weak		A_55_P2187034	A_55_P2187034	Unknown	1.42261	1.03159	1.81364	8.41637	7.86959
A_55_P2121185	20601	Omp	NM_011010	ref|Mus musculus olfactory marker protein (Omp), mRNA [NM_011010]	7.03552	7.30424	7.40165	8.89294	8.17572	8.46089	8.58781	6.99313	7.11667	8.43554	9.04069	7.52097	7.11365	6.89648	9.1442	Omp	1.2822	0.874263	1.69015	7.87467	6.79869	1.35e-05	0.000797686	3.40881	Moderate	3	Omp	0.208774	-0.253788	0.671336	7.87467	0.976273	0.34696	0.799703	-5.7271	Very Weak		Omp	NM_011010	ref|Mus musculus olfactory marker protein (Omp), mRNA [NM_011010]	1.68321	1.14909	2.21733	7.87467	6.81656
A_55_P2019014	55350	Tmem120b	NM_001039723	ref|Mus musculus transmembrane protein 120B (Tmem120b), mRNA [NM_001039723]	8.42547	8.64716	8.85601	10.1264	9.49008	9.77099	9.64021	8.30494	8.2743	10.0826	10.1697	9.03898	8.68935	8.41518	10.4058	Tmem120b	1.11404	0.766575	1.46151	9.22248	6.93511	1.1e-05	0.000696305	3.61557	Moderate	3	Tmem120b	0.369237	-0.0247532	0.763228	9.22248	2.02715	0.0639245	0.493724	-4.36899	Very Weak		Tmem120b	NM_001039723	ref|Mus musculus transmembrane protein 120B (Tmem120b), mRNA [NM_001039723]	1.83654	1.3816	2.29148	9.22248	8.73193
A_51_P440790	18853	Dpp7	NM_031843	ref|Mus musculus dipeptidylpeptidase 7 (Dpp7), mRNA [NM_031843]	11.0759	10.8894	10.9791	12.3937	11.8921	12.112	12.1649	10.9746	10.8992	12.4268	12.3113	10.9234	11.2658	10.9958	12.4924	Dpp7	1.15922	0.918215	1.40022	11.5864	10.4042	1.27e-07	3.22e-05	8.07374	Moderate	3	Dpp7	0.228373	-0.0448986	0.501645	11.5864	1.80766	0.0941263	0.558772	-4.70345	Very Weak		Dpp7	NM_031843	ref|Mus musculus dipeptidylpeptidase 7 (Dpp7), mRNA [NM_031843]	1.43217	1.11662	1.74772	11.5864	9.81737
A_55_P2180415	18887	Cd72	NM_001110320	ref|Mus musculus CD72 antigen (Cd72), transcript variant 1, mRNA [NM_001110320]	14.0888	14.0536	14.2236	15.3059	15.1104	15.3224	15.3773	13.713	13.741	15.1241	15.3426	13.8725	14.1896	13.9658	15.3842	Cd72	1.15704	0.957	1.35709	14.5877	12.5109	1.45e-08	7.16e-06	10.1684	Moderate	3	Cd72	-0.0456871	-0.272517	0.181142	14.5877	-0.435672	0.670307	0.924957	-6.10453	Very Weak		Cd72	NM_001110320	ref|Mus musculus CD72 antigen (Cd72), transcript variant 1, mRNA [NM_001110320]	1.50634	1.24442	1.76826	14.5877	12.44
A_55_P1961270	49553	Cd72	NM_001110320	ref|Mus musculus CD72 antigen (Cd72), transcript variant 1, mRNA [NM_001110320]	14.2059	14.1843	14.3038	15.4274	15.2726	15.489	15.3991	13.8584	13.855	15.1961	15.4116	14.0862	14.305	14.0908	15.5323	Cd72	1.16565	0.992201	1.33909	14.7078	14.5369	2.37e-09	2.58e-06	11.8589	Moderate	3	Cd72	-0.0931367	-0.289804	0.10353	14.7078	-1.02437	0.32457	0.788536	-5.68107	Very Weak		Cd72	NM_001110320	ref|Mus musculus CD72 antigen (Cd72), transcript variant 1, mRNA [NM_001110320]	1.44719	1.2201	1.67428	14.7078	13.7845
A_51_P238722	46732	Cd93	NM_010740	ref|Mus musculus CD93 antigen (Cd93), mRNA [NM_010740]	9.60816	10.0689	10.0272	10.8985	11.4751	11.2525	10.8691	10.1107	10.4	11.2271	11.5216	8.6842	8.71087	8.46653	11.5666	Cd93	1.22237	0.877198	1.56755	10.3258	7.66003	3.86e-06	0.000341542	4.67095	Moderate	3	Cd93	0.250533	-0.140858	0.641924	10.3258	1.38459	0.189762	0.691256	-5.28042	Very Weak		Cd93	NM_010740	ref|Mus musculus CD93 antigen (Cd93), mRNA [NM_010740]	1.11899	0.66705	1.57093	10.3258	5.35564
A_55_P2039444	34918	Cmss1	NM_025599	ref|Mus musculus cms small ribosomal subunit 1 (Cmss1), mRNA [NM_025599]	8.25942	8.17715	7.98147	9.35729	9.20673	8.92792	9.17204	8.14718	8.16156	9.75909	9.15006	7.98955	8.01907	7.84456	10.8876	Cmss1	1.02665	0.73771	1.31558	8.73605	7.68571	3.73e-06	0.000334477	4.70703	Moderate	3	Cmss1	0.288582	-0.0390413	0.616205	8.73605	1.90528	0.0793749	0.530283	-4.55721	Very Weak		Cmss1	NM_025599	ref|Mus musculus cms small ribosomal subunit 1 (Cmss1), mRNA [NM_025599]	1.3002	0.921898	1.67851	8.73605	7.43418
A_51_P254986	8681	Serf1	NM_011353	ref|Mus musculus small EDRK-rich factor 1 (Serf1), mRNA [NM_011353]	7.7214	8.29739	8.34915	9.34934	9.25189	9.18896	9.23464	8.06937	7.88035	9.38556	9.64085	8.17	7.38814	7.32405	10.5397	Serf1	1.13356	0.720025	1.5471	8.65272	5.92922	5.25e-05	0.00215284	2.02846	Moderate	3	Serf1	0.256999	-0.211906	0.725904	8.65272	1.18553	0.25728	0.74429	-5.51355	Very Weak		Serf1	NM_011353	ref|Mus musculus small EDRK-rich factor 1 (Serf1), mRNA [NM_011353]	1.53835	0.996902	2.07979	8.65272	6.14562
A_30_P01032196	21554	chr16:84708695-84708806_F	chr16:84708695-84708806_F	lincRNA:chr16:84708695-84708806 forward strand	8.56879	8.395	8.31507	9.4893	10.1836	9.37459	10.5034	8.27089	8.15962	9.64181	9.9121	7.64761	7.76718	8.06288	10.516	chr16:84708695-84708806_F	1.46142	0.975643	1.94719	8.98719	6.50738	2.1e-05	0.00110555	2.95843	Moderate	3	chr16:84708695-84708806_F	-0.11075	-0.661564	0.440065	8.98719	-0.434913	0.670844	0.925217	-6.10487	Very Weak		chr16:84708695-84708806_F	chr16:84708695-84708806_F	lincRNA:chr16:84708695-84708806 forward strand	1.5617	0.925673	2.19772	8.98719	5.31114
A_55_P2013043	48081	Serpinb6b	NM_011454	ref|Mus musculus serine (or cysteine) peptidase inhibitor, clade B, member 6b (Serpinb6b), mRNA [NM_011454]	7.88036	7.67728	7.05904	8.78789	8.46262	8.3429	9.30879	7.35485	7.37673	9.12018	8.54112	7.34148	7.45318	7.59809	10.0137	Serpinb6b	1.18666	0.685752	1.68756	8.15455	5.12431	0.000202849	0.0059829	0.654535	Moderate	3	Serpinb6b	0.105099	-0.462874	0.673073	8.15455	0.400255	0.695547	0.932931	-6.11963	Very Weak		Serpinb6b	NM_011454	ref|Mus musculus serine (or cysteine) peptidase inhibitor, clade B, member 6b (Serpinb6b), mRNA [NM_011454]	1.46486	0.809021	2.1207	8.15455	4.8313
A_51_P117865	31185	Fam20c	NM_030565	ref|Mus musculus family with sequence similarity 20, member C (Fam20c), mRNA [NM_030565]	5.95575	6.1274	5.964	8.0789	7.04268	6.67345	7.13072	6.05729	5.97554	7.46901	7.42906	6.10455	6.00888	6.10416	8.28552	Fam20c	1.20017	0.669185	1.73115	6.69379	4.88908	0.000306286	0.00809824	0.287271	Moderate	3	Fam20c	0.217598	-0.344108	0.779303	6.69379	0.837936	0.417388	0.837083	-5.84874	Very Weak		Fam20c	NM_030565	ref|Mus musculus family with sequence similarity 20, member C (Fam20c), mRNA [NM_030565]	1.43144	0.778153	2.08472	6.69379	4.73954
A_55_P2012989	6714	Slamf7	NM_144539	ref|Mus musculus SLAM family member 7 (Slamf7), mRNA [NM_144539]	8.24497	8.59274	7.46071	9.39919	9.67178	9.30717	9.12842	8.50371	8.37525	9.89928	9.71806	7.64814	8.27478	7.68351	10.0215	Slamf7	1.27717	0.782144	1.7722	8.79528	5.58066	9.32e-05	0.00331499	1.4446	Moderate	3	Slamf7	0.432031	-0.129278	0.993339	8.79528	1.66486	0.12013	0.605158	-4.90918	Very Weak		Slamf7	NM_144539	ref|Mus musculus SLAM family member 7 (Slamf7), mRNA [NM_144539]	1.36919	0.721049	2.01733	8.79528	4.5694
A_52_P683441	15377	Capn5	NM_007602	ref|Mus musculus calpain 5 (Capn5), mRNA [NM_007602]	9.27482	9.19593	8.72798	10.4733	10.3392	9.98944	10.4291	9.52295	9.1607	10.793	10.3964	8.93974	9.04691	8.77976	10.7992	Capn5	1.24151	0.898484	1.58454	9.72456	7.82864	3.06e-06	0.000289923	4.90622	Moderate	3	Capn5	0.286954	-0.102003	0.675912	9.72456	1.59579	0.134836	0.62874	-5.0049	Very Weak		Capn5	NM_007602	ref|Mus musculus calpain 5 (Capn5), mRNA [NM_007602]	1.25289	0.803758	1.70202	9.72456	6.03401
A_30_P01018526	23925	chr16:84702353-84710928_R	chr16:84702353-84710928_R	lincRNA:chr16:84702353-84710928 reverse strand	7.02775	7.13639	7.017	8.30317	8.33656	7.86799	8.55486	6.95798	6.90047	8.13102	8.01305	6.69545	6.78078	6.82816	8.61066	chr16:84702353-84710928_R	1.20527	0.940976	1.46956	7.54409	9.86429	2.34e-07	4.8e-05	7.47084	Moderate	3	chr16:84702353-84710928_R	-0.193612	-0.49329	0.106066	7.54409	-1.39747	0.185945	0.688178	-5.2644	Very Weak		chr16:84702353-84710928_R	chr16:84702353-84710928_R	lincRNA:chr16:84702353-84710928 reverse strand	1.14281	0.796768	1.48885	7.54409	7.14354
A_52_P79639	53597	Vat1	NM_012037	ref|Mus musculus vesicle amine transport protein 1 homolog (T californica) (Vat1), mRNA [NM_012037]	7.08328	7.31505	7.33619	8.98919	8.48025	7.966	7.84265	7.26201	7.28269	8.39709	8.32238	7.34774	7.21609	7.60565	9.20481	Vat1	1.07468	0.613313	1.53605	7.8434	5.03844	0.000235573	0.00663409	0.502753	Moderate	3	Vat1	0.0402115	-0.482933	0.563356	7.8434	0.166262	0.870539	0.974723	-6.18769	Very Weak		Vat1	NM_012037	ref|Mus musculus vesicle amine transport protein 1 homolog (T californica) (Vat1), mRNA [NM_012037]	1.08739	0.483311	1.69146	7.8434	3.89366
A_51_P509669	37944	Uap1l1	NM_001033293	ref|Mus musculus UDP-N-acteylglucosamine pyrophosphorylase 1-like 1 (Uap1l1), mRNA [NM_001033293]	10.6331	10.5757	9.99697	11.7968	11.4895	11.1947	11.1468	10.4846	10.4992	11.8048	11.3885	10.0392	10.3879	10.4968	12.0368	Uap1l1	1.00506	0.599439	1.41067	10.9314	5.3597	0.000135318	0.00439562	1.06562	Moderate	3	Uap1l1	0.189712	-0.270213	0.649637	10.9314	0.892224	0.388684	0.822171	-5.80295	Very Weak		Uap1l1	NM_001033293	ref|Mus musculus UDP-N-acteylglucosamine pyrophosphorylase 1-like 1 (Uap1l1), mRNA [NM_001033293]	1.10474	0.573663	1.63581	10.9314	4.49954
A_30_P01017643	15177	chr16:84702353-84710928_R	chr16:84702353-84710928_R	lincRNA:chr16:84702353-84710928 reverse strand	6.986	7.15433	6.90958	8.01613	8.29866	7.79178	8.40787	6.89297	6.78709	7.95015	7.7495	6.79311	6.91543	6.63549	8.3692	chr16:84702353-84710928_R	1.11197	0.82646	1.39749	7.44382	8.42431	1.38e-06	0.000167222	5.70801	Moderate	3	chr16:84702353-84710928_R	-0.278782	-0.602524	0.0449586	7.44382	-1.86266	0.0855371	0.541112	-4.62158	Very Weak		chr16:84702353-84710928_R	chr16:84702353-84710928_R	lincRNA:chr16:84702353-84710928 reverse strand	1.0098	0.635973	1.38362	7.44382	5.84295
A_51_P220135	40412	Nfatc1	NM_016791	ref|Mus musculus nuclear factor of activated T cells, cytoplasmic, calcineurin dependent 1 (Nfatc1), transcript variant 1, mRNA [NM_016791]	9.90541	9.75865	9.95822	11.0122	11.1442	10.5889	10.8487	9.9017	9.97215	10.9371	11.3013	10.0094	9.68045	10.2313	11.5446	Nfatc1	1.0244	0.708524	1.34027	10.4529	7.0149	9.75e-06	0.000647402	3.73529	Moderate	3	Nfatc1	0.220702	-0.137465	0.578868	10.4529	1.33286	0.205739	0.706062	-5.34361	Very Weak		Nfatc1	NM_016791	ref|Mus musculus nuclear factor of activated T cells, cytoplasmic, calcineurin dependent 1 (Nfatc1), transcript variant 1, mRNA [NM_016791]	1.18227	0.768694	1.59584	10.4529	6.1834
A_55_P1970755	34255	Hdac9	NM_024124	ref|Mus musculus histone deacetylase 9 (Hdac9), transcript variant 2, mRNA [NM_024124]	7.60346	7.79711	7.49839	8.42919	8.64844	8.49673	9.07962	7.34814	7.49207	8.85481	8.44086	7.2074	7.0849	6.9558	8.63923	Hdac9	1.03051	0.70986	1.35115	7.97174	6.95167	1.07e-05	0.00068788	3.6405	Moderate	3	Hdac9	-0.0156552	-0.379235	0.347924	7.97174	-0.0931376	0.927231	0.988065	-6.19748	Very Weak		Hdac9	NM_024124	ref|Mus musculus histone deacetylase 9 (Hdac9), transcript variant 2, mRNA [NM_024124]	1.22773	0.807908	1.64756	7.97174	6.32559
A_55_P2035662	21405	Aebp1	NM_009636	ref|Mus musculus AE binding protein 1 (Aebp1), mRNA [NM_009636]	6.26684	6.13909	6.16442	7.69107	7.06384	6.90397	7.35569	6.02394	6.17564	7.25948	7.30167	6.28376	6.2279	6.19166	7.72526	Aebp1	1.06352	0.757715	1.36931	6.71828	7.52266	4.68e-06	0.000391191	4.47649	Moderate	3	Aebp1	0.0269335	-0.319791	0.373658	6.71828	0.168025	0.869181	0.974466	-6.18738	Very Weak		Aebp1	NM_009636	ref|Mus musculus AE binding protein 1 (Aebp1), mRNA [NM_009636]	1.18079	0.780422	1.58115	6.71828	6.37942
A_51_P155313	23269	Gsto1	NM_010362	ref|Mus musculus glutathione S-transferase omega 1 (Gsto1), mRNA [NM_010362]	10.3241	9.91189	9.7464	11.3685	11.4194	10.5749	11.2441	10.7703	10.7302	12.1788	11.2752	9.76322	10.3438	10.7379	12.6352	Gsto1	1.15758	0.577985	1.73718	10.8683	4.32008	0.000854595	0.0166626	-0.80168	Moderate	3	Gsto1	0.575322	-0.0818787	1.23252	10.8683	1.89356	0.0810288	0.533632	-4.575	Very Weak		Gsto1	NM_010362	ref|Mus musculus glutathione S-transferase omega 1 (Gsto1), mRNA [NM_010362]	0.976797	0.217928	1.73567	10.8683	2.78421
A_30_P01024571	29011	chr16:84702353-84710928_F	chr16:84702353-84710928_F	lincRNA:chr16:84702353-84710928 forward strand	7.51638	7.2671	7.14177	8.27774	8.30089	8.30254	8.9695	7.61276	7.33406	8.2143	8.4525	6.83631	7.01571	7.02715	9.24136	chr16:84702353-84710928_F	1.15425	0.809334	1.49917	7.83401	7.23853	7.03e-06	0.00051229	4.06609	Moderate	3	chr16:84702353-84710928_F	-0.129271	-0.520371	0.26183	7.83401	-0.714953	0.487431	0.867544	-5.9429	Very Weak		chr16:84702353-84710928_F	chr16:84702353-84710928_F	lincRNA:chr16:84702353-84710928 forward strand	0.859991	0.408387	1.31159	7.83401	4.11909
A_51_P247694	11852	Gpr97	NM_173036	ref|Mus musculus G protein-coupled receptor 97 (Gpr97), mRNA [NM_173036]	6.34641	6.22623	6.34632	7.90893	7.2003	6.84223	7.49325	8.48039	6.31622	8.65239	7.83966	6.47441	7.30682	6.70743	10.179	Gpr97	1.05486	0.166082	1.94364	7.35467	2.56724	0.0235978	0.1627	-4.08398	Moderate	3	Gpr97	0.884843	-0.122938	1.89262	7.35467	1.89918	0.0802323	0.531821	-4.56648	Very Weak		Gpr97	NM_173036	ref|Mus musculus G protein-coupled receptor 97 (Gpr97), mRNA [NM_173036]	0.847717	-0.315968	2.0114	7.35467	1.57573
A_51_P300337	40870	Csrp2	NM_007792	ref|Mus musculus cysteine and glycine-rich protein 2 (Csrp2), mRNA [NM_007792]	8.06702	8.60981	8.91685	9.83002	9.82943	9.92901	9.61195	8.45923	8.4296	9.96765	10.1856	8.42073	7.79922	7.51101	9.52833	Csrp2	1.26888	0.823193	1.71456	9.00636	6.15827	3.63e-05	0.00164109	2.40265	Moderate	3	Csrp2	0.276514	-0.228844	0.781871	9.00636	1.18354	0.258038	0.744925	-5.51574	Very Weak		Csrp2	NM_007792	ref|Mus musculus cysteine and glycine-rich protein 2 (Csrp2), mRNA [NM_007792]	1.6322	1.04867	2.21574	9.00636	6.05022
A_52_P317923	5677	Zfp948	NM_001002008	ref|Mus musculus zinc finger protein 948 (Zfp948), mRNA [NM_001002008]	6.40116	6.50299	6.70261	7.71455	7.66255	7.59211	7.99156	6.56075	6.51195	7.92608	7.89695	6.62115	6.46757	6.68228	7.76462	Zfp948	1.20461	0.988863	1.42035	7.13326	12.0774	2.2e-08	9.88e-06	9.76809	Moderate	3	Zfp948	0.171319	-0.0733111	0.415949	7.13326	1.51482	0.154034	0.655172	-5.1137	Very Weak		Zfp948	NM_001002008	ref|Mus musculus zinc finger protein 948 (Zfp948), mRNA [NM_001002008]	1.37516	1.09269	1.65764	7.13326	10.5303
A_52_P299771	38045	Bcl2a1c	NM_007535	ref|Mus musculus B cell leukemia/lymphoma 2 related protein A1c (Bcl2a1c), mRNA [NM_007535]	7.71478	7.72335	7.34899	8.84499	8.86464	8.88842	9.16272	7.58914	7.82333	9.2924	9.01707	7.4867	8.03252	8.335	9.50813	Bcl2a1c	1.34449	0.973571	1.7154	8.37548	7.84057	3.01e-06	0.000288973	4.92273	Moderate	3	Bcl2a1c	0.21454	-0.206038	0.635118	8.37548	1.10339	0.290104	0.765277	-5.60144	Very Weak		Bcl2a1c	NM_007535	ref|Mus musculus B cell leukemia/lymphoma 2 related protein A1c (Bcl2a1c), mRNA [NM_007535]	1.4485	0.962858	1.93414	8.37548	6.45161
A_55_P2081616	26261	Timeless	NM_001164081	ref|Mus musculus timeless circadian clock 1 (Timeless), transcript variant 4, mRNA [NM_001164081]	9.68308	9.49382	9.0658	10.5197	10.7298	10.5527	10.6257	9.72458	9.53272	11.0964	10.6953	8.98181	9.70966	9.85811	11.0679	Timeless	1.19273	0.77558	1.60987	10.0891	6.18469	3.48e-05	0.00158689	2.44532	Moderate	3	Timeless	0.288902	-0.184098	0.761902	10.0891	1.32116	0.209503	0.707686	-5.35767	Very Weak		Timeless	NM_001164081	ref|Mus musculus timeless circadian clock 1 (Timeless), transcript variant 4, mRNA [NM_001164081]	1.26721	0.721036	1.81338	10.0891	5.01861
A_55_P2020607	45933	Pacsin1	NM_011861	ref|Mus musculus protein kinase C and casein kinase substrate in neurons 1 (Pacsin1), transcript variant 1, mRNA [NM_011861]	7.74588	7.25063	6.78227	9.43616	9.32204	8.65014	8.64064	7.96689	7.59779	9.81277	9.14415	7.08111	8.3438	8.65527	9.55047	Pacsin1	1.75265	0.98893	2.51638	8.39867	4.96392	0.000268437	0.00733255	0.370261	Moderate	3	Pacsin1	0.466211	-0.399772	1.33219	8.39867	1.1645	0.265397	0.749298	-5.53654	Very Weak		Pacsin1	NM_011861	ref|Mus musculus protein kinase C and casein kinase substrate in neurons 1 (Pacsin1), transcript variant 1, mRNA [NM_011861]	1.69612	0.696168	2.69607	8.39867	3.66896
A_55_P1966194	12638	Plek	NM_019549	ref|Mus musculus pleckstrin (Plek), mRNA [NM_019549]	12.0217	12.0171	11.7005	12.8846	13.1281	12.6505	13.0249	11.8116	11.9257	13.2502	12.8918	11.7419	12.1332	12.4315	13.3855	Plek	1.00892	0.663943	1.3539	12.4666	6.32602	2.78e-05	0.00136907	2.67189	Moderate	3	Plek	0.148976	-0.242194	0.540146	12.4666	0.82379	0.425092	0.840899	-5.86026	Very Weak		Plek	NM_019549	ref|Mus musculus pleckstrin (Plek), mRNA [NM_019549]	1.20231	0.750625	1.65399	12.4666	5.75767
A_30_P01023348	34800	chr8:119090566-119097735_R	chr8:119090566-119097735_R	lincRNA:chr8:119090566-119097735 reverse strand	8.54003	8.65237	8.36012	9.65347	9.76761	9.43246	9.37612	8.58829	8.46971	9.73235	9.63458	8.78059	8.40396	8.95092	9.93136	chr8:119090566-119097735_R	1.03991	0.760281	1.31953	9.08493	8.04419	2.28e-06	0.000242825	5.20159	Moderate	3	chr8:119090566-119097735_R	0.126053	-0.191013	0.443119	9.08493	0.859944	0.405586	0.830754	-5.83048	Very Weak		chr8:119090566-119097735_R	chr8:119090566-119097735_R	lincRNA:chr8:119090566-119097735 reverse strand	1.15447	0.788353	1.52059	9.08493	6.8207
A_30_P01030338	46096	chr8:119090566-119097735_R	chr8:119090566-119097735_R	lincRNA:chr8:119090566-119097735 reverse strand	9.50348	9.6324	9.29721	10.6536	10.6367	10.3399	10.3283	9.61505	9.34743	10.9177	10.4801	9.63501	9.34429	9.88053	10.8201	chr8:119090566-119097735_R	1.01192	0.691237	1.33261	10.0288	6.8255	1.29e-05	0.000775731	3.44965	Moderate	3	chr8:119090566-119097735_R	0.209283	-0.154339	0.572905	10.0288	1.24494	0.23539	0.730301	-5.44687	Very Weak		chr8:119090566-119097735_R	chr8:119090566-119097735_R	lincRNA:chr8:119090566-119097735 reverse strand	1.21766	0.797783	1.63753	10.0288	6.27294
A_30_P01019173	49886	chr8:119092623-119094219_R	chr8:119092623-119094219_R	lincRNA:chr8:119092623-119094219 reverse strand	10.44	10.3577	10.21	11.489	11.7424	11.3387	11.3798	10.5402	10.3444	11.8497	11.4672	10.5941	10.2565	10.8505	11.767	chr8:119092623-119094219_R	1.15159	0.842395	1.46079	10.9751	8.05612	2.24e-06	0.000241469	5.21777	Moderate	3	chr8:119092623-119094219_R	0.170939	-0.17966	0.521539	10.9751	1.05462	0.311034	0.778822	-5.65116	Very Weak		chr8:119092623-119094219_R	chr8:119092623-119094219_R	lincRNA:chr8:119092623-119094219 reverse strand	1.21609	0.811256	1.62093	10.9751	6.49758
A_30_P01027684	11864	chr8:119090566-119097735_R	chr8:119090566-119097735_R	lincRNA:chr8:119090566-119097735 reverse strand	8.38268	8.58087	8.49783	9.603	9.62565	9.39117	9.37333	8.52033	8.46913	9.69632	9.56148	8.6852	8.35415	8.7654	9.78965	chr8:119090566-119097735_R	1.01116	0.788336	1.23399	9.01975	9.81567	2.47e-07	4.91e-05	7.41508	Moderate	3	chr8:119090566-119097735_R	0.130614	-0.122047	0.383275	9.01975	1.11819	0.283964	0.762608	-5.58597	Very Weak		chr8:119090566-119097735_R	chr8:119090566-119097735_R	lincRNA:chr8:119090566-119097735 reverse strand	1.13417	0.842427	1.42592	9.01975	8.40887
A_30_P01028637	37817	chr8:119090566-119097735_R	chr8:119090566-119097735_R	lincRNA:chr8:119090566-119097735 reverse strand	9.20018	9.11915	8.93692	10.4505	10.3795	10.0083	9.98831	9.20719	9.03726	10.4712	10.266	9.38323	8.95302	9.5127	10.4377	chr8:119090566-119097735_R	1.12125	0.80387	1.43863	9.69009	7.64166	3.96e-06	0.000344941	4.64508	Moderate	3	chr8:119090566-119097735_R	0.161968	-0.197909	0.521844	9.69009	0.97351	0.348279	0.801023	-5.72968	Very Weak		chr8:119090566-119097735_R	chr8:119090566-119097735_R	lincRNA:chr8:119090566-119097735 reverse strand	1.24641	0.830862	1.66196	9.69009	6.4879
A_30_P01022253	34181	chr8:119092623-119094219_R	chr8:119092623-119094219_R	lincRNA:chr8:119092623-119094219 reverse strand	9.77015	9.84231	9.61372	10.8951	10.9712	10.6456	10.6705	9.85554	9.67855	11.096	10.7602	9.87435	9.6099	10.195	10.9836	chr8:119092623-119094219_R	1.05354	0.760503	1.34657	10.2974	7.77678	3.28e-06	0.000306229	4.83425	Moderate	3	chr8:119092623-119094219_R	0.132492	-0.199775	0.464759	10.2974	0.862517	0.404221	0.829862	-5.82832	Very Weak		chr8:119092623-119094219_R	chr8:119092623-119094219_R	lincRNA:chr8:119092623-119094219 reverse strand	1.16104	0.777368	1.54471	10.2974	6.54568
A_30_P01028957	27847	chr14:70483555-70484159_F	chr14:70483555-70484159_F	lincRNA:chr14:70483555-70484159 forward strand	6.13241	6.12638	6.09164	7.20987	7.44105	7.00739	7.05669	6.08998	6.1759	7.78458	7.18466	6.15794	6.07597	6.24801	7.24244	chr14:70483555-70484159_F	1.06192	0.782397	1.34145	6.66833	8.21743	1.81e-06	0.00020441	5.43471	Moderate	3	chr14:70483555-70484159_F	0.305869	-0.01103	0.622768	6.66833	2.08776	0.0573198	0.474734	-4.27323	Very Weak		chr14:70483555-70484159_F	chr14:70483555-70484159_F	lincRNA:chr14:70483555-70484159 forward strand	1.35168	0.985753	1.7176	6.66833	7.99002
A_52_P599264	52617	Mdfic	NM_175088	ref|Mus musculus MyoD family inhibitor domain containing (Mdfic), mRNA [NM_175088]	9.41223	9.19113	8.5378	10.2009	10.1108	10.0434	10.0136	9.59837	9.24549	10.1695	9.94536	8.5918	8.92749	9.42528	10.3462	Mdfic	1.04513	0.601198	1.48906	9.58396	5.09237	0.000214426	0.00619406	0.598202	Moderate	3	Mdfic	-0.0347284	-0.538098	0.468641	9.58396	-0.149232	0.883688	0.976738	-6.19046	Very Weak		Mdfic	NM_175088	ref|Mus musculus MyoD family inhibitor domain containing (Mdfic), mRNA [NM_175088]	0.635522	0.0542812	1.21676	9.58396	2.36505
A_55_P2070628	13343	A_55_P2070628	A_55_P2070628	Unknown	6.2352	6.44592	6.50645	7.48954	7.1987	7.39967	7.89883	6.46047	6.43191	7.43725	7.36371	6.66015	6.51219	6.61643	7.82295	A_55_P2070628	1.10083	0.820689	1.38097	6.96529	8.49985	1.25e-06	0.000157531	5.80651	Moderate	3	A_55_P2070628	-0.0962064	-0.413854	0.221441	6.96529	-0.655124	0.523949	0.882107	-5.98374	Very Weak		A_55_P2070628	A_55_P2070628	Unknown	0.95429	0.587502	1.32108	6.96529	5.62769
A_55_P2048418	13993	Mdfic	NM_175088	ref|Mus musculus MyoD family inhibitor domain containing (Mdfic), mRNA [NM_175088]	9.17536	9.05396	8.3637	9.88402	9.99056	9.78928	10.0947	9.25951	9.13859	10.0094	9.72431	8.50444	8.85904	9.37657	10.0098	Mdfic	1.0753	0.632563	1.51804	9.41555	5.25348	0.000162287	0.00501509	0.881045	Moderate	3	Mdfic	-0.0728086	-0.574829	0.429212	9.41555	-0.313709	0.758779	0.949316	-6.15126	Very Weak		Mdfic	NM_175088	ref|Mus musculus MyoD family inhibitor domain containing (Mdfic), mRNA [NM_175088]	0.667784	0.0881	1.24747	9.41555	2.49178
A_55_P1973809	46651	Hbb-b1	NM_008220	ref|Mus musculus hemoglobin, beta adult major chain (Hbb-b1), mRNA [NM_008220]	9.46674	7.85137	7.28579	10.7703	10.2723	10.0292	9.96655	10.1838	7.02603	9.45381	10.5581	7.25074	9.0393	8.40073	10.5949	Hbb-b1	2.05828	0.582109	3.53445	9.20997	3.01601	0.0100455	0.0933553	-3.25751	Moderate	3	Hbb-b1	-0.253627	-1.92745	1.42019	9.20997	-0.327757	0.748376	0.946819	-6.14664	Very Weak		Hbb-b1	NM_008220	ref|Mus musculus hemoglobin, beta adult major chain (Hbb-b1), mRNA [NM_008220]	1.40104	-0.531725	3.3338	9.20997	1.56797
A_51_P284426	40524	Cstad	NM_030137	ref|Mus musculus CSA-conditional, T cell activation-dependent protein (Cstad), mRNA [NM_030137]	8.95028	8.69559	7.5296	9.46095	10.3388	9.00524	9.21545	9.08807	8.92508	10.487	9.69209	7.02513	8.19037	8.87336	9.78407	Cstad	1.11328	0.156446	2.07011	9.0174	2.51671	0.0259534	0.173192	-4.17476	Moderate	3	Cstad	0.584455	-0.500488	1.6694	9.0174	1.16522	0.265113	0.749298	-5.53575	Very Weak		Cstad	NM_030137	ref|Mus musculus CSA-conditional, T cell activation-dependent protein (Cstad), mRNA [NM_030137]	1.08298	-0.169808	2.33576	9.0174	1.86986
A_55_P1969367	47845	Col4a5	NM_001163155	ref|Mus musculus collagen, type IV, alpha 5 (Col4a5), transcript variant 1, mRNA [NM_001163155]	6.09492	6.02254	6.01402	7.33964	7.01043	6.85121	7.59401	5.98609	5.95092	7.68721	7.3596	6.04213	5.89558	6.25115	6.84363	Col4a5	1.1516	0.809299	1.4939	6.59621	7.27714	6.65e-06	0.000493021	4.14093	Moderate	3	Col4a5	0.324586	-0.0478221	0.696993	6.59621	1.88528	0.0822147	0.536309	-4.58752	Very Weak		Col4a5	NM_001163155	ref|Mus musculus collagen, type IV, alpha 5 (Col4a5), transcript variant 1, mRNA [NM_001163155]	1.55708	1.08836	2.02581	6.59621	7.1856
A_55_P1962651	16470	AK139043	AK139043	gb|Mus musculus 7 days neonate cerebellum cDNA, RIKEN full-length enriched library, clone:A730001P21 product:hypothetical protein, full insert sequence. [AK139043]	7.72216	7.49191	7.54287	8.83259	8.67843	8.24913	8.77301	6.99259	6.99497	8.35358	8.66979	6.97296	7.36919	7.69563	7.94064	AK139043	1.04764	0.689337	1.40595	7.8853	6.32447	2.79e-05	0.00136907	2.66943	Moderate	3	AK139043	-0.121608	-0.52789	0.284674	7.8853	-0.647441	0.52875	0.884489	-5.98875	Very Weak		AK139043	AK139043	gb|Mus musculus 7 days neonate cerebellum cDNA, RIKEN full-length enriched library, clone:A730001P21 product:hypothetical protein, full insert sequence. [AK139043]	1.5179	1.04877	1.98703	7.8853	6.99862
A_52_P536796	14851	Hpgds	NM_019455	ref|Mus musculus hematopoietic prostaglandin D synthase (Hpgds), mRNA [NM_019455]	6.1327	6.05987	6.06961	7.2908	7.45331	7.03155	7.35199	6.06933	6.21687	7.67522	7.23521	6.02277	6.09727	6.17635	7.07137	Hpgds	1.17732	0.895267	1.45937	6.66362	9.02886	6.37e-07	9.45e-05	6.48838	Moderate	3	Hpgds	0.173301	-0.0989254	0.445527	6.66362	1.37701	0.192037	0.692736	-5.28979	Very Weak		Hpgds	NM_019455	ref|Mus musculus hematopoietic prostaglandin D synthase (Hpgds), mRNA [NM_019455]	1.31205	0.997634	1.62646	6.66362	9.0264
A_52_P539632	8908	Plxna3	NM_008883	ref|Mus musculus plexin A3 (Plxna3), mRNA [NM_008883]	6.67819	6.90539	6.72103	8.06226	7.75008	7.74875	7.68809	6.6652	6.63466	7.68044	7.88168	7.09929	6.66753	6.74539	7.78097	Plxna3	1.04409	0.79342	1.29477	7.24726	9.0094	6.53e-07	9.64e-05	6.45292	Moderate	3	Plxna3	-0.0312356	-0.315473	0.253002	7.24726	-0.237702	0.815862	0.96307	-6.17281	Very Weak		Plxna3	NM_008883	ref|Mus musculus plexin A3 (Plxna3), mRNA [NM_008883]	1.13113	0.802923	1.45934	7.24726	7.45467
A_51_P164014	16354	Cenpe	NM_173762	ref|Mus musculus centromere protein E (Cenpe), mRNA [NM_173762]	8.14302	7.51614	7.8423	8.9566	8.99872	9.08293	9.06638	7.92158	7.60651	9.12676	8.90476	7.76332	8.01051	7.40903	8.65856	Cenpe	1.19234	0.86049	1.52418	8.33381	7.77189	3.31e-06	0.000307451	4.82745	Moderate	3	Cenpe	-0.0103966	-0.386676	0.365883	8.33381	-0.0597647	0.953263	0.992386	-6.20012	Very Weak		Cenpe	NM_173762	ref|Mus musculus centromere protein E (Cenpe), mRNA [NM_173762]	1.25172	0.817227	1.68621	8.33381	6.23149
A_55_P2034864	27134	Tubb2b	NM_023716	ref|Mus musculus tubulin, beta 2B class IIB (Tubb2b), mRNA [NM_023716]	7.80778	8.27282	8.50233	9.68232	8.79862	8.91239	9.54798	8.19281	7.62243	9.53616	9.45224	7.37461	7.65536	7.7258	8.50968	Tubb2b	1.04102	0.550484	1.53155	8.50622	4.59044	0.000522229	0.0117477	-0.303995	Moderate	3	Tubb2b	0.258869	-0.297346	0.815083	8.50622	1.00671	0.332666	0.793105	-5.69819	Very Weak		Tubb2b	NM_023716	ref|Mus musculus tubulin, beta 2B class IIB (Tubb2b), mRNA [NM_023716]	1.58658	0.944317	2.22884	8.50622	5.34337
A_30_P01019594	15700	chr8:119092623-119094219_R	chr8:119092623-119094219_R	lincRNA:chr8:119092623-119094219 reverse strand	9.65943	9.59207	9.52614	10.6271	10.8477	10.412	10.5761	9.54161	9.40372	10.7867	10.5794	9.74434	9.48161	9.76804	10.5744	chr8:119092623-119094219_R	1.02318	0.79663	1.24974	10.0747	9.76899	2.61e-07	5.11e-05	7.3613	Moderate	3	chr8:119092623-119094219_R	0.0673126	-0.189574	0.324199	10.0747	0.566788	0.580629	0.90135	-6.03793	Very Weak		chr8:119092623-119094219_R	chr8:119092623-119094219_R	lincRNA:chr8:119092623-119094219 reverse strand	1.21038	0.913754	1.50701	10.0747	8.82626
A_52_P350554	35656	Kcnb1	NM_008420	ref|Mus musculus potassium voltage gated channel, Shab-related subfamily, member 1 (Kcnb1), mRNA [NM_008420]	7.64106	7.69673	7.68145	8.78721	8.82486	8.41553	8.71404	7.76029	8.02274	9.07596	8.76074	8.74548	8.5852	8.31783	9.4212	Kcnb1	1.01233	0.74484	1.27982	8.43002	8.18615	1.88e-06	0.000210724	5.39285	Moderate	3	Kcnb1	0.232938	-0.0703674	0.536244	8.43002	1.66121	0.120871	0.605721	-4.9143	Very Weak		Kcnb1	NM_008420	ref|Mus musculus potassium voltage gated channel, Shab-related subfamily, member 1 (Kcnb1), mRNA [NM_008420]	1.02683	0.676603	1.37706	8.43002	6.34183
A_51_P314285	12582	Tmem86a	NM_026436	ref|Mus musculus transmembrane protein 86A (Tmem86a), mRNA [NM_026436]	7.45792	7.59509	7.47378	8.75711	8.80518	8.55104	8.31855	7.3983	7.33	8.48658	8.46515	7.31177	7.41045	7.41469	8.24573	Tmem86a	1.09904	0.881422	1.31666	7.93476	10.924	7.18e-08	2.2e-05	8.62714	Moderate	3	Tmem86a	-0.132106	-0.378863	0.114652	7.93476	-1.15802	0.267937	0.750495	-5.54355	Very Weak		Tmem86a	NM_026436	ref|Mus musculus transmembrane protein 86A (Tmem86a), mRNA [NM_026436]	1.11172	0.826784	1.39665	7.93476	8.43955
A_51_P491916	44152	Rassf6	NM_028478	ref|Mus musculus Ras association (RalGDS/AF-6) domain family member 6 (Rassf6), mRNA [NM_028478]	6.77303	6.61978	6.43622	7.77229	7.85829	7.09852	7.7755	6.45683	6.5227	7.86825	7.47303	6.43854	6.36467	6.43481	7.18873	Rassf6	1.01647	0.66824	1.36471	7.00541	6.3138	2.84e-05	0.00138614	2.65242	Moderate	3	Rassf6	0.0444879	-0.350372	0.439348	7.00541	0.243705	0.811309	0.961474	-6.17132	Very Weak		Rassf6	NM_028478	ref|Mus musculus Ras association (RalGDS/AF-6) domain family member 6 (Rassf6), mRNA [NM_028478]	1.18087	0.724926	1.63682	7.00541	5.60216
A_51_P238009	25933	Loxhd1	ENSMUST00000035501	ens|lipoxygenase homology domains 1 [Source:MGI Symbol;Acc:MGI:1914609] [ENSMUST00000035501]	6.10211	5.93261	6.08167	7.41379	7.0591	6.97538	7.19909	5.97064	5.9356	7.19851	6.82604	5.88674	6.00347	5.7933	6.62056	Loxhd1	1.09593	0.846544	1.34532	6.46657	9.50542	3.57e-07	6.63e-05	7.05765	Moderate	3	Loxhd1	-0.149569	-0.413736	0.114598	6.46657	-1.22469	0.242678	0.733952	-5.46988	Very Weak		Loxhd1	ENSMUST00000035501	ens|lipoxygenase homology domains 1 [Source:MGI Symbol;Acc:MGI:1914609] [ENSMUST00000035501]	1.05581	0.73656	1.37506	6.46657	7.15351
A_55_P2058028	44583	X79554	X79554	gb|M.musculus BALB/c IgG light chain variable region mRNA. [X79554]	6.86895	7.11985	6.97368	8.44907	8.12862	8.30946	7.77025	7.83669	7.67787	8.15487	7.72211	7.86536	8.72636	7.86605	9.00279	X79554	1.17686	0.728814	1.6249	7.89813	5.68159	7.88e-05	0.00292247	1.61544	Moderate	3	X79554	-0.225863	-0.733896	0.282169	7.89813	-0.961655	0.353979	0.80295	-5.74071	Very Weak		X79554	X79554	gb|M.musculus BALB/c IgG light chain variable region mRNA. [X79554]	0.181209	-0.405416	0.767835	7.89813	0.668168
A_52_P126266	44197	Prkab2	NM_182997	ref|Mus musculus protein kinase, AMP-activated, beta 2 non-catalytic subunit (Prkab2), mRNA [NM_182997]	9.27774	9.02159	9.24938	10.2707	10.2947	10.0851	10.4024	9.20391	9.17266	10.415	10.43	9.18442	9.10194	9.39732	9.86669	Prkab2	1.08032	0.87793	1.28272	9.69157	11.5458	3.75e-08	1.43e-05	9.25643	Moderate	3	Prkab2	0.159247	-0.0702456	0.38874	9.69157	1.50096	0.157545	0.659846	-5.13195	Very Weak		Prkab2	NM_182997	ref|Mus musculus protein kinase, AMP-activated, beta 2 non-catalytic subunit (Prkab2), mRNA [NM_182997]	1.23419	0.969191	1.49918	9.69157	10.0741
A_55_P2133370	19716	Gm4610	XR_168405	ref|PREDICTED: Mus musculus predicted gene 4610 (Gm4610), misc_RNA [XR_168405]	11.1033	10.5298	10.002	11.7314	11.6606	11.4057	11.8639	10.5325	10.6318	12.049	11.8234	9.66075	10.7773	11.1357	11.0859	Gm4610	1.12043	0.470787	1.77008	11.0662	3.73057	0.00256877	0.0369115	-1.90744	Moderate	3	Gm4610	0.270769	-0.465859	1.0074	11.0662	0.79509	0.441007	0.847499	-5.88308	Very Weak		Gm4610	XR_168405	ref|PREDICTED: Mus musculus predicted gene 4610 (Gm4610), misc_RNA [XR_168405]	1.35404	0.503453	2.20462	11.0662	3.44333
A_55_P2027102	17574	Rgs3	NM_134257	ref|Mus musculus regulator of G-protein signaling 3 (Rgs3), transcript variant 2, mRNA [NM_134257]	9.74851	9.21111	8.9613	10.3585	10.2766	10.1377	10.6719	9.24292	9.059	10.3108	10.1264	9.77645	10.4059	10.7031	9.76249	Rgs3	1.05419	0.590212	1.51818	9.91685	4.91457	0.000292809	0.00784547	0.282121	Moderate	3	Rgs3	-0.142549	-0.668655	0.383557	9.91685	-0.58608	0.567979	0.896833	-6.02672	Very Weak		Rgs3	NM_134257	ref|Mus musculus regulator of G-protein signaling 3 (Rgs3), transcript variant 2, mRNA [NM_134257]	1.06766	0.460165	1.67515	9.91685	3.80151
A_55_P1986341	15991	Gm4956	NR_002858	ref|Mus musculus predicted gene 4956 (Gm4956), non-coding RNA [NR_002858]	7.63397	7.24806	6.82819	8.06303	7.70319	7.99198	9.69816	7.25066	7.31207	9.58241	7.83875	7.97764	8.56978	9.28249	7.91822	Gm4956	1.12735	0.0761212	2.17858	8.05991	2.31967	0.0374927	0.217542	-4.52263	Moderate	3	Gm4956	0.346491	-0.845491	1.53847	8.05991	0.628764	0.540525	0.8893	-6.00068	Very Weak		Gm4956	NR_002858	ref|Mus musculus predicted gene 4956 (Gm4956), non-coding RNA [NR_002858]	1.42922	0.0528344	2.8056	8.05991	2.24608
A_51_P182311	15169	Clec2i	NM_020257	ref|Mus musculus C-type lectin domain family 2, member i (Clec2i), mRNA [NM_020257]	11.218	11.0201	10.3046	11.9437	12.0089	11.7643	11.8501	11.5381	11.0688	12.1116	12.1165	11.3364	11.4738	11.5288	11.866	Clec2i	1.04415	0.663987	1.42431	11.5433	5.94101	5.15e-05	0.00213482	2.04791	Moderate	3	Clec2i	0.222324	-0.208737	0.653385	11.5433	1.11561	0.285028	0.762834	-5.58868	Very Weak		Clec2i	NM_020257	ref|Mus musculus C-type lectin domain family 2, member i (Clec2i), mRNA [NM_020257]	0.810593	0.312847	1.30834	11.5433	3.52258
A_51_P380178	45601	Id3	NM_008321	ref|Mus musculus inhibitor of DNA binding 3 (Id3), mRNA [NM_008321]	11.6647	11.7959	11.5863	12.8409	12.8423	12.7794	12.4982	12.0068	12.0122	12.6989	12.89	11.5817	11.724	11.5748	11.8487	Id3	1.0579	0.857124	1.25867	12.1563	11.3974	4.37e-08	1.56e-05	9.10934	Moderate	3	Id3	0.0542789	-0.173376	0.281934	12.1563	0.515727	0.614807	0.910256	-6.06585	Very Weak		Id3	NM_008321	ref|Mus musculus inhibitor of DNA binding 3 (Id3), mRNA [NM_008321]	0.785007	0.522134	1.04788	12.1563	6.45941
A_51_P360918	4635	Ehd3	NM_020578	ref|Mus musculus EH-domain containing 3 (Ehd3), mRNA [NM_020578]	8.67333	8.26669	7.68287	9.77118	9.57713	9.23306	9.50793	9.29318	9.01253	10.0384	9.65279	8.50472	8.87476	9.12481	9.03778	Ehd3	1.3147	0.852104	1.77729	9.08341	6.14739	3.69e-05	0.00166587	2.38505	Moderate	3	Ehd3	0.323247	-0.201287	0.847781	9.08341	1.33299	0.205699	0.706062	-5.34346	Very Weak		Ehd3	NM_020578	ref|Mus musculus EH-domain containing 3 (Ehd3), mRNA [NM_020578]	0.69272	0.0870406	1.2984	9.08341	2.47389
A_55_P2165560	2757	Plekhg5	NM_001004156	ref|Mus musculus pleckstrin homology domain containing, family G (with RhoGef domain) member 5 (Plekhg5), mRNA [NM_001004156]	8.50458	8.35557	8.40405	9.73862	9.23982	9.65369	9.28088	8.57152	8.24286	9.37191	9.36325	8.513	8.74402	8.56165	8.70724	Plekhg5	1.05685	0.786579	1.32713	8.88351	8.45815	1.32e-06	0.000162775	5.75223	Moderate	3	Plekhg5	-0.110672	-0.417134	0.19579	8.88351	-0.781136	0.448882	0.851556	-5.89391	Very Weak		Plekhg5	NM_001004156	ref|Mus musculus pleckstrin homology domain containing, family G (with RhoGef domain) member 5 (Plekhg5), mRNA [NM_001004156]	0.96039	0.606517	1.31426	8.88351	5.87038
A_55_P1963920	24767	Scimp	NM_001045526	ref|Mus musculus SLP adaptor and CSK interacting membrane protein (Scimp), mRNA [NM_001045526]	9.32	9.39522	8.9578	10.2668	10.3625	10.1537	10.4719	9.30133	9.06318	10.4328	9.92017	9.35963	9.40446	9.44007	9.32404	Scimp	1.08937	0.804563	1.37417	9.67823	8.27359	1.68e-06	0.000194732	5.50939	Moderate	3	Scimp	-0.137247	-0.460184	0.18569	9.67823	-0.919287	0.374888	0.814008	-5.77917	Very Weak		Scimp	NM_001045526	ref|Mus musculus SLP adaptor and CSK interacting membrane protein (Scimp), mRNA [NM_001045526]	0.994206	0.62131	1.3671	9.67823	5.76706
A_55_P1978306	45814	Zfp318	NM_207671	ref|Mus musculus zinc finger protein 318 (Zfp318), transcript variant 1, mRNA [NM_207671]	11.7936	11.8028	11.5238	12.5481	12.6316	12.8649	12.921	11.9507	11.917	12.5145	12.6759	11.8674	11.7259	11.9072	12.1029	Zfp318	1.03464	0.812099	1.25719	12.1832	10.0563	1.87e-07	4.25e-05	7.68866	Moderate	3	Zfp318	-0.146185	-0.398528	0.106157	12.1832	-1.25308	0.232509	0.728659	-5.43754	Very Weak		Zfp318	NM_207671	ref|Mus musculus zinc finger protein 318 (Zfp318), transcript variant 1, mRNA [NM_207671]	0.661368	0.369988	0.952748	12.1832	4.90963
A_55_P2005433	22695	TC1725173	TC1725173	tc|Q8CGT8_MOUSE (Q8CGT8) Argonaute 4 protein, partial (4%) [TC1725173]	8.28867	8.46584	8.14208	9.48935	9.14648	9.67047	9.17653	9.01673	9.01024	9.6371	9.45166	8.8722	8.82976	8.89201	8.55307	TC1725173	1.07184	0.811957	1.33173	8.97615	8.92105	7.29e-07	0.000105751	6.34305	Moderate	3	TC1725173	0.173675	-0.121006	0.468356	8.97615	1.27483	0.224951	0.72209	-5.41238	Very Weak		TC1725173	TC1725173	tc|Q8CGT8_MOUSE (Q8CGT8) Argonaute 4 protein, partial (4%) [TC1725173]	0.530895	0.190627	0.871164	8.97615	3.37484
A_52_P578436	44321	ENSMUST00000101325	ENSMUST00000101325	ens|immunoglobulin kappa chain variable 4-71 [Source:MGI Symbol;Acc:MGI:4439654] [ENSMUST00000101325]	7.59556	7.79273	7.79969	9.658	9.04228	9.62234	8.8111	9.0283	8.44809	9.3494	8.88861	8.99744	10.0911	8.98127	10.2485	ENSMUST00000101325	1.5541	0.952853	2.15535	8.95696	5.59101	9.16e-05	0.0032789	1.46219	Moderate	3	ENSMUST00000101325	-0.164426	-0.84618	0.517327	8.95696	-0.521687	0.610767	0.909484	-6.06272	Very Weak		ENSMUST00000101325	ENSMUST00000101325	ens|immunoglobulin kappa chain variable 4-71 [Source:MGI Symbol;Acc:MGI:4439654] [ENSMUST00000101325]	0.380808	-0.406413	1.16803	8.95696	1.04635
A_55_P2186978	1232	ENSMUST00000177795	ENSMUST00000177795	gb|Mus musculus immunoglobulin kappa light chain variable region mRNA, clone MRL1-56, partial cds. [U19317]	6.455	6.79432	6.67569	8.59712	7.87568	8.4696	7.58628	7.91092	6.99689	8.18146	7.444	8.1324	9.41154	7.86506	9.18452	ENSMUST00000177795	1.4905	0.710466	2.27053	7.8387	4.13318	0.00120703	0.0214695	-1.14969	Moderate	3	ENSMUST00000177795	-0.319436	-1.20391	0.565038	7.8387	-0.781204	0.448843	0.851556	-5.89386	Very Weak		ENSMUST00000177795	ENSMUST00000177795	gb|Mus musculus immunoglobulin kappa light chain variable region mRNA, clone MRL1-56, partial cds. [U19317]	0.358825	-0.662478	1.38013	7.8387	0.759966
A_55_P2058040	44966	ENSMUST00000101325	ENSMUST00000101325	ens|immunoglobulin kappa chain variable 4-71 [Source:MGI Symbol;Acc:MGI:4439654] [ENSMUST00000101325]	6.72869	6.88035	7.06905	9.0882	8.12808	8.79821	8.07259	8.29444	6.98596	8.75837	7.71822	8.40357	9.62567	8.36814	9.49264	ENSMUST00000101325	1.62907	0.793102	2.46504	8.16081	4.21517	0.0010369	0.0190786	-0.996664	Moderate	3	ENSMUST00000101325	-0.283476	-1.23138	0.664425	8.16081	-0.646873	0.529106	0.88455	-5.98911	Very Weak		ENSMUST00000101325	ENSMUST00000101325	ens|immunoglobulin kappa chain variable 4-71 [Source:MGI Symbol;Acc:MGI:4439654] [ENSMUST00000101325]	0.598095	-0.496447	1.69264	8.16081	1.18196
A_66_P140474	38985	M83037	M83037	gb|M.musculus immunoglobulin rearranged kappa-chain (OK1) mRNA V region, partial cds. [M83037]	7.10187	7.19188	7.25734	8.68498	7.94539	8.67224	7.82166	7.94487	7.54448	8.60144	7.75858	8.22031	9.09591	8.26927	9.06645	M83037	1.09737	0.509614	1.68513	8.07845	4.03851	0.00143972	0.0245197	-1.32702	Moderate	3	M83037	-0.101057	-0.767512	0.565399	8.07845	-0.327989	0.748205	0.946819	-6.14656	Very Weak		M83037	M83037	gb|M.musculus immunoglobulin rearranged kappa-chain (OK1) mRNA V region, partial cds. [M83037]	0.435332	-0.334224	1.20489	8.07845	1.22362
A_55_P1977451	41056	AY351698	AY351698	gb|Mus musculus anti-human uPAR immunoglobulin light chain variable region mRNA, partial cds. [AY351698]	6.37078	6.48492	6.58801	8.33036	7.60269	7.95396	7.63384	7.54565	6.64529	7.99253	7.54245	7.46656	8.27693	7.49227	8.26596	AY351698	1.39898	0.862482	1.93547	7.47948	5.64041	8.43e-05	0.00308518	1.54593	Moderate	3	AY351698	-0.112718	-0.721045	0.495609	7.47948	-0.400795	0.695159	0.932808	-6.11941	Very Weak		AY351698	AY351698	gb|Mus musculus anti-human uPAR immunoglobulin light chain variable region mRNA, partial cds. [AY351698]	0.672025	-0.0304104	1.37446	7.47948	2.0694
A_55_P2058023	22545	U18569	U18569	gb|Mus musculus immunoglobulin kappa light chain, variable region mRNA, clone BALB/c-26, partial cds. [U18569]	6.42021	6.46122	6.83864	8.55895	7.75965	8.31666	7.56908	8.02762	6.86183	8.28586	7.45688	7.86421	9.17882	7.8634	8.79305	U18569	1.47773	0.68166	2.27379	7.75041	4.01523	0.0015037	0.0252894	-1.37071	Moderate	3	U18569	-0.179712	-1.08237	0.722942	7.75041	-0.430647	0.673864	0.926067	-6.10675	Very Weak		U18569	U18569	gb|Mus musculus immunoglobulin kappa light chain, variable region mRNA, clone BALB/c-26, partial cds. [U18569]	0.426651	-0.615645	1.46895	7.75041	0.885415
A_55_P2095384	38033	Glrx2	NM_001038592	ref|Mus musculus glutaredoxin 2 (thioltransferase) (Glrx2), nuclear gene encoding mitochondrial protein, transcript variant 1, mRNA [NM_001038592]	6.43989	6.82059	6.68576	10.1763	6.81471	6.68755	10.2444	8.77244	8.74603	9.22719	9.17638	8.97282	9.00979	8.72354	9.25082	Glrx2	1.832	0.224823	3.43918	8.38322	2.46563	0.0285653	0.183303	-4.26593	Moderate	3	Glrx2	0.721037	-1.10133	2.54341	8.38322	0.855829	0.407775	0.8311	-5.83393	Very Weak		Glrx2	NM_001038592	ref|Mus musculus glutaredoxin 2 (thioltransferase) (Glrx2), nuclear gene encoding mitochondrial protein, transcript variant 1, mRNA [NM_001038592]	0.442548	-1.66174	2.54684	8.38322	0.454905
A_51_P234113	55802	Nod1	NM_172729	ref|Mus musculus nucleotide-binding oligomerization domain containing 1 (Nod1), transcript variant 1, mRNA [NM_172729]	10.3877	9.49762	8.9659	10.6205	10.6795	10.3855	11.0088	10.2502	9.49484	10.5833	10.9015	9.57324	10.5402	10.7125	9.53358	Nod1	1.05652	0.346148	1.76689	10.209	3.21705	0.00683605	0.0716167	-2.8795	Moderate	3	Nod1	0.0687983	-0.736684	0.874281	10.209	0.184751	0.856309	0.971853	-6.18434	Very Weak		Nod1	NM_172729	ref|Mus musculus nucleotide-binding oligomerization domain containing 1 (Nod1), transcript variant 1, mRNA [NM_172729]	0.86987	-0.0602206	1.79996	10.209	2.02299
A_55_P2040519	44608	A_55_P2040519	A_55_P2040519	Unknown	6.97066	6.76222	6.60093	7.93045	7.88121	7.56306	7.45452	7.08576	6.75843	8.94142	8.30194	6.76911	7.15278	6.82698	9.58673	A_55_P2040519	0.929375	0.563142	1.29561	7.50575	5.48908	0.000108678	0.00372816	1.28835	Weak	2	A_55_P2040519	0.914371	0.499102	1.32964	7.50575	4.76276	0.000383303	0.0648719	0.365834	Strong	4	A_55_P2040519	A_55_P2040519	Unknown	1.69959	1.22008	2.1791	7.50575	7.66674
A_52_P286098	45409	Epb4.1l4b	NM_019427	ref|Mus musculus erythrocyte protein band 4.1-like 4b (Epb4.1l4b), mRNA [NM_019427]	7.3307	7.65868	7.48475	8.70223	8.4513	8.35085	8.27957	7.70316	7.36175	8.93486	9.12454	7.31688	7.19363	7.24684	9.76378	Epb4.1l4b	0.954612	0.704531	1.20469	8.06023	8.25679	1.72e-06	0.000197629	5.48707	Weak	2	Epb4.1l4b	0.58371	0.300144	0.867276	8.06023	4.45255	0.000670629	0.0811034	-0.156725	Strong	4	Epb4.1l4b	NM_019427	ref|Mus musculus erythrocyte protein band 4.1-like 4b (Epb4.1l4b), mRNA [NM_019427]	1.49724	1.16981	1.82467	8.06023	9.89087
A_30_P01017723	14037	chr17:35080914-35090009_R	chr17:35080914-35090009_R	lincRNA:chr17:35080914-35090009 reverse strand	7.84957	7.64746	7.40708	8.62993	8.6861	8.39923	8.72595	7.71663	7.73417	9.56393	9.34651	7.78929	7.96244	7.7407	10.3264	chr17:35080914-35090009_R	0.975603	0.737283	1.21392	8.36836	8.85479	7.92e-07	0.000113464	6.26004	Weak	2	chr17:35080914-35090009_R	0.844916	0.574686	1.11515	8.36836	6.7631	1.42e-05	0.00997657	3.3763	Strong	4	chr17:35080914-35090009_R	chr17:35080914-35090009_R	lincRNA:chr17:35080914-35090009 reverse strand	1.72982	1.41779	2.04186	8.36836	11.9913
A_30_P01024344	3252	chr4:149445201-149445902_F	chr4:149445201-149445902_F	lincRNA:chr4:149445201-149445902 forward strand	6.20453	6.41615	6.12523	7.10807	6.64327	6.91266	7.26997	6.76576	6.24393	10.313	9.49295	6.34634	6.10455	6.26023	8.65777	chr4:149445201-149445902_F	0.734853	0.317388	1.15232	7.12429	3.80755	0.00222101	0.0335196	-1.76192	Weak	2	chr4:149445201-149445902_F	2.91948	2.44612	3.39284	7.12429	13.3407	6.7e-09	4.51e-05	9.41096	Strong	4	chr4:149445201-149445902_F	chr4:149445201-149445902_F	lincRNA:chr4:149445201-149445902 forward strand	3.39812	2.85153	3.94471	7.12429	13.4475
A_30_P01025511	43160	chr4:149445201-149445902_F	chr4:149445201-149445902_F	lincRNA:chr4:149445201-149445902 forward strand	6.11175	6.22307	6.19314	7.03338	6.76078	6.71467	7.16409	6.75923	6.4806	9.90207	9.29903	6.12202	6.03403	6.38191	8.49603	chr4:149445201-149445902_F	0.740426	0.416338	1.06451	7.04505	4.94179	0.000279091	0.0075744	0.336732	Weak	2	chr4:149445201-149445902_F	2.68232	2.31777	3.04686	7.04505	15.9156	7.84e-10	1.32e-05	10.738	Strong	4	chr4:149445201-149445902_F	chr4:149445201-149445902_F	lincRNA:chr4:149445201-149445902 forward strand	2.98063	2.55969	3.40157	7.04505	15.3162
A_51_P424959	42822	Bcl6b	NM_007528	ref|Mus musculus B cell CLL/lymphoma 6, member B (Bcl6b), mRNA [NM_007528]	6.02819	6.03535	6.01358	7.04281	7.09606	6.78443	6.89804	6.07137	6.19627	7.53898	7.52266	6.11179	5.83145	6.03025	8.15647	Bcl6b	0.930044	0.76667	1.09342	6.62385	12.3136	1.75e-08	8.06e-06	9.97752	Weak	2	Bcl6b	0.575487	0.394635	0.75634	6.62385	6.88297	1.19e-05	0.00928584	3.53598	Strong	4	Bcl6b	NM_007528	ref|Mus musculus B cell CLL/lymphoma 6, member B (Bcl6b), mRNA [NM_007528]	1.34776	1.10118	1.59435	6.62385	11.8227
A_30_P01018558	33620	chr8:129336539-129400338_R	chr8:129336539-129400338_R	lincRNA:chr8:129336539-129400338 reverse strand	6.18604	6.36882	6.05119	7.13901	7.01427	6.7015	6.98019	6.17494	6.2552	8.30962	7.43051	6.16268	6.18286	6.44381	8.31103	chr8:129336539-129400338_R	0.756725	0.386227	1.12722	6.78078	4.41792	0.00071437	0.0147877	-0.620733	Weak	2	chr8:129336539-129400338_R	0.911323	0.491217	1.33143	6.78078	4.69223	0.000434832	0.0677473	0.248178	Strong	4	chr8:129336539-129400338_R	chr8:129336539-129400338_R	lincRNA:chr8:129336539-129400338 reverse strand	1.655	1.1699	2.14009	6.78078	7.37964
A_30_P01031187	22312	chr2:165802256-165805186_R	chr2:165802256-165805186_R	lincRNA:chr2:165802256-165805186 reverse strand	6.5272	6.44997	6.46384	7.41269	7.44671	7.10377	7.63735	6.51322	6.42907	8.56008	7.89895	6.49082	6.49087	6.46311	8.20877	chr2:165802256-165805186_R	0.919791	0.618728	1.22085	7.07309	6.60842	1.8e-05	0.000977051	3.11602	Weak	2	chr2:165802256-165805186_R	0.829384	0.488012	1.17076	7.07309	5.25524	0.000161797	0.0432962	1.16681	Strong	4	chr2:165802256-165805186_R	chr2:165802256-165805186_R	lincRNA:chr2:165802256-165805186 reverse strand	1.75837	1.36419	2.15255	7.07309	9.64889
A_55_P2006525	20851	Adamtsl4	NM_144899	ref|Mus musculus ADAMTS-like 4 (Adamtsl4), mRNA [NM_144899]	6.69927	6.7575	6.48075	7.61348	7.00233	7.20887	7.56993	6.84868	6.5031	8.59169	8.08389	6.6514	6.70237	6.54263	8.29945	Adamtsl4	0.702813	0.358703	1.04692	7.17036	4.41782	0.000714493	0.0147877	-0.620906	Weak	2	Adamtsl4	0.989133	0.598949	1.37932	7.17036	5.48341	0.000109721	0.0350478	1.52508	Strong	4	Adamtsl4	NM_144899	ref|Mus musculus ADAMTS-like 4 (Adamtsl4), mRNA [NM_144899]	1.66189	1.21135	2.11244	7.17036	7.97866
A_55_P2105025	33729	Fam167a	NM_177628	ref|Mus musculus family with sequence similarity 167, member A (Fam167a), mRNA [NM_177628]	6.34192	6.33323	6.35828	7.17921	7.27386	7.01793	7.18167	6.42194	6.25326	7.76613	7.77236	6.16384	6.13841	6.59698	7.73795	Fam167a	0.818686	0.594992	1.04238	6.8358	7.9164	2.71e-06	0.00027162	5.02721	Weak	2	Fam167a	0.60608	0.352434	0.859725	6.8358	5.16854	0.000187883	0.0471852	1.02849	Strong	4	Fam167a	NM_177628	ref|Mus musculus family with sequence similarity 167, member A (Fam167a), mRNA [NM_177628]	1.43165	1.13876	1.72453	6.8358	10.5731
A_30_P01022072	55015	chr17:35080914-35090009_F	chr17:35080914-35090009_F	lincRNA:chr17:35080914-35090009 forward strand	7.45054	7.21327	7.35562	8.03664	8.25573	8.16117	8.21218	7.51264	7.38394	9.01221	8.45755	7.41271	7.58277	7.48161	9.37258	chr17:35080914-35090009_F	0.82662	0.579957	1.07328	7.92674	7.24882	6.93e-06	0.000506637	4.08115	Weak	2	chr17:35080914-35090009_F	0.568447	0.288758	0.848137	7.92674	4.39622	0.000743263	0.0844823	-0.252978	Strong	4	chr17:35080914-35090009_F	chr17:35080914-35090009_F	lincRNA:chr17:35080914-35090009 forward strand	1.28659	0.963632	1.60955	7.92674	8.61708
A_51_P405167	13763	Maf	NM_001025577	ref|Mus musculus avian musculoaponeurotic fibrosarcoma (v-maf) AS42 oncogene homolog (Maf), mRNA [NM_001025577]	6.5849	6.28644	6.61213	7.01451	7.15319	7.06051	7.09935	6.51259	6.52727	9.03536	8.15397	7.76723	6.81327	6.60744	8.50268	Maf	0.5874	0.0650144	1.10979	7.18206	2.43225	0.0304064	0.190375	-4.32514	Weak	2	Maf	1.51277	0.920445	2.1051	7.18206	5.52429	0.000102423	0.0348167	1.58838	Strong	4	Maf	NM_001025577	ref|Mus musculus avian musculoaponeurotic fibrosarcoma (v-maf) AS42 oncogene homolog (Maf), mRNA [NM_001025577]	2.07474	1.39077	2.7587	7.18206	6.56139
A_51_P449867	50247	Nyx	NM_173415	ref|Mus musculus nyctalopin (Nyx), mRNA [NM_173415]	5.84863	6.16892	6.08061	7.13989	6.83429	6.41913	7.12656	6.01555	6.11218	8.40108	7.65393	6.09202	6.15721	6.34396	7.62022	Nyx	0.843745	0.439535	1.24796	6.66761	4.51513	0.000598501	0.0129693	-0.433475	Weak	2	Nyx	1.14754	0.69411	1.60097	6.66761	5.47422	0.000111435	0.0350478	1.51081	Strong	4	Nyx	NM_173415	ref|Mus musculus nyctalopin (Nyx), mRNA [NM_173415]	1.9632	1.37003	2.55637	6.66761	7.159
A_55_P2258467	8143	4833445I07Rik	AK076537	gb|Mus musculus 0 day neonate head cDNA, RIKEN full-length enriched library, clone:4833445I07 product:unclassifiable, full insert sequence. [AK076537]	8.56405	8.70237	7.97567	9.16216	9.07953	9.1694	9.25052	8.56308	8.33814	9.80297	10.0132	8.42041	8.93291	8.37083	10.0944	4833445I07Rik	0.751374	0.392032	1.11071	8.96265	4.52287	0.000590151	0.0128713	-0.427671	Weak	2	4833445I07Rik	0.742698	0.335243	1.15015	8.96265	3.94274	0.00172226	0.123858	-1.04085	Strong	4	4833445I07Rik	AK076537	gb|Mus musculus 0 day neonate head cDNA, RIKEN full-length enriched library, clone:4833445I07 product:unclassifiable, full insert sequence. [AK076537]	1.45749	0.987004	1.92798	8.96265	6.70074
A_52_P507305	4305	Iah1	NM_026347	ref|Mus musculus isoamyl acetate-hydrolyzing esterase 1 homolog (S. cerevisiae) (Iah1), mRNA [NM_026347]	8.26927	8.3646	8.57535	9.34536	9.27265	9.30867	9.07841	8.19089	8.61979	9.9627	9.76694	8.48459	8.45374	8.31029	9.22817	Iah1	0.848197	0.606853	1.08954	8.8821	7.60197	4.19e-06	0.000360617	4.58905	Weak	2	Iah1	0.613553	0.339895	0.887211	8.8821	4.84964	0.000328436	0.0616624	0.509774	Strong	4	Iah1	NM_026347	ref|Mus musculus isoamyl acetate-hydrolyzing esterase 1 homolog (S. cerevisiae) (Iah1), mRNA [NM_026347]	1.45948	1.14349	1.77548	8.8821	9.99049
A_55_P2033665	31478	A_55_P2033665	A_55_P2033665	Unknown	6.70962	6.87959	6.99322	7.64472	7.81927	7.37802	7.55691	6.63598	7.10269	8.41551	8.12097	6.79369	6.6315	6.8571	7.57194	A_55_P2033665	0.738918	0.456468	1.02137	7.27405	5.65874	8.18e-05	0.00300889	1.5769	Weak	2	A_55_P2033665	0.66851	0.348242	0.988779	7.27405	4.51502	0.000598619	0.078147	-0.0504642	Strong	4	A_55_P2033665	A_55_P2033665	Unknown	1.3989	1.02909	1.76872	7.27405	8.1822
A_66_P128297	39510	4930417O13Rik	NR_015527	ref|Mus musculus RIKEN cDNA 4930417O13 gene (4930417O13Rik), non-coding RNA [NR_015527]	6.34213	6.1484	5.89048	7.21186	7.05352	6.71089	6.79046	6.38792	6.17588	7.80962	7.76767	6.1479	6.60873	6.2293	6.96291	4930417O13Rik	0.814675	0.501108	1.12824	6.68251	5.61977	8.73e-05	0.00315877	1.51107	Weak	2	4930417O13Rik	0.846966	0.491456	1.20248	6.68251	5.15323	0.000192928	0.0480933	1.00395	Strong	4	4930417O13Rik	NR_015527	ref|Mus musculus RIKEN cDNA 4930417O13 gene (4930417O13Rik), non-coding RNA [NR_015527]	1.50674	1.09623	1.91725	6.68251	7.9393
A_51_P397468	45552	Rundc3a	NM_016759	ref|Mus musculus RUN domain containing 3A (Rundc3a), transcript variant 1, mRNA [NM_016759]	7.22951	7.01012	7.03235	8.17016	7.75862	7.88467	7.74036	7.30314	7.05016	8.97624	8.31576	7.26513	7.21964	7.64421	7.91613	Rundc3a	0.797789	0.452754	1.14282	7.63441	5.00139	0.000251354	0.00698852	0.436965	Weak	2	Rundc3a	0.757548	0.366315	1.14878	7.63441	4.18833	0.00108969	0.101761	-0.61147	Strong	4	Rundc3a	NM_016759	ref|Mus musculus RUN domain containing 3A (Rundc3a), transcript variant 1, mRNA [NM_016759]	1.46935	1.0176	1.92111	7.63441	7.03538
A_52_P608255	23378	Pim2	NM_138606	ref|Mus musculus proviral integration site 2 (Pim2), mRNA [NM_138606]	8.71841	8.5408	8.71591	9.51694	9.45596	9.48497	9.59509	9.25085	9.32523	10.4639	10.1092	8.91625	8.94299	8.73722	9.74647	Pim2	0.854869	0.661296	1.04844	9.30135	9.55256	3.37e-07	6.34e-05	7.10894	Weak	2	Pim2	0.773308	0.553816	0.992799	9.30135	7.62079	4.08e-06	0.0046709	4.46911	Strong	4	Pim2	NM_138606	ref|Mus musculus proviral integration site 2 (Pim2), mRNA [NM_138606]	0.998506	0.745059	1.25195	9.30135	8.52175
A_55_P2214531	21210	Il9r	NM_001134458	ref|Mus musculus interleukin 9 receptor (Il9r), transcript variant 1, mRNA [NM_001134458]	9.38788	9.3663	9.27509	10.4573	9.93084	10.4885	10.1993	10.3808	10.0292	11.1315	10.7699	10.1149	10.3154	10.7665	9.13349	Il9r	0.925884	0.564651	1.28712	10.1165	5.54414	9.91e-05	0.00345832	1.38245	Weak	2	Il9r	0.681739	0.272139	1.09134	10.1165	3.60018	0.00328954	0.165728	-1.64781	Strong	4	Il9r	NM_001134458	ref|Mus musculus interleukin 9 receptor (Il9r), transcript variant 1, mRNA [NM_001134458]	0.745698	0.272733	1.21866	10.1165	3.41036
A_52_P521507	40252	Trio	NM_001081302	ref|Mus musculus triple functional domain (PTPRF interacting) (Trio), mRNA [NM_001081302]	8.55481	8.9686	8.73192	9.68136	9.42911	9.45958	9.64115	9.06527	9.27812	10.671	10.5674	8.58211	8.89948	8.80824	9.29646	Trio	0.801023	0.561466	1.04058	9.30897	7.23271	7.09e-06	0.000514399	4.05757	Weak	2	Trio	1.06638	0.794749	1.33801	9.30897	8.49173	1.26e-06	0.00249563	5.46619	Strong	4	Trio	NM_001081302	ref|Mus musculus triple functional domain (PTPRF interacting) (Trio), mRNA [NM_001081302]	1.44749	1.13383	1.76114	9.30897	9.98227
A_66_P130634	17860	Tyms	NM_021288	ref|Mus musculus thymidylate synthase (Tyms), transcript variant 1, mRNA [NM_021288]	6.18787	6.12946	6.48005	7.22136	6.90635	7.06865	7.21651	6.24301	6.33246	7.59698	7.88721	6.52087	6.21476	6.38797	6.86375	Tyms	0.837425	0.591474	1.08338	6.75048	7.36483	5.86e-06	0.000451535	4.24987	Weak	2	Tyms	0.638879	0.359997	0.917762	6.75048	4.95523	0.000272572	0.0561836	0.683234	Strong	4	Tyms	NM_021288	ref|Mus musculus thymidylate synthase (Tyms), transcript variant 1, mRNA [NM_021288]	1.45437	1.13234	1.77639	6.75048	9.76897
A_55_P2353743	51156	Gm2447	NR_038079	ref|Mus musculus predicted gene 2447 (Gm2447), non-coding RNA [NR_038079]	6.34757	6.44375	6.51277	7.47211	7.14701	7.06386	7.27092	6.55776	6.71624	7.93966	8.42698	6.32691	6.20865	6.50234	6.65124	Gm2447	0.803779	0.536037	1.07152	6.90585	6.4936	2.14e-05	0.00112057	2.93683	Weak	2	Gm2447	0.944844	0.641253	1.24843	6.90585	6.73189	1.49e-05	0.0102277	3.33434	Strong	4	Gm2447	NR_038079	ref|Mus musculus predicted gene 2447 (Gm2447), non-coding RNA [NR_038079]	1.54632	1.19577	1.89688	6.90585	9.5413
A_55_P2174323	7472	Pgpep1l	NM_030101	ref|Mus musculus pyroglutamyl-peptidase I-like (Pgpep1l), mRNA [NM_030101]	6.2915	6.15713	6.2984	7.34483	7.10959	6.8429	7.03283	7.0246	6.78352	8.64406	8.15435	6.56565	6.67708	6.61632	6.79863	Pgpep1l	0.832804	0.558994	1.10661	6.95609	6.57899	1.88e-05	0.00101232	3.07153	Weak	2	Pgpep1l	1.31666	1.00689	1.62644	6.95609	9.19382	5.2e-07	0.00134609	6.19436	Strong	4	Pgpep1l	NM_030101	ref|Mus musculus pyroglutamyl-peptidase I-like (Pgpep1l), mRNA [NM_030101]	1.49514	1.13744	1.85284	6.95609	9.04136
A_52_P336958	20064	9430020K01Rik	NM_001081963	ref|Mus musculus RIKEN cDNA 9430020K01 gene (9430020K01Rik), mRNA [NM_001081963]	6.5775	6.51901	6.94916	7.68255	7.12535	7.34547	7.32595	6.38397	6.58408	8.1706	8.01176	7.30616	6.71739	6.54026	7.32807	9430020K01Rik	0.68794	0.308581	1.0673	7.10449	3.92252	0.00178884	0.0287488	-1.54506	Weak	2	9430020K01Rik	0.721353	0.2912	1.15151	7.10449	3.62736	0.00312395	0.162631	-1.5994	Strong	4	9430020K01Rik	NM_001081963	ref|Mus musculus RIKEN cDNA 9430020K01 gene (9430020K01Rik), mRNA [NM_001081963]	1.60716	1.11046	2.10386	7.10449	6.99893
A_55_P2031979	23708	Sspn	NM_010656	ref|Mus musculus sarcospan (Sspn), mRNA [NM_010656]	7.33317	7.13857	6.9394	7.68346	7.84522	7.63696	8.3024	7.6972	7.30797	9.41909	8.92429	6.81552	7.72694	6.85938	7.57773	Sspn	0.729963	0.238879	1.22105	7.68049	3.21522	0.0068601	0.0717188	-2.88296	Weak	2	Sspn	1.30468	0.747842	1.86152	7.68049	5.06805	0.000223706	0.0507352	0.866723	Strong	4	Sspn	NM_010656	ref|Mus musculus sarcospan (Sspn), mRNA [NM_010656]	1.66911	1.02613	2.31209	7.68049	5.61503
A_66_P111053	29090	Trav14d-3-dv8	AF479020	gb|Mus musculus clone hybridoma 22a TCR V alpha chain mRNA, partial cds. [AF479020]	6.08742	6.32026	6.3778	7.44021	7.06383	6.54444	7.21221	6.28123	6.29521	8.33833	7.45413	6.14967	6.37013	6.2625	6.59431	Trav14d-3-dv8	0.803341	0.354003	1.25268	6.71945	3.86716	0.00198503	0.0310375	-1.64941	Weak	2	Trav14d-3-dv8	0.831065	0.321563	1.34057	6.71945	3.52821	0.00377232	0.172145	-1.77611	Strong	4	Trav14d-3-dv8	AF479020	gb|Mus musculus clone hybridoma 22a TCR V alpha chain mRNA, partial cds. [AF479020]	1.60802	1.01969	2.19634	6.71945	5.91209
A_51_P344399	1859	Rilpl2	NM_030259	ref|Mus musculus Rab interacting lysosomal protein-like 2 (Rilpl2), mRNA [NM_030259]	9.53726	9.52747	10.2501	10.9967	10.6895	10.6304	10.7039	9.71592	9.98165	11.1198	11.6306	10.1159	9.95627	9.73405	12.8398	Rilpl2	0.983539	0.59301	1.37407	10.4953	5.44759	0.000116563	0.00393056	1.21718	Weak	2	Rilpl2	0.620082	0.177265	1.0629	10.4953	3.02893	0.00980014	0.25253	-2.667	Moderate	3	Rilpl2	NM_030259	ref|Mus musculus Rab interacting lysosomal protein-like 2 (Rilpl2), mRNA [NM_030259]	1.52644	1.01512	2.03776	10.4953	6.45729
A_51_P338443	21578	Angptl4	NM_020581	ref|Mus musculus angiopoietin-like 4 (Angptl4), mRNA [NM_020581]	6.91042	7.06548	6.98824	8.02268	7.88281	7.58892	8.07998	6.97909	6.71752	8.23499	8.19677	6.87825	6.95596	6.75616	8.91581	Angptl4	0.905551	0.66793	1.14317	7.4782	8.24316	1.75e-06	0.000199309	5.46894	Weak	2	Angptl4	0.322278	0.0528415	0.591715	7.4782	2.58726	0.0227232	0.349536	-3.44189	Moderate	3	Angptl4	NM_020581	ref|Mus musculus angiopoietin-like 4 (Angptl4), mRNA [NM_020581]	1.36757	1.05645	1.67869	7.4782	9.50798
A_55_P2042356	7063	Rftn1	NM_181397	ref|Mus musculus raftlin lipid raft linker 1 (Rftn1), mRNA [NM_181397]	12.8165	12.6455	12.6765	13.7552	13.9214	13.4609	13.7091	12.868	12.8894	14.3178	14.0609	12.5671	12.7392	12.844	14.6946	Rftn1	0.998836	0.767509	1.23016	13.3311	9.33973	4.35e-07	7.44e-05	6.85583	Weak	2	Rftn1	0.477688	0.215389	0.739988	13.3311	3.93924	0.00173359	0.124308	-1.04701	Moderate	3	Rftn1	NM_181397	ref|Mus musculus raftlin lipid raft linker 1 (Rftn1), mRNA [NM_181397]	1.31068	1.0078	1.61355	13.3311	9.3604
A_52_P613596	20268	Vav3	NM_020505	ref|Mus musculus vav 3 oncogene (Vav3), transcript variant 1, mRNA [NM_020505]	7.82533	7.47604	7.54492	8.69072	8.75972	8.34327	8.64153	7.32652	7.53689	9.10712	8.76884	7.24907	7.35361	7.21049	9.21262	Vav3	0.99338	0.735088	1.25167	8.06978	8.31898	1.58e-06	0.000185319	5.5695	Weak	2	Vav3	0.32917	0.0362939	0.622045	8.06978	2.43109	0.0304722	0.386767	-3.70861	Moderate	3	Vav3	NM_020505	ref|Mus musculus vav 3 oncogene (Vav3), transcript variant 1, mRNA [NM_020505]	1.50628	1.16809	1.84446	8.06978	9.63423
A_55_P2013534	33040	Slc25a19	NM_001252395	ref|Mus musculus solute carrier family 25 (mitochondrial thiamine pyrophosphate carrier), member 19 (Slc25a19), transcript variant 4, mRNA [NM_001252395]	12.5151	12.6193	12.808	13.3502	13.253	13.4028	13.7773	12.5219	12.5714	14.158	13.7509	12.6953	12.7676	12.443	14.3694	Slc25a19	0.798322	0.507356	1.08929	13.1335	5.93473	5.2e-05	0.00214542	2.03756	Weak	2	Slc25a19	0.508647	0.178723	0.838571	13.1335	3.33478	0.00545714	0.196392	-2.12156	Moderate	3	Slc25a19	NM_001252395	ref|Mus musculus solute carrier family 25 (mitochondrial thiamine pyrophosphate carrier), member 19 (Slc25a19), transcript variant 4, mRNA [NM_001252395]	1.40781	1.02685	1.78878	13.1335	7.9933
A_55_P2029420	39132	2610318N02Rik	NM_183287	ref|Mus musculus RIKEN cDNA 2610318N02 gene (2610318N02Rik), mRNA [NM_183287]	9.197	8.94984	8.73191	9.84933	9.87694	9.84336	9.98542	9.32798	9.00549	10.5114	10.0876	8.7018	8.91832	8.34909	11.5641	2610318N02Rik	0.92918	0.609008	1.24935	9.52664	6.27743	3.01e-05	0.00143648	2.59433	Weak	2	2610318N02Rik	0.410731	0.0476905	0.773772	9.52664	2.44719	0.0295685	0.381692	-3.68135	Moderate	3	2610318N02Rik	NM_183287	ref|Mus musculus RIKEN cDNA 2610318N02 gene (2610318N02Rik), mRNA [NM_183287]	1.13275	0.713551	1.55196	9.52664	5.84489
A_55_P2029417	6108	2610318N02Rik	NM_183287	ref|Mus musculus RIKEN cDNA 2610318N02 gene (2610318N02Rik), mRNA [NM_183287]	8.41239	8.08665	7.81364	8.96051	8.84742	8.62962	8.9236	8.29445	7.97027	9.53655	9.18005	7.64142	8.10418	7.56577	10.4984	2610318N02Rik	0.736058	0.383278	1.08884	8.56433	4.51308	0.000600728	0.0130083	-0.445634	Weak	2	2610318N02Rik	0.518012	0.117997	0.918028	8.56433	2.8011	0.0151445	0.296773	-3.06966	Moderate	3	2610318N02Rik	NM_183287	ref|Mus musculus RIKEN cDNA 2610318N02 gene (2610318N02Rik), mRNA [NM_183287]	1.22594	0.76404	1.68784	8.56433	5.741
A_52_P317393	30601	Gpr56	NM_018882	ref|Mus musculus G protein-coupled receptor 56 (Gpr56), transcript variant 2, mRNA [NM_018882]	6.10632	6.17216	6.09779	7.53228	6.88238	6.72894	6.69651	6.02219	6.14352	7.64898	7.30989	6.31445	6.39956	6.23561	9.02625	Gpr56	0.834151	0.477798	1.1905	6.75446	5.06326	0.000225583	0.00642806	0.550138	Weak	2	Gpr56	0.519405	0.117222	0.921588	6.75446	2.79349	0.0153656	0.297696	-3.08301	Moderate	3	Gpr56	NM_018882	ref|Mus musculus G protein-coupled receptor 56 (Gpr56), transcript variant 2, mRNA [NM_018882]	1.39658	0.932174	1.86098	6.75446	6.50484
A_51_P106527	13160	Fam195a	NM_026633	ref|Mus musculus family with sequence similarity 195, member A (Fam195a), mRNA [NM_026633]	7.48098	7.258	7.54283	8.48362	8.17707	7.93406	8.2611	7.68408	7.24561	8.72957	8.58446	7.29267	7.39514	7.07007	9.88874	Fam195a	0.786693	0.489531	1.08386	7.9352	5.72634	7.31e-05	0.00276132	1.69074	Weak	2	Fam195a	0.443056	0.106106	0.780007	7.9352	2.84419	0.0139501	0.287014	-2.99389	Moderate	3	Fam195a	NM_026633	ref|Mus musculus family with sequence similarity 195, member A (Fam195a), mRNA [NM_026633]	1.19217	0.803097	1.58125	7.9352	6.62781
A_51_P300709	20199	Srm	NM_009272	ref|Mus musculus spermidine synthase (Srm), mRNA [NM_009272]	10.7622	10.8321	10.5722	12.068	11.4806	11.5591	11.6856	10.8777	10.8718	12.0567	12.0057	10.92	10.8536	10.8534	13.439	Srm	0.976158	0.724458	1.22786	11.3892	8.38883	1.44e-06	0.000172061	5.66152	Weak	2	Srm	0.332871	0.0474698	0.618273	11.3892	2.52282	0.0256572	0.365556	-3.55256	Moderate	3	Srm	NM_009272	ref|Mus musculus spermidine synthase (Srm), mRNA [NM_009272]	1.15644	0.82689	1.486	11.3892	7.59039
A_55_P2117243	10504	Npm1	NM_001252261	ref|Mus musculus nucleophosmin 1 (Npm1), transcript variant 3, mRNA [NM_001252261]	10.1291	9.91176	9.53778	10.722	10.7062	10.311	11.1489	10.1277	10.1267	11.4995	10.9231	9.62757	10.0754	9.95021	12.4391	Npm1	0.86248	0.435638	1.28932	10.4824	4.37066	0.000778855	0.0156462	-0.70801	Weak	2	Npm1	0.48928	0.00528716	0.973274	10.4824	2.18667	0.0478894	0.44966	-4.11419	Moderate	3	Npm1	NM_001252261	ref|Mus musculus nucleophosmin 1 (Npm1), transcript variant 3, mRNA [NM_001252261]	1.08412	0.525248	1.64298	10.4824	4.19597
A_51_P502152	4776	Slc19a1	NM_031196	ref|Mus musculus solute carrier family 19 (folate transporter), member 1 (Slc19a1), transcript variant 1, mRNA [NM_031196]	9.36218	9.28487	9.44684	10.6806	10.2572	9.86197	10.4606	9.55957	9.45112	10.8063	10.6584	9.41816	9.50006	9.29366	11.8622	Slc19a1	0.95048	0.634751	1.26621	9.99359	6.5117	2.09e-05	0.00110165	2.9652	Weak	2	Slc19a1	0.417231	0.0592282	0.775234	9.99359	2.5209	0.0257498	0.365601	-3.55584	Moderate	3	Slc19a1	NM_031196	ref|Mus musculus solute carrier family 19 (folate transporter), member 1 (Slc19a1), transcript variant 1, mRNA [NM_031196]	1.22699	0.813606	1.64038	9.99359	6.42024
A_55_P1989653	40088	Slco4a1	NM_148933	ref|Mus musculus solute carrier organic anion transporter family, member 4a1 (Slco4a1), mRNA [NM_148933]	8.80548	9.09473	8.74789	9.94261	9.82162	9.73877	9.94033	9.02737	8.87078	10.3444	10.0896	8.2293	8.37253	8.05674	10.5207	Slco4a1	0.978135	0.748857	1.20741	9.30686	9.22787	4.99e-07	8.09e-05	6.72078	Weak	2	Slco4a1	0.356165	0.0961878	0.616142	9.30686	2.96334	0.0111105	0.261873	-2.7834	Moderate	3	Slco4a1	NM_148933	ref|Mus musculus solute carrier organic anion transporter family, member 4a1 (Slco4a1), mRNA [NM_148933]	1.26792	0.967728	1.56812	9.30686	9.13596
A_51_P305437	54288	Rcn1	NM_009037	ref|Mus musculus reticulocalbin 1 (Rcn1), mRNA [NM_009037]	8.97396	8.47891	8.71943	9.61953	9.29104	9.29073	9.76035	9.03133	8.80199	10.2088	9.97274	8.91698	8.73306	8.45632	10.9644	Rcn1	0.766313	0.437905	1.09472	9.2813	5.04728	0.000231961	0.00655431	0.518432	Weak	2	Rcn1	0.600341	0.227961	0.972721	9.2813	3.4872	0.00407897	0.177063	-1.8493	Moderate	3	Rcn1	NM_009037	ref|Mus musculus reticulocalbin 1 (Rcn1), mRNA [NM_009037]	1.1741	0.744108	1.60408	9.2813	5.90627
A_55_P2021055	37468	Elp5	AF004107	gb|Mus musculus unknown protein mRNA, complete cds. [AF004107]	10.4316	10.5451	10.1112	11.4195	11.2131	11.0741	11.1791	10.5238	10.5001	11.7196	11.419	10.2312	10.419	10.4244	12.562	Elp5	0.858829	0.611488	1.10617	10.9182	7.51063	4.76e-06	0.000395438	4.45931	Weak	2	Elp5	0.347833	0.0673747	0.628291	10.9182	2.68267	0.0189689	0.323876	-3.27666	Moderate	3	Elp5	AF004107	gb|Mus musculus unknown protein mRNA, complete cds. [AF004107]	1.05734	0.73349	1.38118	10.9182	7.06221
A_55_P2061495	43638	Cks1b	NM_016904	ref|Mus musculus CDC28 protein kinase 1b (Cks1b), mRNA [NM_016904]	8.23343	7.89844	7.6413	8.76173	8.58137	8.31923	8.96005	8.01315	7.73356	9.34973	8.93288	7.69058	8.08344	7.7945	10.058	Cks1b	0.731202	0.356168	1.10624	8.40343	4.21728	0.00103286	0.0190147	-0.992736	Weak	2	Cks1b	0.485714	0.060465	0.910963	8.40343	2.4706	0.0283001	0.375377	-3.64162	Moderate	3	Cks1b	NM_016904	ref|Mus musculus CDC28 protein kinase 1b (Cks1b), mRNA [NM_016904]	1.26795	0.776917	1.75899	8.40343	5.58542
A_55_P2088995	23525	Plscr1	NM_011636	ref|Mus musculus phospholipid scramblase 1 (Plscr1), mRNA [NM_011636]	7.65223	7.11734	7.3023	7.80358	7.54234	7.90332	8.72115	7.70257	7.07575	9.04384	8.32994	7.21749	7.51286	7.25852	9.21615	Plscr1	0.635313	0.0742416	1.19638	7.82663	2.44926	0.0294542	0.186758	-4.295	Weak	2	Plscr1	0.694288	0.0580931	1.33048	7.82663	2.36056	0.0347538	0.403343	-3.82729	Moderate	3	Plscr1	NM_011636	ref|Mus musculus phospholipid scramblase 1 (Plscr1), mRNA [NM_011636]	1.29773	0.563117	2.03235	7.82663	3.82112
A_55_P2050268	15056	Nfkbid	NM_172142	ref|Mus musculus nuclear factor of kappa light polypeptide gene enhancer in B cells inhibitor, delta (Nfkbid), mRNA [NM_172142]	12.6177	12.7615	13.0027	13.7047	13.5065	13.4498	13.7023	12.8003	12.7348	13.8211	13.9378	13.0077	12.606	12.8503	14.302	Nfkbid	0.796799	0.555908	1.03769	13.2537	7.15472	7.94e-06	0.000565186	3.94294	Weak	2	Nfkbid	0.288672	0.015527	0.561818	13.2537	2.286	0.0399014	0.425114	-3.95136	Moderate	3	Nfkbid	NM_172142	ref|Mus musculus nuclear factor of kappa light polypeptide gene enhancer in B cells inhibitor, delta (Nfkbid), mRNA [NM_172142]	1.11191	0.796511	1.42731	13.2537	7.62558
A_52_P179178	51913	Bend3	NM_199028	ref|Mus musculus BEN domain containing 3 (Bend3), mRNA [NM_199028]	9.10444	8.93574	8.7568	10.0472	10.0327	9.51482	9.83103	9.26629	9.40836	10.4042	10.1756	8.5158	8.72955	9.24327	11.3533	Bend3	0.924117	0.562549	1.28568	9.55461	5.52844	0.000101711	0.00353604	1.35566	Weak	2	Bend3	0.433493	0.0235141	0.843473	9.55461	2.2871	0.0398203	0.4246	-3.94954	Moderate	3	Bend3	NM_199028	ref|Mus musculus BEN domain containing 3 (Bend3), mRNA [NM_199028]	0.952612	0.479208	1.42601	9.55461	4.35261
A_55_P2096933	15410	Cntln	NM_177385	ref|Mus musculus centlein, centrosomal protein (Cntln), transcript variant 2, mRNA [NM_177385]	6.94289	6.66262	6.86811	7.84403	7.56881	7.35975	7.97094	7.09741	7.16482	8.16059	7.98698	6.87123	6.49722	6.80725	8.50372	Cntln	0.861339	0.562607	1.16007	7.35376	6.23673	3.2e-05	0.00150194	2.5291	Weak	2	Cntln	0.387904	0.0491729	0.726634	7.35376	2.47705	0.0279601	0.374578	-3.63065	Moderate	3	Cntln	NM_177385	ref|Mus musculus centlein, centrosomal protein (Cntln), transcript variant 2, mRNA [NM_177385]	0.942671	0.551539	1.3338	7.35376	5.21317
A_55_P2015605	40584	Foxp4	NM_001110824	ref|Mus musculus forkhead box P4 (Foxp4), transcript variant 1, mRNA [NM_001110824]	11.0285	10.9752	10.8775	12.0256	12.0875	11.6091	11.9392	11.4779	11.4654	12.5443	12.0447	11.1533	11.2271	11.1454	12.6489	Foxp4	0.954973	0.689781	1.22016	11.6166	7.78926	3.23e-06	0.000302672	4.85161	Weak	2	Foxp4	0.379115	0.0784153	0.679814	11.6166	2.72712	0.017434	0.313412	-3.19921	Moderate	3	Foxp4	NM_001110824	ref|Mus musculus forkhead box P4 (Foxp4), transcript variant 1, mRNA [NM_001110824]	0.82283	0.475613	1.17005	11.6166	5.12595
A_55_P2080151	3568	Hspa2	NM_008301	ref|Mus musculus heat shock protein 2 (Hspa2), transcript variant 1, mRNA [NM_008301]	7.36628	7.33855	7.62282	8.41131	8.45494	8.19712	8.06331	7.31747	7.23953	8.46231	8.99845	7.55849	7.07373	7.18035	8.39189	Hspa2	0.839121	0.519264	1.15898	7.8451	5.67458	7.97e-05	0.00295338	1.60363	Weak	2	Hspa2	0.44871	0.0860261	0.811395	7.8451	2.6761	0.0192068	0.32579	-3.28809	Moderate	3	Hspa2	NM_008301	ref|Mus musculus heat shock protein 2 (Hspa2), transcript variant 1, mRNA [NM_008301]	1.45188	1.03309	1.87067	7.8451	7.4989
A_52_P451378	33682	Twsg1	NM_023053	ref|Mus musculus twisted gastrulation homolog 1 (Drosophila) (Twsg1), mRNA [NM_023053]	7.40131	7.60181	7.40761	8.45218	8.5721	8.02547	8.42749	7.55047	7.45124	9.05055	8.69157	7.51803	7.35365	7.42876	8.47501	Twsg1	0.899063	0.633209	1.16492	7.96048	7.31498	6.3e-06	0.000478208	4.17759	Weak	2	Twsg1	0.501755	0.200306	0.803205	7.96048	3.60033	0.00328856	0.165728	-1.64753	Moderate	3	Twsg1	NM_023053	ref|Mus musculus twisted gastrulation homolog 1 (Drosophila) (Twsg1), mRNA [NM_023053]	1.37021	1.02213	1.71829	7.96048	8.51468
A_51_P229676	8532	Plscr1	NM_011636	ref|Mus musculus phospholipid scramblase 1 (Plscr1), mRNA [NM_011636]	7.40828	7.04142	6.90879	7.58214	7.28746	7.56827	8.21016	7.47437	6.75061	8.7127	7.92134	7.02294	7.20487	7.12884	8.85207	Plscr1	0.54251	0.0300854	1.05494	7.53828	2.29004	0.039605	0.224268	-4.574	Weak	2	Plscr1	0.65501	0.0739744	1.23604	7.53828	2.43843	0.030057	0.385415	-3.69619	Moderate	3	Plscr1	NM_011636	ref|Mus musculus phospholipid scramblase 1 (Plscr1), mRNA [NM_011636]	1.20453	0.533605	1.87545	7.53828	3.88338
A_51_P353882	48051	Zfp580	NM_026900	ref|Mus musculus zinc finger protein 580 (Zfp580), mRNA [NM_026900]	7.97096	8.01474	7.06456	8.69414	8.4434	8.18454	8.30058	8.30237	7.94598	9.41341	8.84348	7.20236	8.10864	7.91623	9.41273	Zfp580	0.722243	0.166	1.27849	8.25454	2.80856	0.0149308	0.120327	-3.64339	Weak	2	Zfp580	0.722782	0.0920612	1.3535	8.25454	2.47877	0.0278702	0.374268	-3.62773	Moderate	3	Zfp580	NM_026900	ref|Mus musculus zinc finger protein 580 (Zfp580), mRNA [NM_026900]	1.00427	0.275977	1.73256	8.25454	2.9827
A_55_P2184766	41938	Tmc6	NM_145439	ref|Mus musculus transmembrane channel-like gene family 6 (Tmc6), transcript variant 1, mRNA [NM_145439]	11.3977	11.3213	11.3408	12.5168	12.0215	11.9544	11.8104	11.6427	11.4078	12.541	12.6397	11.2806	11.6252	11.5269	12.7413	Tmc6	0.722525	0.418353	1.0267	11.8512	5.13806	0.000198065	0.0058675	0.678765	Weak	2	Tmc6	0.514608	0.16971	0.859506	11.8512	3.22739	0.00670214	0.212805	-2.3134	Moderate	3	Tmc6	NM_145439	ref|Mus musculus transmembrane channel-like gene family 6 (Tmc6), transcript variant 1, mRNA [NM_145439]	1.06514	0.666888	1.4634	11.8512	5.78513
A_30_P01022401	22280	chr17:35080914-35090009_F	chr17:35080914-35090009_F	lincRNA:chr17:35080914-35090009 forward strand	6.88776	6.59266	6.62338	7.70311	7.47308	6.98092	7.43415	6.85732	6.68109	8.11625	7.53517	6.6367	6.81935	6.69716	7.97	chr17:35080914-35090009_F	0.696549	0.344747	1.04835	7.13387	4.28271	0.000915394	0.0174834	-0.871013	Weak	2	chr17:35080914-35090009_F	0.427893	0.0289873	0.826799	7.13387	2.32023	0.0374544	0.415257	-3.8946	Moderate	3	chr17:35080914-35090009_F	chr17:35080914-35090009_F	lincRNA:chr17:35080914-35090009 forward strand	1.0565	0.595888	1.51712	7.13387	4.96132
A_30_P01022276	36163	chr13:28947034-28949166_R	chr13:28947034-28949166_R	lincRNA:chr13:28947034-28949166 reverse strand	6.21587	6.70831	6.20014	7.6046	7.59975	6.668	7.03296	6.52207	6.42307	8.12594	7.66999	6.75595	6.6345	6.58501	7.80109	chr13:28947034-28949166_R	0.851441	0.395705	1.30718	6.96982	4.04116	0.0014326	0.0244231	-1.32188	Weak	2	chr13:28947034-28949166_R	0.671636	0.154974	1.1883	6.96982	2.81185	0.0148374	0.294933	-3.05077	Moderate	3	chr13:28947034-28949166_R	chr13:28947034-28949166_R	lincRNA:chr13:28947034-28949166 reverse strand	1.42539	0.828801	2.02198	6.96982	5.16801
A_55_P2013356	44555	Renbp	NM_023132	ref|Mus musculus renin binding protein (Renbp), transcript variant 1, mRNA [NM_023132]	6.64211	6.56536	6.53286	7.57843	7.49593	7.23874	7.24067	6.59112	6.59342	7.89777	7.55621	6.74187	6.52724	6.46158	7.71111	Renbp	0.808331	0.57618	1.04048	7.02496	7.53155	4.63e-06	0.000387276	4.48912	Weak	2	Renbp	0.338545	0.0753107	0.60178	7.02496	2.78189	0.0157091	0.299428	-3.10337	Moderate	3	Renbp	NM_023132	ref|Mus musculus renin binding protein (Renbp), transcript variant 1, mRNA [NM_023132]	1.13472	0.83076	1.43867	7.02496	8.07497
A_52_P186033	49342	Spn	NM_009259	ref|Mus musculus sialophorin (Spn), transcript variant 1, mRNA [NM_009259]	9.15713	8.22146	8.29914	9.66848	9.5173	9.20867	9.70527	9.26315	8.53737	10.4848	10.0338	9.471	9.61481	8.71089	10.31	Spn	0.96569	0.385611	1.54577	9.34688	3.60094	0.00328476	0.0434009	-2.15284	Weak	2	Spn	0.734359	0.0766117	1.39211	9.34688	2.41499	0.0314029	0.390682	-3.73581	Moderate	3	Spn	NM_009259	ref|Mus musculus sialophorin (Spn), transcript variant 1, mRNA [NM_009259]	1.35903	0.599529	2.11853	9.34688	3.87049
A_55_P2149983	34949	Foxp4	NM_001110824	ref|Mus musculus forkhead box P4 (Foxp4), transcript variant 1, mRNA [NM_001110824]	11.5098	11.347	11.1884	12.4449	12.3587	11.8658	12.2353	11.9595	11.7112	12.8831	12.3697	11.3473	11.5805	11.4508	12.6633	Foxp4	0.877782	0.554758	1.2008	11.9277	5.87784	5.7e-05	0.00230132	1.9435	Weak	2	Foxp4	0.400241	0.0339673	0.766515	11.9277	2.36364	0.0345554	0.403343	-3.82214	Moderate	3	Foxp4	NM_001110824	ref|Mus musculus forkhead box P4 (Foxp4), transcript variant 1, mRNA [NM_001110824]	0.791027	0.36809	1.21396	11.9277	4.04558
A_55_P1981241	30064	Grasp	NM_019518	ref|Mus musculus GRP1 (general receptor for phosphoinositides 1)-associated scaffold protein (Grasp), mRNA [NM_019518]	7.76318	7.46391	7.50555	8.24524	8.33755	7.98811	8.53321	8.44211	7.97755	9.30773	8.42868	7.39541	8.06751	8.10955	8.93484	Grasp	0.698479	0.220335	1.17662	8.16668	3.1598	0.00762806	0.0775316	-2.98745	Weak	2	Grasp	0.592178	0.0500129	1.13434	8.16668	2.36258	0.0346236	0.403343	-3.82391	Moderate	3	Grasp	NM_019518	ref|Mus musculus GRP1 (general receptor for phosphoinositides 1)-associated scaffold protein (Grasp), mRNA [NM_019518]	0.658373	0.0323353	1.28441	8.16668	2.27477
A_51_P443754	31695	Hivep2	NM_010437	ref|Mus musculus human immunodeficiency virus type I enhancer binding protein 2 (Hivep2), mRNA [NM_010437]	9.1101	8.97234	8.76244	9.79115	10.0041	9.67042	9.67477	9.0992	9.22102	10.0713	10.1925	8.74391	8.71507	9.00977	9.86772	Hivep2	0.836817	0.603443	1.07019	9.39372	7.7561	3.38e-06	0.000311653	4.80547	Weak	2	Hivep2	0.346789	0.0821676	0.61141	9.39372	2.83469	0.0142052	0.289025	-3.01062	Moderate	3	Hivep2	NM_010437	ref|Mus musculus human immunodeficiency virus type I enhancer binding protein 2 (Hivep2), mRNA [NM_010437]	0.971789	0.666231	1.27735	9.39372	6.87929
A_55_P2095019	48310	Ubash3b	ENSMUST00000044155	ens|ubiquitin associated and SH3 domain containing, B [Source:MGI Symbol;Acc:MGI:1920078] [ENSMUST00000044155]	7.55879	7.56027	7.44041	8.35564	8.56577	8.21596	8.30982	7.48591	7.64837	8.85316	8.49642	7.59214	7.61338	7.87121	8.649	Ubash3b	0.841975	0.60952	1.07443	8.01442	7.83474	3.03e-06	0.00028913	4.91467	Weak	2	Ubash3b	0.312993	0.0494133	0.576573	8.01442	2.56855	0.0235396	0.355621	-3.4741	Moderate	3	Ubash3b	ENSMUST00000044155	ens|ubiquitin associated and SH3 domain containing, B [Source:MGI Symbol;Acc:MGI:1920078] [ENSMUST00000044155]	1.10765	0.803298	1.41201	8.01442	7.87205
A_30_P01019695	48492	chr8:129102060-129109035_R	chr8:129102060-129109035_R	lincRNA:chr8:129102060-129109035 reverse strand	8.83917	8.91923	8.96291	10.1878	9.66534	9.67157	9.61843	8.99547	9.0404	10.3144	10.2278	8.7308	8.64561	9.13325	9.73728	chr8:129102060-129109035_R	0.878676	0.580075	1.17728	9.3793	6.36507	2.62e-05	0.00130757	2.734	Weak	2	chr8:129102060-129109035_R	0.485316	0.146735	0.823898	9.3793	3.10047	0.0085459	0.237083	-2.53975	Moderate	3	chr8:129102060-129109035_R	chr8:129102060-129109035_R	lincRNA:chr8:129102060-129109035 reverse strand	1.25316	0.8622	1.64412	9.3793	6.93329
A_55_P1995205	3458	Top2a	NM_011623	ref|Mus musculus topoisomerase (DNA) II alpha (Top2a), mRNA [NM_011623]	6.51462	6.4517	6.32527	7.46988	6.92673	6.81994	7.27035	6.66691	6.45268	7.73254	7.43027	6.6049	6.71169	6.37866	7.46516	Top2a	0.691192	0.374633	1.00775	6.88142	4.7229	0.000411588	0.0100153	-0.0629755	Weak	2	Top2a	0.459683	0.100739	0.818628	6.88142	2.77011	0.0160652	0.301711	-3.12401	Moderate	3	Top2a	NM_011623	ref|Mus musculus topoisomerase (DNA) II alpha (Top2a), mRNA [NM_011623]	1.02161	0.607141	1.43609	6.88142	5.33158
A_30_P01027581	49688	chr3:95457337-95458070_R	chr3:95457337-95458070_R	lincRNA:chr3:95457337-95458070 reverse strand	8.25366	8.29194	7.97751	9.00628	9.52239	8.89239	8.98408	8.39599	8.39749	9.53988	9.41806	7.94117	7.96066	7.59452	8.71308	chr3:95457337-95458070_R	0.92691	0.61802	1.2358	8.59261	6.49081	2.15e-05	0.00112367	2.93245	Weak	2	chr3:95457337-95458070_R	0.377685	0.0274362	0.727933	8.59261	2.33248	0.0366132	0.411573	-3.87419	Moderate	3	chr3:95457337-95458070_R	chr3:95457337-95458070_R	lincRNA:chr3:95457337-95458070 reverse strand	1.08223	0.677797	1.48666	8.59261	5.78814
A_30_P01019038	4220	chr3:95443575-95462543_R	chr3:95443575-95462543_R	lincRNA:chr3:95443575-95462543 reverse strand	7.48093	7.62269	7.37474	8.46452	8.81929	8.38052	8.30468	7.83339	7.50676	8.89676	8.80374	7.63053	7.63278	7.35041	8.13353	chr3:95443575-95462543_R	0.999466	0.726414	1.27252	8.01568	7.91751	2.71e-06	0.00027162	5.02873	Weak	2	chr3:95443575-95462543_R	0.358001	0.048389	0.667612	8.01568	2.50111	0.0267259	0.368744	-3.58966	Moderate	3	chr3:95443575-95462543_R	chr3:95443575-95462543_R	lincRNA:chr3:95443575-95462543 reverse strand	1.18018	0.82267	1.53769	8.01568	7.14047
A_55_P2007500	34867	Tmem151b	NM_001013749	ref|Mus musculus transmembrane protein 151B (Tmem151b), mRNA [NM_001013749]	6.23811	6.07783	6.01422	7.07502	6.88364	6.55515	6.92662	6.17602	6.07805	7.6353	7.12288	6.25511	6.34607	6.22828	6.85904	Tmem151b	0.750056	0.47018	1.02993	6.56476	5.79687	6.51e-05	0.00253042	1.80881	Weak	2	Tmem151b	0.518982	0.201633	0.836331	6.56476	3.53737	0.00370709	0.172061	-1.75977	Moderate	3	Tmem151b	NM_001013749	ref|Mus musculus transmembrane protein 151B (Tmem151b), mRNA [NM_001013749]	1.25206	0.885611	1.6185	6.56476	7.39064
A_30_P01020936	37694	chr15:41288197-41522572_R	chr15:41288197-41522572_R	lincRNA:chr15:41288197-41522572 reverse strand	8.20703	8.26062	8.24188	9.45825	8.98279	8.89363	8.9011	8.26549	8.34452	9.62055	9.38325	8.21187	8.10284	8.57837	8.84811	chr15:41288197-41522572_R	0.822431	0.520684	1.12418	8.68669	5.89552	5.54e-05	0.0022549	1.97276	Weak	2	chr15:41288197-41522572_R	0.44296	0.100811	0.78511	8.68669	2.80037	0.0151657	0.296773	-3.07095	Moderate	3	chr15:41288197-41522572_R	chr15:41288197-41522572_R	lincRNA:chr15:41288197-41522572 reverse strand	1.1969	0.801819	1.59198	8.68669	6.55297
A_55_P2062190	43105	Gstm1	NM_010358	ref|Mus musculus glutathione S-transferase, mu 1 (Gstm1), mRNA [NM_010358]	7.28287	7.40853	7.33026	8.13904	8.25162	7.80789	8.19436	7.7353	7.65995	9.022	8.36378	7.21818	7.29589	7.25817	8.14353	Gstm1	0.757676	0.464895	1.05046	7.80743	5.59766	9.06e-05	0.00326	1.47349	Weak	2	Gstm1	0.594665	0.262682	0.926647	7.80743	3.87456	0.00195757	0.129494	-1.16101	Moderate	3	Gstm1	NM_010358	ref|Mus musculus glutathione S-transferase, mu 1 (Gstm1), mRNA [NM_010358]	0.995264	0.611924	1.3786	7.80743	5.61591
A_51_P484753	54944	Tmem66	NM_026432	ref|Mus musculus transmembrane protein 66 (Tmem66), mRNA [NM_026432]	9.06551	8.77534	9.29388	10.2451	9.79483	10.091	9.90362	9.7212	9.50134	10.472	10.395	9.41811	9.39787	8.87075	10.0315	Tmem66	0.963722	0.628637	1.29881	9.66514	6.22103	3.29e-05	0.00152908	2.50386	Weak	2	Tmem66	0.424889	0.0449387	0.80484	9.66514	2.41888	0.0311756	0.38992	-3.72925	Moderate	3	Tmem66	NM_026432	ref|Mus musculus transmembrane protein 66 (Tmem66), mRNA [NM_026432]	0.822249	0.38352	1.26098	9.66514	4.0539
A_52_P496655	54580	Leprotl1	NM_026609	ref|Mus musculus leptin receptor overlapping transcript-like 1 (Leprotl1), mRNA [NM_026609]	6.79451	6.77762	7.00948	7.90629	7.86513	7.84348	7.81452	7.30121	7.29237	8.23754	8.26257	7.01735	6.74851	6.76823	7.629	Leprotl1	0.996816	0.826019	1.16761	7.41786	12.6241	1.3e-08	6.73e-06	10.2705	Weak	2	Leprotl1	0.392697	0.199031	0.586364	7.41786	4.38601	0.000757275	0.0852327	-0.270464	Moderate	3	Leprotl1	NM_026609	ref|Mus musculus leptin receptor overlapping transcript-like 1 (Leprotl1), mRNA [NM_026609]	0.953261	0.729635	1.17689	7.41786	9.2205
A_55_P1966432	37567	Gstm1	NM_010358	ref|Mus musculus glutathione S-transferase, mu 1 (Gstm1), mRNA [NM_010358]	7.0922	7.17443	7.09448	8.21371	7.73465	7.58087	7.71412	7.66514	7.4512	8.64003	7.97519	6.97678	6.88215	6.8134	7.64789	Gstm1	0.690466	0.349777	1.03115	7.51042	4.38379	0.000760355	0.0153868	-0.683739	Weak	2	Gstm1	0.496774	0.110469	0.883078	7.51042	2.7816	0.0157177	0.299428	-3.10388	Moderate	3	Gstm1	NM_010358	ref|Mus musculus glutathione S-transferase, mu 1 (Gstm1), mRNA [NM_010358]	0.749441	0.303375	1.19551	7.51042	3.63416
A_55_P1979427	11405	Il9r	NM_001134458	ref|Mus musculus interleukin 9 receptor (Il9r), transcript variant 1, mRNA [NM_001134458]	8.20404	8.19753	8.01783	8.86663	8.57	9.19752	8.71698	9.29811	8.80774	9.56184	9.42201	8.94124	8.7531	9.50045	8.32061	Il9r	0.697986	0.30542	1.09055	8.82504	3.84592	0.00206604	0.0317627	-1.68949	Weak	2	Il9r	0.65414	0.209012	1.09927	8.82504	3.17871	0.00735676	0.222121	-2.40027	Moderate	3	Il9r	NM_001134458	ref|Mus musculus interleukin 9 receptor (Il9r), transcript variant 1, mRNA [NM_001134458]	0.439001	-0.0749887	0.95299	8.82504	1.84747
A_66_P131494	37937	LOC668306	BG086570	gb|H3127H05-5 NIA Mouse 15K cDNA Clone Set Mus musculus cDNA clone H3127H05 5', mRNA sequence [BG086570]	6.04343	6.08828	6.18935	7.0732	7.06461	6.89189	7.11728	6.01064	5.97415	7.49186	7.31358	6.2341	6.05867	6.13412	6.59051	LOC668306	0.928057	0.75996	1.09615	6.55171	11.9421	2.52e-08	1.09e-05	9.63108	Weak	2	LOC668306	0.365973	0.180032	0.551915	6.55171	4.25735	0.000959193	0.0954722	-0.491893	Moderate	3	LOC668306	BG086570	gb|H3127H05-5 NIA Mouse 15K cDNA Clone Set Mus musculus cDNA clone H3127H05 5', mRNA sequence [BG086570]	1.41151	1.19304	1.62998	6.55171	13.9752
A_55_P2178044	8077	Inppl1	NM_010567	ref|Mus musculus inositol polyphosphate phosphatase-like 1 (Inppl1), transcript variant 1, mRNA [NM_010567]	8.30735	8.29588	8.21192	9.04533	9.05333	8.83116	8.95225	8.24785	8.24284	9.49362	9.71045	7.94933	8.9084	8.52862	8.82694	Inppl1	0.698797	0.347178	1.05042	8.70702	4.29877	0.000888743	0.0171594	-0.84121	Weak	2	Inppl1	0.631519	0.23282	1.03022	8.70702	3.42615	0.00458286	0.185353	-1.95831	Moderate	3	Inppl1	NM_010567	ref|Mus musculus inositol polyphosphate phosphatase-like 1 (Inppl1), transcript variant 1, mRNA [NM_010567]	1.35669	0.896312	1.81707	8.70702	6.37428
A_55_P2472435	22967	Gbp3	NM_018734	ref|Mus musculus guanylate binding protein 3 (Gbp3), mRNA [NM_018734]	10.741	10.6193	10.3072	11.3488	11.2596	11.3604	11.7634	11.1371	11.1585	11.7251	12.009	10.9696	11.0535	11.0332	11.2191	Gbp3	0.8772	0.604404	1.15	11.1803	6.95546	1.07e-05	0.000685331	3.64619	Weak	2	Gbp3	0.434038	0.124716	0.743359	11.1803	3.03517	0.00968396	0.251074	-2.65593	Moderate	3	Gbp3	NM_018734	ref|Mus musculus guanylate binding protein 3 (Gbp3), mRNA [NM_018734]	0.719273	0.362099	1.07645	11.1803	4.35592
A_55_P2047753	35310	Tec	NM_001113460	ref|Mus musculus tec protein tyrosine kinase (Tec), transcript variant 1, mRNA [NM_001113460]	11.0486	11.0358	10.8489	12.0877	11.6947	11.7626	11.6315	11.2637	11.6818	12.2065	12.0322	11.1805	11.1037	11.4775	11.4454	Tec	0.81636	0.530999	1.10172	11.5001	6.18802	3.46e-05	0.00158156	2.4507	Weak	2	Tec	0.325251	0.00168166	0.648821	11.5001	2.17429	0.0489852	0.452886	-4.13429	Moderate	3	Tec	NM_001113460	ref|Mus musculus tec protein tyrosine kinase (Tec), transcript variant 1, mRNA [NM_001113460]	0.646634	0.273008	1.02026	11.5001	3.74358
A_51_P467505	20037	Tec	NM_001113460	ref|Mus musculus tec protein tyrosine kinase (Tec), transcript variant 1, mRNA [NM_001113460]	11.2996	11.2177	11.1519	12.4054	11.9766	11.959	11.7497	11.5008	11.8182	12.4708	12.3243	11.3539	11.3563	11.6706	11.5943	Tec	0.799613	0.50097	1.09826	11.7233	5.79153	6.57e-05	0.00254001	1.79989	Weak	2	Tec	0.374897	0.0362678	0.713526	11.7233	2.39471	0.0326134	0.394045	-3.76998	Moderate	3	Tec	NM_001113460	ref|Mus musculus tec protein tyrosine kinase (Tec), transcript variant 1, mRNA [NM_001113460]	0.738056	0.347041	1.12907	11.7233	4.08283
A_55_P2108248	5406	Art4	NM_026639	ref|Mus musculus ADP-ribosyltransferase 4 (Art4), mRNA [NM_026639]	6.96306	7.25824	7.42185	7.79925	7.85838	7.90928	8.16136	8.23765	8.61054	8.86466	8.38038	8.48496	8.72835	7.85497	8.24444	Art4	0.717683	0.297333	1.13803	8.05182	3.69307	0.00275783	0.0388486	-1.9784	Weak	2	Art4	0.690454	0.213822	1.16709	8.05182	3.13341	0.00802349	0.2298	-2.48106	Moderate	3	Art4	NM_026639	ref|Mus musculus ADP-ribosyltransferase 4 (Art4), mRNA [NM_026639]	0.198428	-0.351939	0.748796	8.05182	0.779859
A_55_P2244677	44471	6720422M22Rik	AK032738	gb|Mus musculus 12 days embryo male wolffian duct includes surrounding region cDNA, RIKEN full-length enriched library, clone:6720422M22 product:unclassifiable, full insert sequence. [AK032738]	6.88631	6.99505	7.18563	8.11093	7.40286	7.05917	7.97899	8.1146	7.6305	8.37731	8.39512	8.931	8.54757	8.07438	8.79824	6720422M22Rik	0.615655	0.0868594	1.14445	7.89918	2.51834	0.0258739	0.172902	-4.17184	Weak	2	6720422M22Rik	0.748231	0.148632	1.34783	7.89918	2.69923	0.0183821	0.320099	-3.24783	Moderate	3	6720422M22Rik	AK032738	gb|Mus musculus 12 days embryo male wolffian duct includes surrounding region cDNA, RIKEN full-length enriched library, clone:6720422M22 product:unclassifiable, full insert sequence. [AK032738]	0.513663	-0.178693	1.20602	7.89918	1.60478
A_52_P400999	37508	Arhgap31	NM_020260	ref|Mus musculus Rho GTPase activating protein 31 (Arhgap31), mRNA [NM_020260]	7.25277	7.31992	7.2053	8.31079	8.18943	8.06107	7.95242	7.66965	7.5779	8.47408	8.2568	7.07252	7.18311	7.16134	7.91098	Arhgap31	0.869099	0.6802	1.058	7.70654	9.95186	2.11e-07	4.65e-05	7.57066	Weak	2	Arhgap31	0.237009	0.0228171	0.4512	7.70654	2.39347	0.0326892	0.394045	-3.77207	Weak	2	Arhgap31	NM_020260	ref|Mus musculus Rho GTPase activating protein 31 (Arhgap31), mRNA [NM_020260]	0.741662	0.494335	0.988989	7.70654	6.48634
A_55_P2031466	17789	Lrrc32	NM_001113379	ref|Mus musculus leucine rich repeat containing 32 (Lrrc32), mRNA [NM_001113379]	6.66584	6.54759	6.58349	7.99363	7.51668	7.57684	7.17432	6.36045	6.22727	7.23026	7.05268	6.32771	6.44832	6.30507	8.74618	Lrrc32	0.966392	0.66173	1.27105	6.98376	6.8612	1.23e-05	0.000747291	3.50388	Weak	2	Lrrc32	-0.423893	-0.769347	-0.0784382	6.98376	-2.65418	0.0200217	0.332447	-3.32616	Moderate	-3	Lrrc32	NM_001113379	ref|Mus musculus leucine rich repeat containing 32 (Lrrc32), mRNA [NM_001113379]	0.847614	0.448717	1.24651	6.98376	4.59625
A_66_P100853	700	ENSMUST00000081342	ENSMUST00000081342	ens|histone cluster 1, H2ap [Source:MGI Symbol;Acc:MGI:3710573] [ENSMUST00000081342]	13.1904	13.2878	13.3165	13.8204	14.1494	13.2088	14.2129	13.1484	13.2117	12.9266	13.4222	13.0762	12.8815	12.6355	11.6329	ENSMUST00000081342	0.582968	0.141145	1.02479	13.2081	2.85405	0.0136901	0.113588	-3.55924	Weak	2	ENSMUST00000081342	-0.673522	-1.1745	-0.172542	13.2081	-2.90802	0.0123498	0.274084	-2.8813	Moderate	-3	ENSMUST00000081342	ENSMUST00000081342	ens|histone cluster 1, H2ap [Source:MGI Symbol;Acc:MGI:3710573] [ENSMUST00000081342]	-0.00569793	-0.584179	0.572783	13.2081	-0.0213056
A_55_P2077343	41366	Ahdc1	NM_146155	ref|Mus musculus AT hook, DNA binding motif, containing 1 (Ahdc1), mRNA [NM_146155]	9.43387	9.69745	9.68217	10.7282	10.2771	10.3505	10.1607	9.15377	9.17149	9.23655	10.1595	9.95541	9.56089	9.67414	9.84713	Ahdc1	0.774641	0.365614	1.18367	9.80593	4.09651	0.0012922	0.0226022	-1.21831	Weak	2	Ahdc1	-0.681092	-1.14489	-0.217299	9.80593	-3.17648	0.00738823	0.222195	-2.40424	Moderate	-3	Ahdc1	NM_146155	ref|Mus musculus AT hook, DNA binding motif, containing 1 (Ahdc1), mRNA [NM_146155]	0.535422	-0.000120734	1.07096	9.80593	2.16256
A_52_P156852	21456	NP064466	NP064466	tc|GB|K02138.1|AAA39174.1 ORF 146 with stretch of 27 hydrophobic amino acids, membrane binding segment; putative [NP064466]	9.32417	9.40911	9.71817	10.2599	9.96448	10.4263	10.3353	9.30074	9.28831	9.65818	9.87538	8.81997	8.68919	8.52215	8.65007	NP064466	0.762684	0.49857	1.0268	9.48276	6.24626	3.16e-05	0.00148571	2.54438	Weak	2	NP064466	-0.479724	-0.7792	-0.180248	9.48276	-3.46493	0.00425595	0.179353	-1.88906	Moderate	-3	NP064466	NP064466	tc|GB|K02138.1|AAA39174.1 ORF 146 with stretch of 27 hydrophobic amino acids, membrane binding segment; putative [NP064466]	0.472252	0.126447	0.818058	9.48276	2.95398
A_51_P245796	17061	Ddit4	NM_029083	ref|Mus musculus DNA-damage-inducible transcript 4 (Ddit4), mRNA [NM_029083]	12.323	12.1323	13.423	13.4151	13.0927	13.4342	12.9675	12.0428	12.6573	12.6	12.5753	12.8976	12.9894	12.9011	12.6681	Ddit4	0.601315	0.0591746	1.14346	12.808	2.39914	0.0323452	0.197588	-4.38359	Weak	2	Ddit4	-0.639752	-1.25448	-0.0250229	12.808	-2.25109	0.0425533	0.433314	-4.00893	Moderate	-3	Ddit4	NM_029083	ref|Mus musculus DNA-damage-inducible transcript 4 (Ddit4), mRNA [NM_029083]	0.237621	-0.472208	0.947449	12.808	0.724096
A_55_P2035003	6547	AK163054	AK163054	gb|Mus musculus 0 day neonate thymus cDNA, RIKEN full-length enriched library, clone:A430106F04 product:hypothetical protein, full insert sequence. [AK163054]	10.7526	10.6468	11.1755	11.916	11.4347	11.0748	11.7766	10.6022	11.0237	10.931	11.1149	10.6843	10.5871	10.6866	10.2398	AK163054	0.692245	0.293769	1.09072	10.9764	3.7577	0.00244025	0.035605	-1.85612	Weak	2	AK163054	-0.527592	-0.979422	-0.0757624	10.9764	-2.52574	0.0255164	0.364666	-3.54755	Moderate	-3	AK163054	AK163054	gb|Mus musculus 0 day neonate thymus cDNA, RIKEN full-length enriched library, clone:A430106F04 product:hypothetical protein, full insert sequence. [AK163054]	0.209935	-0.311793	0.731664	10.9764	0.870376
A_55_P1956812	44305	Fam83g	NM_178618	ref|Mus musculus family with sequence similarity 83, member G (Fam83g), mRNA [NM_178618]	7.90914	7.91374	7.64446	9.01983	8.61966	8.52019	8.62281	7.65343	7.59628	7.98231	8.21906	7.98934	7.74206	7.84936	8.92183	Fam83g	0.873178	0.616926	1.12943	8.1469	7.37055	5.82e-06	0.000450946	4.25814	Weak	2	Fam83g	-0.594942	-0.885505	-0.304379	8.1469	-4.42894	0.000700143	0.0813514	-0.19703	Strong	-4	Fam83g	NM_178618	ref|Mus musculus family with sequence similarity 83, member G (Fam83g), mRNA [NM_178618]	0.475826	0.140312	0.811339	8.1469	3.06763
A_51_P266248	2132	Ighv14-2	AK134885	gb|Mus musculus adult male olfactory brain cDNA, RIKEN full-length enriched library, clone:6430508A06 product:Ig delta chain C region membrane-bound form, full insert sequence. [AK134885]	16.1787	15.9411	15.7601	16.9663	16.9065	16.8884	16.8823	15.4281	15.1524	15.8356	15.8456	17.4097	17.2099	17.4365	17.4689	Ighv14-2	0.950907	0.736959	1.16485	16.4873	9.6138	3.14e-07	5.96e-05	7.18086	Weak	2	Ighv14-2	-1.07026	-1.31286	-0.827669	16.4873	-9.54279	3.41e-07	0.000956781	6.53308	Strong	-4	Ighv14-2	AK134885	gb|Mus musculus adult male olfactory brain cDNA, RIKEN full-length enriched library, clone:6430508A06 product:Ig delta chain C region membrane-bound form, full insert sequence. [AK134885]	0.55034	0.270216	0.830464	16.4873	4.24959
A_51_P398878	11892	Uck2	NM_030724	ref|Mus musculus uridine-cytidine kinase 2 (Uck2), mRNA [NM_030724]	8.94334	8.74166	9.88367	10.2727	10.0513	9.90805	10.3306	9.00842	8.62252	10.7792	10.3788	8.49835	8.81766	8.07845	11.7548	Uck2	0.95111	0.417047	1.48517	9.60464	3.85215	0.00204191	0.0315276	-1.67772	Weak	2	Uck2	0.438336	-0.167234	1.04391	9.60464	1.5657	0.141716	0.638982	-5.04578	Very Weak		Uck2	NM_030724	ref|Mus musculus uridine-cytidine kinase 2 (Uck2), mRNA [NM_030724]	1.76353	1.06428	2.46279	9.60464	5.45526
A_55_P2138878	19916	Lrfn4	NM_153388	ref|Mus musculus leucine rich repeat and fibronectin type III domain containing 4 (Lrfn4), mRNA [NM_153388]	6.15118	6.10572	6.34249	7.18191	7.28993	6.97978	7.21937	6.01416	6.1654	7.53305	7.26392	6.34065	6.05161	6.05973	7.74005	Lrfn4	0.967946	0.746435	1.18946	6.69593	9.45193	3.8e-07	6.88e-05	6.98989	Weak	2	Lrfn4	0.23074	-0.0204285	0.481909	6.69593	1.98712	0.0686652	0.504882	-4.43148	Very Weak		Lrfn4	NM_153388	ref|Mus musculus leucine rich repeat and fibronectin type III domain containing 4 (Lrfn4), mRNA [NM_153388]	1.30228	1.00615	1.5984	6.69593	9.51243
A_55_P2118268	43513	Chpf	NM_001001565	ref|Mus musculus chondroitin polymerizing factor (Chpf), transcript variant 2, mRNA [NM_001001565]	9.83648	9.81563	9.84121	10.8565	10.8153	10.5112	10.5873	9.27372	9.16309	10.7023	10.461	9.51896	9.25518	9.518	10.8271	Chpf	0.861469	0.644344	1.07859	10.0655	8.58214	1.12e-06	0.000147519	5.913	Weak	2	Chpf	-0.110937	-0.357134	0.13526	10.0655	-0.974675	0.347722	0.800678	-5.72859	Very Weak		Chpf	NM_001001565	ref|Mus musculus chondroitin polymerizing factor (Chpf), transcript variant 2, mRNA [NM_001001565]	1.36324	1.07895	1.64752	10.0655	10.3726
A_55_P2037454	42635	Etv5	NM_023794	ref|Mus musculus ets variant gene 5 (Etv5), mRNA [NM_023794]	9.3458	9.761	9.25364	10.5899	10.414	10.0318	10.0159	8.96401	8.99985	10.1326	10.2774	7.92713	7.95866	8.35407	10.9033	Etv5	0.809436	0.461786	1.15709	9.52861	5.03623	0.000236486	0.00664997	0.498828	Weak	2	Etv5	-0.0579269	-0.452126	0.336272	9.52861	-0.317856	0.755703	0.948856	-6.14992	Very Weak		Etv5	NM_023794	ref|Mus musculus ets variant gene 5 (Etv5), mRNA [NM_023794]	1.22306	0.76788	1.67824	9.52861	5.81205
A_55_P1991985	53457	Ptprs	NM_001252456	ref|Mus musculus protein tyrosine phosphatase, receptor type, S (Ptprs), transcript variant 4, mRNA [NM_001252456]	9.39842	9.45414	9.61724	10.8986	10.2089	9.81146	10.4335	9.34973	9.67591	10.36	10.7635	8.93363	8.85176	9.09337	11.6927	Ptprs	0.848175	0.420164	1.27619	9.90285	4.28643	0.000909146	0.0174333	-0.864105	Weak	2	Ptprs	0.223646	-0.261673	0.708965	9.90285	0.996778	0.337282	0.795859	-5.7077	Very Weak		Ptprs	NM_001252456	ref|Mus musculus protein tyrosine phosphatase, receptor type, S (Ptprs), transcript variant 4, mRNA [NM_001252456]	1.04893	0.488534	1.60933	9.90285	4.0487
A_51_P447976	36510	Fam46c	NM_001142952	ref|Mus musculus family with sequence similarity 46, member C (Fam46c), mRNA [NM_001142952]	7.12353	6.53135	7.91223	7.69908	7.8136	7.87083	8.51862	7.24983	6.47518	8.54929	7.7619	7.48771	7.33248	6.70315	9.80125	Fam46c	0.786493	0.0756635	1.49732	7.65534	2.39329	0.0327	0.198746	-4.39389	Weak	2	Fam46c	0.180064	-0.625941	0.986068	7.65534	0.48323	0.637066	0.915867	-6.08231	Very Weak		Fam46c	NM_001142952	ref|Mus musculus family with sequence similarity 46, member C (Fam46c), mRNA [NM_001142952]	1.29309	0.362395	2.22378	7.65534	3.00529
A_55_P2296118	21099	9630010G10Rik	AK035845	gb|Mus musculus 16 days neonate cerebellum cDNA, RIKEN full-length enriched library, clone:9630010G10 product:unclassifiable, full insert sequence. [AK035845]	8.63579	8.9864	9.37162	9.92954	9.47765	9.39874	9.76681	8.68971	8.93736	9.53905	10.0949	8.56735	8.42441	8.51003	11.1	9630010G10Rik	0.645246	0.258193	1.0323	9.29529	3.60596	0.00325359	0.043187	-2.14334	Weak	2	9630010G10Rik	0.173801	-0.265075	0.612677	9.29529	0.856595	0.407368	0.8311	-5.83329	Very Weak		9630010G10Rik	AK035845	gb|Mus musculus 16 days neonate cerebellum cDNA, RIKEN full-length enriched library, clone:9630010G10 product:unclassifiable, full insert sequence. [AK035845]	1.00345	0.496678	1.51022	9.29529	4.28301
A_55_P2002376	30266	Srm	NM_009272	ref|Mus musculus spermidine synthase (Srm), mRNA [NM_009272]	10.2297	10.1582	10.108	11.5054	10.8474	10.9618	11.1937	10.3458	10.3624	11.4382	11.3832	10.171	10.3926	10.2103	12.786	Srm	0.961788	0.691283	1.23229	10.8062	7.69077	3.7e-06	0.000333019	4.71412	Weak	2	Srm	0.283624	-0.0231	0.590347	10.8062	2.00014	0.0670882	0.50127	-4.41121	Very Weak		Srm	NM_009272	ref|Mus musculus spermidine synthase (Srm), mRNA [NM_009272]	1.05659	0.702418	1.41077	10.8062	6.45292
A_55_P1968664	27191	NAP111351-1	NAP111351-1	Unknown	8.40033	8.1348	7.74802	8.93595	8.82506	8.69944	9.0539	8.26684	7.7919	9.54173	8.97634	7.88646	8.34978	7.72592	10.2687	NAP111351-1	0.784204	0.36657	1.20184	8.57367	4.06162	0.00137897	0.0237131	-1.28367	Weak	2	NAP111351-1	0.380446	-0.093106	0.853998	8.57367	1.73776	0.106152	0.580821	-4.80542	Very Weak		NAP111351-1	NAP111351-1	Unknown	1.22966	0.682849	1.77647	8.57367	4.86422
A_51_P158876	44783	Dctpp1	NM_023203	ref|Mus musculus dCTP pyrophosphatase 1 (Dctpp1), mRNA [NM_023203]	11.1409	11.1114	11.0339	12.0062	11.9758	11.715	12.1182	11.0406	11.0962	12.1503	11.9969	10.9711	11.1493	10.9954	13.3017	Dctpp1	0.858389	0.663084	1.05369	11.5869	9.50684	3.56e-07	6.63e-05	7.05498	Weak	2	Dctpp1	0.119828	-0.101627	0.341283	11.5869	1.17041	0.263096	0.748504	-5.53011	Very Weak		Dctpp1	NM_023203	ref|Mus musculus dCTP pyrophosphatase 1 (Dctpp1), mRNA [NM_023203]	1.00519	0.749471	1.2609	11.5869	8.50269
A_51_P443508	8736	Ppa1	NM_026438	ref|Mus musculus pyrophosphatase (inorganic) 1 (Ppa1), mRNA [NM_026438]	11.149	10.9924	10.7437	11.7144	11.4765	11.4093	12.0552	10.5376	10.7469	11.912	11.8417	10.796	11.0965	10.6472	13.0608	Ppa1	0.702158	0.368953	1.03536	11.3453	4.55816	0.000553603	0.0122892	-0.363015	Weak	2	Ppa1	0.212971	-0.164847	0.59079	11.3453	1.21928	0.244656	0.734519	-5.47598	Very Weak		Ppa1	NM_026438	ref|Mus musculus pyrophosphatase (inorganic) 1 (Ppa1), mRNA [NM_026438]	1.23457	0.798305	1.67084	11.3453	6.12111
A_51_P227004	24385	Cks1b	NM_016904	ref|Mus musculus CDC28 protein kinase 1b (Cks1b), mRNA [NM_016904]	8.05626	7.80621	7.56095	8.54622	8.76923	8.45856	9.04551	7.94731	7.63549	9.2111	8.89656	7.67759	8.17269	7.62656	9.99041	Cks1b	0.897073	0.521756	1.27239	8.36004	5.17006	0.000187387	0.00560545	0.735024	Weak	2	Cks1b	0.348949	-0.0766195	0.774518	8.36004	1.77361	0.0998236	0.570871	-4.75342	Very Weak		Cks1b	NM_016904	ref|Mus musculus CDC28 protein kinase 1b (Cks1b), mRNA [NM_016904]	1.26243	0.771024	1.75383	8.36004	5.55691
A_55_P2030080	30170	Kdm6b	NM_001017426	ref|Mus musculus KDM1 lysine (K)-specific demethylase 6B (Kdm6b), mRNA [NM_001017426]	9.20453	9.38736	9.89428	10.3536	10.4668	10.3435	10.3717	9.19301	9.19769	10.3162	10.374	9.29872	9.14974	9.59254	11.4673	Kdm6b	0.8885	0.588941	1.18806	9.9074	6.41565	2.42e-05	0.00123212	2.81409	Weak	2	Kdm6b	-0.0387649	-0.378433	0.300903	9.9074	-0.24686	0.808919	0.960676	-6.17052	Very Weak		Kdm6b	NM_001017426	ref|Mus musculus KDM1 lysine (K)-specific demethylase 6B (Kdm6b), mRNA [NM_001017426]	1.14977	0.757558	1.54199	9.9074	6.34094
A_51_P461067	21263	ENSMUST00000103420	ENSMUST00000103420	ens|immunoglobulin heavy constant gamma 1 (G1m marker) [Source:MGI Symbol;Acc:MGI:96446] [ENSMUST00000103420]	6.30741	6.21518	6.07061	7.44358	7.00264	6.64122	7.47063	6.06218	6.10971	8.39601	7.0734	6.49726	6.19887	6.27978	8.38463	ENSMUST00000103420	0.913401	0.32106	1.50574	6.81021	3.33545	0.00545013	0.0614862	-2.60353	Weak	2	ENSMUST00000103420	0.595191	-0.0373227	1.2277	6.81021	2.03541	0.0629845	0.49142	-4.35602	Very Weak		ENSMUST00000103420	ENSMUST00000103420	ens|immunoglobulin heavy constant gamma 1 (G1m marker) [Source:MGI Symbol;Acc:MGI:96446] [ENSMUST00000103420]	1.64876	0.918397	2.37912	6.81021	4.88297
A_55_P1987730	39404	Fam213a	NM_027464	ref|Mus musculus family with sequence similarity 213, member A (Fam213a), mRNA [NM_027464]	11.0181	10.7816	10.8241	11.7537	11.9156	11.6599	11.6248	10.9029	10.8597	12.0269	11.8106	10.6332	10.6401	10.9494	12.7968	Fam213a	0.863896	0.644659	1.08313	11.3465	8.52338	1.21e-06	0.000154825	5.83705	Weak	2	Fam213a	0.180277	-0.0683152	0.428869	11.3465	1.56862	0.141035	0.638136	-5.04183	Very Weak		Fam213a	NM_027464	ref|Mus musculus family with sequence similarity 213, member A (Fam213a), mRNA [NM_027464]	1.03744	0.750392	1.32449	11.3465	7.81758
A_52_P326354	17388	Erf	NM_010155	ref|Mus musculus Ets2 repressor factor (Erf), mRNA [NM_010155]	8.88856	9.04346	9.90507	10.1131	10.0156	9.75107	9.90175	8.97671	8.91344	9.91655	10.3231	9.39332	9.04073	8.84207	11.0581	Erf	0.66633	0.21297	1.11969	9.6055	3.17915	0.00735054	0.075463	-2.95098	Weak	2	Erf	0.17446	-0.339602	0.688523	9.6055	0.734086	0.476085	0.862262	-5.92914	Very Weak		Erf	NM_010155	ref|Mus musculus Ets2 repressor factor (Erf), mRNA [NM_010155]	1.17475	0.58116	1.76834	9.6055	4.2808
A_55_P2010271	49053	Samsn1	NM_023380	ref|Mus musculus SAM domain, SH3 domain and nuclear localization signals, 1 (Samsn1), mRNA [NM_023380]	10.5835	10.5544	10.0942	11.0107	11.1639	10.8935	11.85	10.3402	10.2575	11.82	11.1317	10.0482	10.8947	10.1634	12.3125	Samsn1	0.818828	0.270137	1.36752	10.8746	3.22797	0.00669461	0.0706692	-2.85889	Weak	2	Samsn1	0.246342	-0.375815	0.8685	10.8746	0.856455	0.407442	0.8311	-5.83341	Very Weak		Samsn1	NM_023380	ref|Mus musculus SAM domain, SH3 domain and nuclear localization signals, 1 (Samsn1), mRNA [NM_023380]	1.17704	0.458629	1.89544	10.8746	3.54393
A_66_P136186	53501	Wee1	NM_009516	ref|Mus musculus WEE 1 homolog 1 (S. pombe) (Wee1), mRNA [NM_009516]	7.3218	7.30003	7.30521	8.30568	7.91197	8.0199	8.12016	7.10656	7.3564	8.31276	8.44374	7.46331	6.94168	7.02514	9.03016	Wee1	0.780411	0.513518	1.0473	7.73097	6.32486	2.79e-05	0.00136907	2.67005	Weak	2	Wee1	0.288824	-0.013805	0.591453	7.73097	2.06437	0.0597892	0.4837	-4.31034	Very Weak		Wee1	NM_009516	ref|Mus musculus WEE 1 homolog 1 (S. pombe) (Wee1), mRNA [NM_009516]	1.14677	0.797321	1.49621	7.73097	7.09841
A_55_P1968723	20928	Ccrn4l	NM_009834	ref|Mus musculus CCR4 carbon catabolite repression 4-like (S. cerevisiae) (Ccrn4l), mRNA [NM_009834]	7.68724	7.82745	8.11398	8.76995	8.44823	8.59676	8.8249	7.63619	7.58653	8.59068	8.80592	7.97159	7.84696	7.25352	9.45231	Ccrn4l	0.783738	0.440099	1.12738	8.22748	4.93326	0.000283317	0.00765207	0.31554	Weak	2	Ccrn4l	0.0383391	-0.351311	0.427989	8.22748	0.21283	0.8348	0.967182	-6.17858	Very Weak		Ccrn4l	NM_009834	ref|Mus musculus CCR4 carbon catabolite repression 4-like (S. cerevisiae) (Ccrn4l), mRNA [NM_009834]	1.08694	0.637011	1.53687	8.22748	5.22549
A_51_P337230	19308	Galnt14	NM_027864	ref|Mus musculus UDP-N-acetyl-alpha-D-galactosamine:polypeptide N-acetylgalactosaminyltransferase 14 (Galnt14), mRNA [NM_027864]	7.33211	8.14833	7.96167	9.11643	8.55479	8.78446	8.30238	7.75084	7.29352	8.77755	9.11144	7.83747	7.45207	7.64619	9.35015	Galnt14	0.875477	0.411331	1.33962	8.22796	4.07996	0.00133263	0.0231409	-1.2493	Weak	2	Galnt14	0.254981	-0.271311	0.781274	8.22796	1.04797	0.313975	0.780428	-5.6578	Very Weak		Galnt14	NM_027864	ref|Mus musculus UDP-N-acetyl-alpha-D-galactosamine:polypeptide N-acetylgalactosaminyltransferase 14 (Galnt14), mRNA [NM_027864]	1.42232	0.814607	2.03003	8.22796	5.06251
A_55_P2021054	28814	Elp5	NM_018740	ref|Mus musculus elongator acetyltransferase complex subunit 5 (Elp5), transcript variant 1, mRNA [NM_018740]	9.91062	10.035	9.72807	10.7732	10.676	10.5045	11.0492	10.0806	9.95532	11.2694	10.8652	9.81726	10.1401	9.89176	11.6152	Elp5	0.859508	0.566404	1.15261	10.4208	6.343	2.71e-05	0.00134555	2.69893	Weak	2	Elp5	0.316584	-0.0157632	0.648932	10.4208	2.06045	0.0602129	0.484655	-4.31654	Very Weak		Elp5	NM_018740	ref|Mus musculus elongator acetyltransferase complex subunit 5 (Elp5), transcript variant 1, mRNA [NM_018740]	1.04933	0.66557	1.43309	10.4208	5.91448
A_52_P622850	22543	Hes5	NM_010419	ref|Mus musculus hairy and enhancer of split 5 (Drosophila) (Hes5), mRNA [NM_010419]	9.97099	9.60781	9.86407	10.7654	10.6999	10.6282	10.53	9.81233	9.66751	10.6778	11.0392	9.86224	9.73776	10.047	11.3875	Hes5	0.841595	0.598314	1.08488	10.2865	7.48275	4.96e-06	0.000405862	4.41947	Weak	2	Hes5	0.202579	-0.0732759	0.478433	10.2865	1.58847	0.136483	0.631276	-5.01489	Very Weak		Hes5	NM_010419	ref|Mus musculus hairy and enhancer of split 5 (Drosophila) (Hes5), mRNA [NM_010419]	1.11854	0.800015	1.43707	10.2865	7.59573
A_55_P2138966	17837	Nab2	NM_001122895	ref|Mus musculus Ngfi-A binding protein 2 (Nab2), transcript variant 2, mRNA [NM_001122895]	6.43924	6.43656	6.63968	7.47527	7.53327	7.47918	7.13995	6.32054	6.35251	7.29282	7.65679	6.53269	6.32057	6.63174	7.99035	Nab2	0.901756	0.651091	1.15242	6.94941	7.78147	3.26e-06	0.000305096	4.84078	Weak	2	Nab2	0.0678901	-0.216337	0.352117	6.94941	0.516663	0.614172	0.910247	-6.06536	Very Weak		Nab2	NM_001122895	ref|Mus musculus Ngfi-A binding protein 2 (Nab2), transcript variant 2, mRNA [NM_001122895]	1.13828	0.810082	1.46648	6.94941	7.50204
A_55_P2003753	43732	Sh2d5	NM_001099631	ref|Mus musculus SH2 domain containing 5 (Sh2d5), mRNA [NM_001099631]	6.54778	6.42426	6.28375	7.41946	7.16426	6.99244	7.47278	6.4623	6.26304	7.63989	7.34358	6.32609	6.0362	6.4479	7.71873	Sh2d5	0.843638	0.554407	1.13287	6.83616	6.30924	2.86e-05	0.00139172	2.64515	Weak	2	Sh2d5	0.229504	-0.098453	0.55746	6.83616	1.5137	0.154317	0.655207	-5.11519	Very Weak		Sh2d5	NM_001099631	ref|Mus musculus SH2 domain containing 5 (Sh2d5), mRNA [NM_001099631]	1.12907	0.750378	1.50776	6.83616	6.44912
A_55_P2124026	35573	Synj2	NM_001113353	ref|Mus musculus synaptojanin 2 (Synj2), transcript variant 1, mRNA [NM_001113353]	8.17772	7.9673	8.09301	9.15674	8.8108	8.87723	8.91312	7.87225	8.02985	9.27982	9.02845	8.31745	8.08727	8.08116	9.58772	Synj2	0.860127	0.64139	1.07886	8.55199	8.50562	1.24e-06	0.000157237	5.814	Weak	2	Synj2	0.214666	-0.033358	0.462691	8.55199	1.87213	0.0841321	0.538573	-4.60736	Very Weak		Synj2	NM_001113353	ref|Mus musculus synaptojanin 2 (Synj2), transcript variant 1, mRNA [NM_001113353]	1.20309	0.916692	1.48948	8.55199	9.08654
A_55_P2024461	28867	Tbkbp1	NM_198100	ref|Mus musculus TBK1 binding protein 1 (Tbkbp1), mRNA [NM_198100]	7.6948	7.40768	7.19431	8.61226	8.30022	8.11326	8.69337	7.82588	7.23211	8.74611	8.27288	6.88083	8.13651	7.35088	10.2497	Tbkbp1	0.997512	0.434209	1.56082	8.04739	3.83038	0.00212742	0.0324543	-1.71882	Weak	2	Tbkbp1	0.0797187	-0.559007	0.718444	8.04739	0.269967	0.791474	0.956828	-6.16438	Very Weak		Tbkbp1	NM_198100	ref|Mus musculus TBK1 binding protein 1 (Tbkbp1), mRNA [NM_198100]	0.980499	0.242962	1.71804	8.04739	2.8756
A_55_P2065465	50581	Mettl1	NM_010792	ref|Mus musculus methyltransferase like 1 (Mettl1), mRNA [NM_010792]	9.32876	8.96835	8.74541	10.1036	10.0015	9.45383	10.0128	9.38488	9.42345	10.5306	10.1336	8.68383	9.358	9.40631	11.2999	Mettl1	0.87874	0.442258	1.31522	9.65565	4.35471	0.000801962	0.0159207	-0.737526	Weak	2	Mettl1	0.439159	-0.0557656	0.934084	9.65565	1.91932	0.0774355	0.525577	-4.53584	Very Weak		Mettl1	NM_010792	ref|Mus musculus methyltransferase like 1 (Mettl1), mRNA [NM_010792]	0.927903	0.356413	1.49939	9.65565	3.51204
A_52_P596008	31158	Zeb2	NM_015753	ref|Mus musculus zinc finger E-box binding homeobox 2 (Zeb2), transcript variant 2, mRNA [NM_015753]	8.32796	8.6532	8.48416	9.28078	9.26067	8.84496	9.62774	8.54502	8.73157	9.72655	9.47426	8.47501	8.18073	7.86223	10.2432	Zeb2	0.765098	0.392913	1.13728	8.91454	4.44655	0.000678	0.0142338	-0.567942	Weak	2	Zeb2	0.34687	-0.0751478	0.768888	8.91454	1.77788	0.0990931	0.569561	-4.74718	Very Weak		Zeb2	NM_015753	ref|Mus musculus zinc finger E-box binding homeobox 2 (Zeb2), transcript variant 2, mRNA [NM_015753]	0.962113	0.474809	1.44942	8.91454	4.27062
A_51_P378856	27128	Pfkp	NM_019703	ref|Mus musculus phosphofructokinase, platelet (Pfkp), mRNA [NM_019703]	9.44208	9.18052	9.30085	10.4385	10.0431	9.90367	10.1363	9.36735	9.39192	10.3178	10.1697	9.19418	9.25151	9.31704	11.2881	Pfkp	0.822571	0.586975	1.05817	9.78284	7.55216	4.49e-06	0.000380922	4.51843	Weak	2	Pfkp	0.11337	-0.153771	0.380511	9.78284	0.917959	0.375557	0.814711	-5.78035	Very Weak		Pfkp	NM_019703	ref|Mus musculus phosphofructokinase, platelet (Pfkp), mRNA [NM_019703]	0.864125	0.555657	1.17259	9.78284	6.05944
A_55_P1953593	41753	Ece2	NM_025462	ref|Mus musculus endothelin converting enzyme 2 (Ece2), transcript variant 3, mRNA [NM_025462]	9.27539	9.24655	9.40336	10.276	10.1052	9.84936	10.4306	9.32771	9.45372	10.3177	10.4543	9.34892	9.4221	9.21711	11.2597	Ece2	0.856848	0.607354	1.10634	9.82585	7.42863	5.35e-06	0.000424855	4.34187	Weak	2	Ece2	0.220707	-0.0621928	0.503607	9.82585	1.68752	0.115622	0.599265	-4.87723	Very Weak		Ece2	NM_025462	ref|Mus musculus endothelin converting enzyme 2 (Ece2), transcript variant 3, mRNA [NM_025462]	0.995275	0.66861	1.32194	9.82585	6.59032
A_55_P1977802	7717	Folr4	NM_176807	ref|Mus musculus folate receptor 4 (delta) (Folr4), transcript variant 2, mRNA [NM_176807]	8.07783	7.86381	7.89063	9.34615	8.60079	8.50237	8.70526	7.9351	7.98363	8.91563	8.84611	7.73337	7.87428	7.94499	9.75028	Folr4	0.844549	0.504824	1.18427	8.39802	5.37728	0.000131329	0.00429925	1.09602	Weak	2	Folr4	0.092232	-0.29298	0.477444	8.39802	0.517901	0.613332	0.910188	-6.06471	Very Weak		Folr4	NM_176807	ref|Mus musculus folate receptor 4 (delta) (Folr4), transcript variant 2, mRNA [NM_176807]	0.921512	0.476707	1.36632	8.39802	4.48123
A_66_P110490	53186	Polr3h	NM_030229	ref|Mus musculus polymerase (RNA) III (DNA directed) polypeptide H (Polr3h), mRNA [NM_030229]	9.0673	8.98375	8.72901	10.0657	9.85781	9.46503	9.31997	9.03652	9.18411	10.1198	9.96706	8.63286	9.03949	8.90454	10.6559	Polr3h	0.750454	0.399149	1.10176	9.40193	4.62067	0.000494514	0.0113442	-0.248813	Weak	2	Polr3h	0.366294	-0.0320487	0.764637	9.40193	1.98902	0.068433	0.504653	-4.42852	Very Weak		Polr3h	NM_030229	ref|Mus musculus polymerase (RNA) III (DNA directed) polypeptide H (Polr3h), mRNA [NM_030229]	0.933119	0.473152	1.39309	9.40193	4.3881
A_52_P518808	11606	Mmd	ENSMUST00000134929	ens|monocyte to macrophage differentiation-associated [Source:MGI Symbol;Acc:MGI:1914718] [ENSMUST00000134929]	9.54996	9.34591	9.07165	9.97082	10.5312	9.85049	9.95627	9.37716	9.41755	10.3893	10.2116	8.46524	8.70728	9.11284	10.4999	Mmd	0.754699	0.373572	1.13582	9.63048	4.28322	0.000914541	0.0174834	-0.870072	Weak	2	Mmd	0.223221	-0.208935	0.655378	9.63048	1.11727	0.284342	0.76281	-5.58694	Very Weak		Mmd	ENSMUST00000134929	ens|monocyte to macrophage differentiation-associated [Source:MGI Symbol;Acc:MGI:1914718] [ENSMUST00000134929]	0.903068	0.404057	1.40208	9.63048	3.91449
A_55_P2173837	16600	Mpp6	NM_001164734	ref|Mus musculus membrane protein, palmitoylated 6 (MAGUK p55 subfamily member 6) (Mpp6), transcript variant 1, mRNA [NM_001164734]	10.0356	10.2268	10.1703	10.8925	11.0614	10.8686	11.0786	10.2674	10.217	11.1709	11.0755	10.3686	10.1589	10.0987	11.9408	Mpp6	0.831028	0.649126	1.01293	10.6421	9.88196	2.29e-07	4.76e-05	7.49105	Weak	2	Mpp6	0.14798	-0.0582775	0.354238	10.6421	1.55188	0.144975	0.642896	-5.06437	Very Weak		Mpp6	NM_001164734	ref|Mus musculus membrane protein, palmitoylated 6 (MAGUK p55 subfamily member 6) (Mpp6), transcript variant 1, mRNA [NM_001164734]	0.881027	0.642861	1.11919	10.6421	8.00156
A_55_P2044282	53923	Mpp6	NM_001164734	ref|Mus musculus membrane protein, palmitoylated 6 (MAGUK p55 subfamily member 6) (Mpp6), transcript variant 1, mRNA [NM_001164734]	10.8411	10.8491	10.864	11.6878	11.8422	11.6225	11.7549	10.9694	11.0092	11.8708	11.8569	11.1902	10.8344	10.8578	12.6911	Mpp6	0.87545	0.690499	1.0604	11.3828	10.2386	1.52e-07	3.66e-05	7.89193	Weak	2	Mpp6	0.136991	-0.0727242	0.346706	11.3828	1.41295	0.181443	0.684234	-5.24501	Very Weak		Mpp6	NM_001164734	ref|Mus musculus membrane protein, palmitoylated 6 (MAGUK p55 subfamily member 6) (Mpp6), transcript variant 1, mRNA [NM_001164734]	0.874556	0.632398	1.11671	11.3828	7.81185
A_30_P01026900	50151	chr12:12916233-12919835_F	chr12:12916233-12919835_F	lincRNA:chr12:12916233-12919835 forward strand	7.42616	7.57906	7.33726	8.8664	8.08142	8.24506	8.27449	7.58996	7.5411	8.34607	8.43429	7.50627	7.19307	7.57079	9.14953	chr12:12916233-12919835_F	0.919352	0.585297	1.25341	7.94273	5.95291	5.05e-05	0.00210379	2.06752	Weak	2	chr12:12916233-12919835_F	0.0233352	-0.355448	0.402118	7.94273	0.133256	0.896056	0.979633	-6.19279	Very Weak		chr12:12916233-12919835_F	chr12:12916233-12919835_F	lincRNA:chr12:12916233-12919835 forward strand	0.824651	0.387271	1.26203	7.94273	4.07827
A_66_P105422	38164	Lonrf3	NM_028894	ref|Mus musculus LON peptidase N-terminal domain and ring finger 3 (Lonrf3), mRNA [NM_028894]	6.04639	6.02923	6.0484	7.11615	6.91337	6.56962	6.6909	6.09901	5.99647	6.99509	7.03442	6.10332	6.08635	6.06344	7.6776	Lonrf3	0.780781	0.553574	1.00799	6.49798	7.43313	5.32e-06	0.000424143	4.35825	Weak	2	Lonrf3	0.192245	-0.0595557	0.444046	6.49798	1.65144	0.122873	0.609078	-4.92798	Very Weak		Lonrf3	NM_028894	ref|Mus musculus LON peptidase N-terminal domain and ring finger 3 (Lonrf3), mRNA [NM_028894]	0.922448	0.574166	1.27073	6.49798	5.72896
A_30_P01033227	45730	chr16:84702353-84710928_F	chr16:84702353-84710928_F	lincRNA:chr16:84702353-84710928 forward strand	6.82961	6.58914	6.6028	7.37725	7.48423	7.33434	7.81584	6.7676	6.44737	7.45144	7.51269	6.31821	6.32037	6.54573	7.92907	chr16:84702353-84710928_F	0.829066	0.568127	1.09001	7.02171	6.87252	1.21e-05	0.000741455	3.52104	Weak	2	chr16:84702353-84710928_F	-0.0208513	-0.316728	0.275025	7.02171	-0.152436	0.881212	0.976441	-6.18996	Very Weak		chr16:84702353-84710928_F	chr16:84702353-84710928_F	lincRNA:chr16:84702353-84710928 forward strand	0.874582	0.532933	1.21623	7.02171	5.53714
A_55_P2045792	14640	Pes1	NM_022889	ref|Mus musculus pescadillo homolog 1, containing BRCT domain (zebrafish) (Pes1), mRNA [NM_022889]	9.98764	9.95722	10.4896	10.977	10.7863	10.8944	11.0052	9.90845	10.2447	10.9072	11.1776	10.3839	10.3316	10.1143	11.797	Pes1	0.770889	0.480865	1.06091	10.5975	5.7494	7.04e-05	0.00268337	1.72942	Weak	2	Pes1	0.126738	-0.202119	0.455595	10.5975	0.833616	0.419731	0.838441	-5.85228	Very Weak		Pes1	NM_022889	ref|Mus musculus pescadillo homolog 1, containing BRCT domain (zebrafish) (Pes1), mRNA [NM_022889]	0.965864	0.586133	1.34559	10.5975	5.50181
A_51_P245368	10878	Abcb1b	NM_011075	ref|Mus musculus ATP-binding cassette, sub-family B (MDR/TAP), member 1B (Abcb1b), mRNA [NM_011075]	7.01874	6.69309	7.00636	7.19131	7.81694	7.2619	7.79848	6.44597	6.45981	8.77445	7.42758	6.63353	6.7752	6.97692	8.50958	Abcb1b	0.611095	0.05999	1.1622	7.25266	2.3985	0.0323838	0.197717	-4.38472	Weak	2	Abcb1b	0.583858	-0.0410362	1.20875	7.25266	2.021	0.0646324	0.495925	-4.37863	Very Weak		Abcb1b	NM_011075	ref|Mus musculus ATP-binding cassette, sub-family B (MDR/TAP), member 1B (Abcb1b), mRNA [NM_011075]	1.64813	0.92656	2.36969	7.25266	4.9406
A_51_P436817	22751	Dos	NM_001195268	ref|Mus musculus downstream of Stk11 (Dos), transcript variant 1, mRNA [NM_001195268]	8.39126	8.05454	7.75385	9.41469	8.85134	8.94253	8.90569	8.15044	7.6031	9.32443	9.0767	7.93401	8.76762	8.37585	9.85548	Dos	0.962011	0.503619	1.4204	8.62677	4.5395	0.000572628	0.0125952	-0.39719	Weak	2	Dos	0.172005	-0.347764	0.691773	8.62677	0.715808	0.486921	0.867444	-5.94229	Very Weak		Dos	NM_001195268	ref|Mus musculus downstream of Stk11 (Dos), transcript variant 1, mRNA [NM_001195268]	1.3238	0.723619	1.92397	8.62677	4.77098
A_51_P456957	4320	Pex11a	NM_011068	ref|Mus musculus peroxisomal biogenesis factor 11 alpha (Pex11a), mRNA [NM_011068]	7.06122	7.18097	6.77591	7.83056	8.00617	7.36254	7.99747	7.31182	6.9027	8.58633	7.67818	6.70379	7.19099	6.84784	8.37198	Pex11a	0.793155	0.323983	1.26233	7.4539	3.65672	0.00295461	0.0406229	-2.0472	Weak	2	Pex11a	0.333072	-0.198919	0.865063	7.4539	1.35425	0.199004	0.699241	-5.3177	Very Weak		Pex11a	NM_011068	ref|Mus musculus peroxisomal biogenesis factor 11 alpha (Pex11a), mRNA [NM_011068]	1.025	0.410709	1.63929	7.4539	3.60924
A_51_P124748	2717	Tgfb3	NM_009368	ref|Mus musculus transforming growth factor, beta 3 (Tgfb3), mRNA [NM_009368]	8.52568	8.00296	8.58613	9.03598	9.44328	9.09434	9.1695	7.45073	7.31034	9.67943	8.42227	7.59831	8.12485	8.97576	9.6862	Tgfb3	0.814186	0.142447	1.48593	8.60705	2.62173	0.02129	0.152366	-3.98546	Weak	2	Tgfb3	-0.134923	-0.896604	0.626758	8.60705	-0.383159	0.707869	0.936286	-6.12648	Very Weak		Tgfb3	NM_009368	ref|Mus musculus transforming growth factor, beta 3 (Tgfb3), mRNA [NM_009368]	1.67032	0.790806	2.54983	8.60705	4.10793
A_55_P2086810	52027	Sp140	NM_001013817	ref|Mus musculus Sp140 nuclear body protein (Sp140), mRNA [NM_001013817]	9.12591	8.74146	8.80068	9.82926	9.44559	9.39666	9.63314	8.60345	8.53915	9.56328	9.78507	8.48769	9.18675	8.73922	10.2546	Sp140	0.686814	0.350019	1.02361	9.20879	4.41102	0.000723431	0.0149177	-0.633465	Weak	2	Sp140	0.0980092	-0.283881	0.479899	9.20879	0.555129	0.588345	0.903424	-6.04452	Very Weak		Sp140	NM_001013817	ref|Mus musculus Sp140 nuclear body protein (Sp140), mRNA [NM_001013817]	1.10287	0.661901	1.54384	9.20879	5.40981
A_51_P279437	29082	Mfsd2a	NM_029662	ref|Mus musculus major facilitator superfamily domain containing 2A (Mfsd2a), mRNA [NM_029662]	7.03492	6.76244	6.14944	7.28067	7.2656	7.10434	7.69347	6.56473	6.42024	7.90096	7.44567	6.56587	7.08913	6.71	8.23502	Mfsd2a	0.687085	0.246099	1.12807	7.0815	3.37016	0.00510021	0.0584995	-2.59005	Weak	2	Mfsd2a	0.337299	-0.162732	0.83733	7.0815	1.4591	0.168559	0.671669	-5.18633	Very Weak		Mfsd2a	NM_029662	ref|Mus musculus major facilitator superfamily domain containing 2A (Mfsd2a), mRNA [NM_029662]	1.18083	0.603447	1.75822	7.0815	4.42372
A_55_P1981167	9645	C130026I21Rik	NM_175219	ref|Mus musculus RIKEN cDNA C130026I21 gene (C130026I21Rik), transcript variant 1, mRNA [NM_175219]	7.92669	7.72512	7.81498	8.58847	8.30298	8.61618	8.68743	7.768	7.70211	8.81914	8.66014	6.97641	7.74702	7.71416	8.88789	C130026I21Rik	0.726499	0.383135	1.06986	8.12912	4.57664	0.000535412	0.0119802	-0.329218	Weak	2	C130026I21Rik	0.190879	-0.198459	0.580217	8.12912	1.06047	0.308468	0.776402	-5.6453	Very Weak		C130026I21Rik	NM_175219	ref|Mus musculus RIKEN cDNA C130026I21 gene (C130026I21Rik), transcript variant 1, mRNA [NM_175219]	1.00459	0.555017	1.45415	8.12912	4.83344
A_51_P125135	5417	Cdca5	NM_026410	ref|Mus musculus cell division cycle associated 5 (Cdca5), mRNA [NM_026410]	7.63025	7.2525	6.90184	7.98088	7.75189	7.6714	8.24221	7.37438	7.02234	8.68172	7.8807	7.16098	7.57953	6.77969	8.57973	Cdca5	0.650065	0.140957	1.15917	7.63267	2.76193	0.0163173	0.128273	-3.72933	Weak	2	Cdca5	0.369614	-0.20766	0.946888	7.63267	1.38494	0.189655	0.691232	-5.27997	Very Weak		Cdca5	NM_026410	ref|Mus musculus cell division cycle associated 5 (Cdca5), mRNA [NM_026410]	1.08286	0.416277	1.74943	7.63267	3.51386
A_51_P484880	7892	Bcl2l11	NM_207680	ref|Mus musculus BCL2-like 11 (apoptosis facilitator) (Bcl2l11), transcript variant 1, mRNA [NM_207680]	6.71731	6.63141	6.9942	7.80631	7.56562	7.44102	7.47538	6.54677	6.51212	7.56642	7.67175	6.91092	6.4765	6.53267	8.00147	Bcl2l11	0.79111	0.528217	1.054	7.12333	6.50913	2.09e-05	0.00110429	2.96118	Weak	2	Bcl2l11	0.0469989	-0.251094	0.345092	7.12333	0.341038	0.73859	0.944188	-6.14209	Very Weak		Bcl2l11	NM_207680	ref|Mus musculus BCL2-like 11 (apoptosis facilitator) (Bcl2l11), transcript variant 1, mRNA [NM_207680]	1.08964	0.745434	1.43385	7.12333	6.84744
A_51_P369628	51775	Ptov1	NM_133949	ref|Mus musculus prostate tumor over expressed gene 1 (Ptov1), mRNA [NM_133949]	6.94314	7.72978	7.98798	8.75266	8.60168	8.54852	7.84517	7.44109	7.41146	9.11742	8.95857	8.01188	7.28421	6.98746	8.48987	Ptov1	0.883373	0.281505	1.48524	8.00739	3.17474	0.00741288	0.0759277	-2.95929	Weak	2	Ptov1	0.600987	-0.0814657	1.28344	8.00739	1.90484	0.0794373	0.530514	-4.55789	Very Weak		Ptov1	NM_133949	ref|Mus musculus prostate tumor over expressed gene 1 (Ptov1), mRNA [NM_133949]	1.61172	0.823689	2.39975	8.00739	4.42397
A_55_P2137077	25275	ENSMUST00000179211	ENSMUST00000179211	Unknown	6.72965	6.76387	7.09819	7.53656	7.61293	7.58351	7.86853	6.53106	6.41056	7.54183	7.94224	6.58949	6.58504	6.58989	7.63923	ENSMUST00000179211	0.786477	0.537851	1.0351	7.13484	6.84233	1.26e-05	0.000760912	3.47523	Weak	2	ENSMUST00000179211	0.0916539	-0.190262	0.37357	7.13484	0.703228	0.494464	0.869919	-5.95116	Very Weak		ENSMUST00000179211	ENSMUST00000179211	Unknown	1.27123	0.945699	1.59676	7.13484	8.44694
A_30_P01024184	54473	chr1:87348082-87409907_F	chr1:87348082-87409907_F	lincRNA:chr1:87348082-87409907 forward strand	9.93859	9.42877	9.69769	10.7211	10.2875	10.2606	10.44	9.32993	9.38712	10.3967	10.6929	9.47936	9.77162	9.65683	10.6846	chr1:87348082-87409907_F	0.738954	0.44489	1.03302	10.0116	5.43552	0.000118968	0.00398768	1.19644	Weak	2	chr1:87348082-87409907_F	0.117513	-0.215923	0.45095	10.0116	0.762324	0.459639	0.855306	-5.90824	Very Weak		chr1:87348082-87409907_F	chr1:87348082-87409907_F	lincRNA:chr1:87348082-87409907 forward strand	1.18629	0.801266	1.57131	10.0116	6.66457
A_30_P01020606	24851	chr8:119090566-119097735_R	chr8:119090566-119097735_R	lincRNA:chr8:119090566-119097735 reverse strand	7.95704	7.86129	7.49652	8.3455	8.76226	8.55803	8.489	7.77379	7.67202	8.83111	8.72175	7.91818	7.68227	7.94805	8.89495	chr8:119090566-119097735_R	0.767079	0.507979	1.02618	8.19412	6.4038	2.47e-05	0.00125127	2.79537	Weak	2	chr8:119090566-119097735_R	0.237735	-0.0560574	0.531526	8.19412	1.75032	0.103896	0.57687	-4.78727	Very Weak		chr8:119090566-119097735_R	chr8:119090566-119097735_R	lincRNA:chr8:119090566-119097735 reverse strand	1.05352	0.714283	1.39277	8.19412	6.7174
A_55_P2086811	14985	Sp140	NM_001013817	ref|Mus musculus Sp140 nuclear body protein (Sp140), mRNA [NM_001013817]	12.0728	11.9595	11.9926	12.9707	12.6793	12.7105	13.0291	11.7456	11.4816	12.8006	13.0468	11.9534	12.2384	11.9104	13.07	Sp140	0.839106	0.593086	1.08513	12.3774	7.37754	5.76e-06	0.000447493	4.26824	Weak	2	Sp140	0.0762809	-0.20268	0.355242	12.3774	0.591477	0.564467	0.895335	-6.02353	Very Weak		Sp140	NM_001013817	ref|Mus musculus Sp140 nuclear body protein (Sp140), mRNA [NM_001013817]	1.31008	0.987964	1.6322	12.3774	8.79733
A_55_P2148210	30529	Havcr1	NM_001166631	ref|Mus musculus hepatitis A virus cellular receptor 1 (Havcr1), transcript variant 2, mRNA [NM_001166631]	6.08074	6.25069	5.94191	7.1498	6.85915	6.45174	6.86844	5.92453	6.06432	7.28507	6.83915	6.0787	6.01461	6.10426	7.08264	Havcr1	0.726434	0.409569	1.0433	6.46638	4.95892	0.000270806	0.00738484	0.38156	Weak	2	Havcr1	0.229831	-0.119719	0.579382	6.46638	1.42221	0.178793	0.681684	-5.23334	Very Weak		Havcr1	NM_001166631	ref|Mus musculus hepatitis A virus cellular receptor 1 (Havcr1), transcript variant 2, mRNA [NM_001166631]	1.13374	0.640123	1.62736	6.46638	4.96808
A_52_P391110	11897	Ryr1	NM_009109	ref|Mus musculus ryanodine receptor 1, skeletal muscle (Ryr1), mRNA [NM_009109]	9.06736	9.21312	8.53207	9.77201	9.95407	9.3611	9.62733	8.33073	8.41569	9.44736	9.31904	8.2199	8.86748	8.8041	9.64149	Ryr1	0.741111	0.337631	1.14459	9.10486	3.97308	0.00162707	0.0267101	-1.44991	Weak	2	Ryr1	-0.295433	-0.752935	0.16207	9.10486	-1.39679	0.186145	0.688255	-5.26525	Very Weak		Ryr1	NM_009109	ref|Mus musculus ryanodine receptor 1, skeletal muscle (Ryr1), mRNA [NM_009109]	1.00998	0.481706	1.53826	9.10486	4.1354
A_55_P2034033	3660	Il12rb1	NM_008353	ref|Mus musculus interleukin 12 receptor, beta 1 (Il12rb1), mRNA [NM_008353]	9.17451	8.33933	7.64629	9.146	8.94641	8.61033	9.62417	8.49423	8.2499	9.42456	9.16822	8.04913	8.79269	8.22196	10.3223	Il12rb1	0.695018	0.0223027	1.36773	8.814	2.23476	0.0438507	0.239001	-4.6691	Weak	2	Il12rb1	0.214662	-0.548125	0.97745	8.814	0.60872	0.553324	0.892588	-6.01312	Very Weak		Il12rb1	NM_008353	ref|Mus musculus interleukin 12 receptor, beta 1 (Il12rb1), mRNA [NM_008353]	0.924327	0.0435352	1.80512	8.814	2.26996
A_51_P344878	24049	Thop1	NM_022653	ref|Mus musculus thimet oligopeptidase 1 (Thop1), mRNA [NM_022653]	7.99329	7.8411	7.56277	9.15508	8.30518	8.31455	8.54611	7.9093	7.84079	8.61649	8.95181	7.89864	8.16792	7.87685	9.57181	Thop1	0.781176	0.385047	1.1773	8.30345	4.26558	0.000944747	0.0178616	-0.902844	Weak	2	Thop1	0.203921	-0.245246	0.653088	8.30345	0.982019	0.344228	0.798676	-5.7217	Very Weak		Thop1	NM_022653	ref|Mus musculus thimet oligopeptidase 1 (Thop1), mRNA [NM_022653]	0.909107	0.390453	1.42776	8.30345	3.79143
A_30_P01031715	43000	chr12:117623500-117643575_R	chr12:117623500-117643575_R	lincRNA:chr12:117623500-117643575 reverse strand	8.39063	7.98543	7.20666	8.64462	8.76002	8.61277	8.67508	8.19842	7.84193	9.25304	8.41247	7.18185	7.95442	7.61067	9.12382	chr12:117623500-117643575_R	0.812217	0.246372	1.37806	8.25679	3.10485	0.00847456	0.0829295	-3.09086	Weak	2	chr12:117623500-117643575_R	0.159633	-0.481975	0.801241	8.25679	0.538169	0.599663	0.905929	-6.05389	Very Weak		chr12:117623500-117643575_R	chr12:117623500-117643575_R	lincRNA:chr12:117623500-117643575 reverse strand	0.812583	0.0717181	1.55345	8.25679	2.37243
A_55_P2006133	54022	Tmc6	NM_181321	ref|Mus musculus transmembrane channel-like gene family 6 (Tmc6), transcript variant 2, mRNA [NM_181321]	9.44905	8.82955	8.81212	9.9918	9.31689	9.60084	9.612	9.69073	8.70945	10.1519	10.0546	8.71738	9.3152	9.22505	10.6123	Tmc6	0.600144	0.086531	1.11376	9.47259	2.52746	0.0254339	0.171048	-4.15549	Weak	2	Tmc6	0.472857	-0.109526	1.05524	9.47259	1.75625	0.102845	0.575595	-4.77868	Very Weak		Tmc6	NM_181321	ref|Mus musculus transmembrane channel-like gene family 6 (Tmc6), transcript variant 2, mRNA [NM_181321]	0.90315	0.230672	1.57563	9.47259	2.90501
A_30_P01021644	37583	chr12:117623500-117643575_R	chr12:117623500-117643575_R	lincRNA:chr12:117623500-117643575 reverse strand	8.1591	7.63469	7.28307	8.5776	8.62862	8.45491	8.74131	7.86357	7.55168	9.10749	8.28154	7.04719	7.68373	7.55656	8.91791	chr12:117623500-117643575_R	0.908321	0.424445	1.3922	8.09926	4.06042	0.00138205	0.0237483	-1.28591	Weak	2	chr12:117623500-117643575_R	0.0939076	-0.454756	0.642571	8.09926	0.37022	0.717252	0.938365	-6.13146	Very Weak		chr12:117623500-117643575_R	chr12:117623500-117643575_R	lincRNA:chr12:117623500-117643575 reverse strand	0.986888	0.353346	1.62043	8.09926	3.36944
A_55_P2058942	4192	Aldh3b1	NM_026316	ref|Mus musculus aldehyde dehydrogenase 3 family, member B1 (Aldh3b1), mRNA [NM_026316]	9.68938	9.21081	8.92126	10.5134	10.1724	9.67547	10.2742	9.96298	9.41207	10.6878	10.4363	8.57516	9.72589	8.76879	10.4469	Aldh3b1	0.885044	0.28924	1.48085	9.76485	3.21312	0.00688769	0.0718956	-2.88692	Weak	2	Aldh3b1	0.403202	-0.272375	1.07878	9.76485	1.29096	0.219471	0.718285	-5.39349	Very Weak		Aldh3b1	NM_026316	ref|Mus musculus aldehyde dehydrogenase 3 family, member B1 (Aldh3b1), mRNA [NM_026316]	0.874542	0.094452	1.65463	9.76485	2.42494
A_55_P2117146	442	Pa2g4	NM_011119	ref|Mus musculus proliferation-associated 2G4 (Pa2g4), mRNA [NM_011119]	10.2713	10.0525	10.5988	10.929	11.24	10.652	11.0821	10.3107	10.844	10.9721	11.3081	10.4111	10.265	10.7071	11.8442	Pa2g4	0.668215	0.28433	1.0521	10.7659	3.76513	0.00240622	0.0353147	-1.84208	Weak	2	Pa2g4	0.164371	-0.270914	0.599656	10.7659	0.816801	0.428933	0.842128	-5.86588	Very Weak		Pa2g4	NM_011119	ref|Mus musculus proliferation-associated 2G4 (Pa2g4), mRNA [NM_011119]	0.562799	0.0601755	1.06542	10.7659	2.42201
A_30_P01028762	21209	chr16:84702353-84710928_F	chr16:84702353-84710928_F	lincRNA:chr16:84702353-84710928 forward strand	6.76832	6.45488	6.36983	7.29601	7.32301	7.39053	7.91241	6.83441	6.47424	7.39538	7.30822	6.32762	6.45754	6.5116	7.76299	chr16:84702353-84710928_F	0.949477	0.629364	1.26959	6.97247	6.41573	2.42e-05	0.00123212	2.81423	Weak	2	chr16:84702353-84710928_F	-0.128688	-0.491662	0.234287	6.97247	-0.766877	0.45702	0.854923	-5.9048	Very Weak		chr16:84702353-84710928_F	chr16:84702353-84710928_F	lincRNA:chr16:84702353-84710928 forward strand	0.697476	0.278349	1.1166	6.97247	3.59956
A_30_P01027809	44964	chr12:117623500-117643575_R	chr12:117623500-117643575_R	lincRNA:chr12:117623500-117643575 reverse strand	8.0312	7.61336	6.90052	8.30731	8.55397	8.42417	8.40838	7.8275	7.39141	8.99384	8.09014	7.12929	7.76239	7.28095	8.70961	chr12:117623500-117643575_R	0.908429	0.351325	1.46553	7.9616	3.52712	0.00378017	0.0478249	-2.29272	Weak	2	chr12:117623500-117643575_R	0.118528	-0.513169	0.750225	7.9616	0.405862	0.691524	0.931906	-6.11733	Very Weak		chr12:117623500-117643575_R	chr12:117623500-117643575_R	lincRNA:chr12:117623500-117643575 reverse strand	0.932534	0.203113	1.66195	7.9616	2.76536
A_55_P1967291	54683	Ncaph	NM_144818	ref|Mus musculus non-SMC condensin I complex, subunit H (Ncaph), mRNA [NM_144818]	7.90235	8.10456	7.95492	8.72663	8.40954	8.78473	8.85493	8.0538	7.78855	8.8138	8.98168	8.1337	8.04455	7.26383	9.12639	Ncaph	0.706683	0.32112	1.09225	8.3296	3.96456	0.00165325	0.0270476	-1.46595	Weak	2	Ncaph	0.20378	-0.233408	0.640967	8.3296	1.00823	0.331964	0.792692	-5.69673	Very Weak		Ncaph	NM_144818	ref|Mus musculus non-SMC condensin I complex, subunit H (Ncaph), mRNA [NM_144818]	0.976565	0.471744	1.48139	8.3296	4.18436
A_30_P01031911	17092	chr16:59557120-59602070_F	chr16:59557120-59602070_F	lincRNA:chr16:59557120-59602070 forward strand	7.13314	7.22294	7.05203	8.62167	7.99806	7.77396	7.91616	7.20468	7.35004	7.95939	8.01812	7.25413	7.24834	7.49784	8.64125	chr16:59557120-59602070_F	0.941423	0.601992	1.28085	7.65945	5.99927	4.68e-05	0.00198492	2.1437	Weak	2	chr16:59557120-59602070_F	-0.0887077	-0.473586	0.296171	7.65945	-0.498543	0.62653	0.913169	-6.07468	Very Weak		chr16:59557120-59602070_F	chr16:59557120-59602070_F	lincRNA:chr16:59557120-59602070 forward strand	0.711396	0.266976	1.15582	7.65945	3.46245
A_52_P362111	1233	Fam3c	NM_138587	ref|Mus musculus family with sequence similarity 3, member C (Fam3c), mRNA [NM_138587]	11.1314	11.2026	10.4669	11.4985	11.8358	11.3271	11.7618	10.9866	11.1471	12.0157	11.7315	10.7054	10.8581	10.775	11.9059	Fam3c	0.672153	0.310717	1.03359	11.29	4.02256	0.00148324	0.0250203	-1.35695	Weak	2	Fam3c	0.267779	-0.142051	0.677608	11.29	1.41331	0.18134	0.684086	-5.24456	Very Weak		Fam3c	NM_138587	ref|Mus musculus family with sequence similarity 3, member C (Fam3c), mRNA [NM_138587]	0.806775	0.333544	1.28001	11.29	3.68761
A_51_P203955	2422	Gbp2	NM_010260	ref|Mus musculus guanylate binding protein 2 (Gbp2), mRNA [NM_010260]	9.93595	9.50506	8.98335	10.0951	9.62881	9.84994	10.4024	9.67459	9.47403	10.3654	10.3998	10.045	9.99526	9.24068	10.8818	Gbp2	0.519265	0.000322689	1.03821	9.89848	2.16439	0.0498776	0.258753	-4.78868	Weak	2	Gbp2	0.388537	-0.199888	0.976962	9.89848	1.42826	0.177082	0.678739	-5.2257	Very Weak		Gbp2	NM_010260	ref|Mus musculus guanylate binding protein 2 (Gbp2), mRNA [NM_010260]	0.808279	0.128824	1.48773	9.89848	2.57315
A_55_P2100194	3548	ENSMUST00000162453	ENSMUST00000162453	ens|RIKEN cDNA A530040E14 gene [Source:MGI Symbol;Acc:MGI:3612703] [ENSMUST00000162453]	9.78411	9.82222	9.78666	10.4885	10.689	10.4101	10.2436	9.59679	9.73454	10.7103	10.452	8.85283	9.79433	9.36507	10.4527	ENSMUST00000162453	0.660156	0.29	1.03031	10.0122	3.8577	0.00202071	0.0313863	-1.66726	Weak	2	ENSMUST00000162453	0.123322	-0.296394	0.543039	10.0122	0.635552	0.536229	0.887858	-5.99638	Very Weak		ENSMUST00000162453	ENSMUST00000162453	ens|RIKEN cDNA A530040E14 gene [Source:MGI Symbol;Acc:MGI:3612703] [ENSMUST00000162453]	0.915476	0.430829	1.40012	10.0122	4.08589
A_52_P630867	55252	Abcc4	NM_001033336	ref|Mus musculus ATP-binding cassette, sub-family C (CFTR/MRP), member 4 (Abcc4), transcript variant 1, mRNA [NM_001033336]	8.82052	8.56484	7.79782	8.93386	9.11447	8.65184	9.03097	8.25498	8.43558	9.38942	8.81472	7.82112	8.3426	8.05224	9.16438	Abcc4	0.538394	0.0637367	1.01305	8.61262	2.4535	0.0292216	0.185827	-4.28748	Weak	2	Abcc4	0.169284	-0.368927	0.707495	8.61262	0.680345	0.508365	0.875599	-5.96693	Very Weak		Abcc4	NM_001033336	ref|Mus musculus ATP-binding cassette, sub-family C (CFTR/MRP), member 4 (Abcc4), transcript variant 1, mRNA [NM_001033336]	0.756794	0.135321	1.37827	8.61262	2.63403
A_30_P01025779	34353	chr14:70483555-70484159_F	chr14:70483555-70484159_F	lincRNA:chr14:70483555-70484159 forward strand	6.19286	6.45911	6.52926	7.34854	7.38848	6.91973	7.1479	6.34628	6.47164	7.66544	7.11582	6.64337	6.40758	6.35785	7.54173	chr14:70483555-70484159_F	0.807422	0.494304	1.12054	6.8357	5.57773	9.36e-05	0.00332383	1.43962	Weak	2	chr14:70483555-70484159_F	0.189466	-0.165577	0.544509	6.8357	1.15429	0.269407	0.751205	-5.54757	Very Weak		chr14:70483555-70484159_F	chr14:70483555-70484159_F	lincRNA:chr14:70483555-70484159 forward strand	0.98167	0.571701	1.39164	6.8357	5.17941
A_51_P342567	13185	Akap12	NM_031185	ref|Mus musculus A kinase (PRKA) anchor protein (gravin) 12 (Akap12), mRNA [NM_031185]	9.35416	9.51455	9.56247	10.4733	10.3924	10.2908	10.1724	9.29926	9.33976	10.1197	10.3121	9.14928	9.42185	9.05482	10.2796	Akap12	0.855168	0.63861	1.07173	9.78243	8.54166	1.18e-06	0.00015295	5.86072	Weak	2	Akap12	-0.116281	-0.361835	0.129273	9.78243	-1.0243	0.3246	0.788549	-5.68114	Very Weak		Akap12	NM_031185	ref|Mus musculus A kinase (PRKA) anchor protein (gravin) 12 (Akap12), mRNA [NM_031185]	0.896433	0.612891	1.17997	9.78243	6.83859
A_52_P615247	1878	ENSMUST00000159087	ENSMUST00000159087	ens|RIKEN cDNA A530040E14 gene [Source:MGI Symbol;Acc:MGI:3612703] [ENSMUST00000159087]	12.5904	12.5308	12.3678	13.1102	13.3564	13.2032	13.1071	12.3455	12.2538	13.4119	13.0661	11.1638	12.5022	11.8952	12.8701	ENSMUST00000159087	0.697932	0.21801	1.17785	12.6516	3.14563	0.0078379	0.0789019	-3.01413	Weak	2	ENSMUST00000159087	0.0447507	-0.49943	0.588932	12.6516	0.177878	0.861594	0.973245	-6.18562	Very Weak		ENSMUST00000159087	ENSMUST00000159087	ens|RIKEN cDNA A530040E14 gene [Source:MGI Symbol;Acc:MGI:3612703] [ENSMUST00000159087]	0.939313	0.310947	1.56768	12.6516	3.23343
A_52_P460537	31308	Lpar2	NM_020028	ref|Mus musculus lysophosphatidic acid receptor 2 (Lpar2), mRNA [NM_020028]	7.07799	7.30573	7.11642	8.37717	7.93424	7.69054	7.56223	7.03071	6.99781	7.74576	8.10466	7.06569	7.18142	7.09382	8.12117	Lpar2	0.724332	0.384777	1.06389	7.49369	4.61417	0.000500342	0.0114306	-0.260671	Weak	2	Lpar2	0.0341643	-0.350854	0.419183	7.49369	0.191936	0.850794	0.970443	-6.18294	Very Weak		Lpar2	NM_020028	ref|Mus musculus lysophosphatidic acid receptor 2 (Lpar2), mRNA [NM_020028]	0.910947	0.466365	1.35553	7.49369	4.43208
A_51_P377526	6499	Sts	NM_009293	ref|Mus musculus steroid sulfatase (Sts), mRNA [NM_009293]	9.92047	10.5349	10.1147	11.552	10.5736	10.4459	10.6023	10.744	10.639	11.0287	10.7017	10.4969	10.6115	10.4986	11.6103	Sts	0.603426	0.11996	1.08689	10.6716	2.69975	0.0183641	0.138318	-3.84336	Weak	2	Sts	0.071756	-0.476443	0.619955	10.6716	0.28313	0.781589	0.954824	-6.16064	Very Weak		Sts	NM_009293	ref|Mus musculus steroid sulfatase (Sts), mRNA [NM_009293]	0.173703	-0.459303	0.806708	10.6716	0.593559
A_51_P406583	31466	Myo1e	NM_181072	ref|Mus musculus myosin IE (Myo1e), mRNA [NM_181072]	11.2436	11.2256	11.079	12.5147	11.8862	11.7819	11.6199	11.56	11.3893	11.8878	12.0303	10.7414	10.992	11.4083	12.0706	Myo1e	0.767971	0.360269	1.17567	11.562	4.07444	0.00134641	0.0232933	-1.25964	Weak	2	Myo1e	0.00836937	-0.453921	0.47066	11.562	0.03916	0.969365	0.995564	-6.20118	Very Weak		Myo1e	NM_181072	ref|Mus musculus myosin IE (Myo1e), mRNA [NM_181072]	0.484406	-0.0494011	1.01821	11.562	1.96287
A_51_P352968	34192	Marcks	NM_008538	ref|Mus musculus myristoylated alanine rich protein kinase C substrate (Marcks), mRNA [NM_008538]	11.0189	11.3112	11.2645	11.5928	12.0703	11.9386	11.7658	10.3959	10.784	11.8036	11.6419	11.0704	10.9751	11.7116	12.2117	Marcks	0.643659	0.274283	1.01303	11.4371	3.76923	0.00238767	0.0351971	-1.83433	Weak	2	Marcks	-0.119132	-0.537965	0.299701	11.4371	-0.615252	0.549135	0.891334	-6.00911	Very Weak		Marcks	NM_008538	ref|Mus musculus myristoylated alanine rich protein kinase C substrate (Marcks), mRNA [NM_008538]	1.13282	0.649193	1.61645	11.4371	5.06659
A_52_P68893	9296	Ifng	NM_008337	ref|Mus musculus interferon gamma (Ifng), mRNA [NM_008337]	6.58593	6.06311	6.37523	7.54245	7.45333	6.73211	7.37511	6.2046	6.16973	7.29514	7.46964	6.12924	6.43976	6.2551	7.23388	Ifng	0.927003	0.550613	1.30339	6.75496	5.32732	0.000143003	0.00456594	1.01476	Weak	2	Ifng	0.106643	-0.316971	0.530257	6.75496	0.544537	0.5954	0.904442	-6.0504	Very Weak		Ifng	NM_008337	ref|Mus musculus interferon gamma (Ifng), mRNA [NM_008337]	1.19521	0.705997	1.68443	6.75496	5.28457
A_55_P2178084	50586	Dnmt3a	NM_007872	ref|Mus musculus DNA methyltransferase 3A (Dnmt3a), transcript variant 1, mRNA [NM_007872]	9.21664	9.14233	9.18851	9.9483	10.0965	10.0194	10.1251	8.89086	9.1858	10.1511	10.2364	9.23578	9.24181	9.21625	10.1754	Dnmt3a	0.864831	0.702851	1.02681	9.60468	11.5488	3.74e-08	1.43e-05	9.2594	Weak	2	Dnmt3a	0.146455	-0.0372131	0.330122	9.60468	1.72479	0.10853	0.584788	-4.82409	Very Weak		Dnmt3a	NM_007872	ref|Mus musculus DNA methyltransferase 3A (Dnmt3a), transcript variant 1, mRNA [NM_007872]	1.15545	0.943365	1.36753	9.60468	11.7845
A_30_P01027283	4616	chr3:95457337-95458070_R	chr3:95457337-95458070_R	lincRNA:chr3:95457337-95458070 reverse strand	7.73234	7.93838	7.60176	8.96653	8.94411	8.54067	8.4577	8.04851	7.63122	9.32925	8.78847	7.67498	8.01715	7.2119	8.56368	chr3:95457337-95458070_R	0.969759	0.536487	1.40303	8.22978	4.84138	0.000333277	0.00856167	0.150871	Weak	2	chr3:95457337-95458070_R	0.331609	-0.159675	0.822892	8.22978	1.46002	0.168309	0.671372	-5.18514	Very Weak		chr3:95457337-95458070_R	chr3:95457337-95458070_R	lincRNA:chr3:95457337-95458070 reverse strand	1.219	0.651712	1.78628	8.22978	4.64801
A_55_P2043554	5114	Slc12a4	NM_001253804	ref|Mus musculus solute carrier family 12, member 4 (Slc12a4), transcript variant 1, mRNA [NM_001253804]	10.0602	10.1651	10.3356	11.2109	10.9132	10.8455	11.1273	10.1642	10.1792	11.0762	11.4557	10.2508	10.0739	10.1107	11.0459	Slc12a4	0.837233	0.596803	1.07766	10.601	7.53223	4.62e-06	0.000387276	4.49009	Weak	2	Slc12a4	0.241731	-0.0308903	0.514353	10.601	1.91795	0.0776228	0.525577	-4.53793	Very Weak		Slc12a4	NM_001253804	ref|Mus musculus solute carrier family 12, member 4 (Slc12a4), transcript variant 1, mRNA [NM_001253804]	1.09426	0.779461	1.40905	10.601	7.51892
A_55_P2062070	33863	Pdzd2	NM_001081064	ref|Mus musculus PDZ domain containing 2 (Pdzd2), mRNA [NM_001081064]	7.0538	7.37204	7.48878	8.33772	7.77262	8.21679	8.29561	7.40935	7.21348	8.11771	8.65646	6.20486	6.38042	6.42732	7.09232	Pdzd2	0.850809	0.508797	1.19282	7.46928	5.38092	0.000130518	0.00428101	1.10231	Weak	2	Pdzd2	0.231403	-0.156402	0.619208	7.46928	1.29069	0.219563	0.718285	-5.39382	Very Weak		Pdzd2	NM_001081064	ref|Mus musculus PDZ domain containing 2 (Pdzd2), mRNA [NM_001081064]	1.07567	0.627871	1.52347	7.46928	5.19591
A_30_P01030698	44040	chr11:16831925-16851121_R	chr11:16831925-16851121_R	lincRNA:chr11:16831925-16851121 reverse strand	7.04385	6.50004	6.4503	7.33904	7.44376	7.45417	7.36399	6.61162	6.63875	7.93544	7.33087	6.70543	6.72002	6.60232	7.40612	chr11:16831925-16851121_R	0.735512	0.418754	1.05227	7.03638	5.02258	0.000242197	0.00678655	0.474616	Weak	2	chr11:16831925-16851121_R	0.232914	-0.126257	0.592084	7.03638	1.40269	0.184419	0.687137	-5.25789	Very Weak		chr11:16831925-16851121_R	chr11:16831925-16851121_R	lincRNA:chr11:16831925-16851121 reverse strand	1.00797	0.593238	1.42271	7.03638	5.25707
A_55_P1973833	25223	Astl	NM_172539	ref|Mus musculus astacin-like metalloendopeptidase (M12 family) (Astl), mRNA [NM_172539]	6.16666	6.17272	6.6594	7.31087	7.39408	7.07162	7.42034	6.21379	6.43963	7.40344	7.50248	6.22542	6.27676	6.38977	6.93509	Astl	0.966305	0.699829	1.23278	6.77214	7.8437	3e-06	0.000288866	4.92706	Weak	2	Astl	0.153733	-0.148423	0.455889	6.77214	1.10053	0.2913	0.765389	-5.6044	Very Weak		Astl	NM_172539	ref|Mus musculus astacin-like metalloendopeptidase (M12 family) (Astl), mRNA [NM_172539]	1.12625	0.777351	1.47515	6.77214	6.98233
A_55_P2099448	46951	Slc12a2	NM_009194	ref|Mus musculus solute carrier family 12, member 2 (Slc12a2), mRNA [NM_009194]	7.44331	7.31209	7.27755	8.21491	8.14228	7.7761	8.34614	7.78832	7.58478	8.91282	8.09791	7.7258	7.6785	7.73326	8.69133	Slc12a2	0.775542	0.417626	1.13346	7.91501	4.68695	0.00043897	0.0104327	-0.128201	Weak	2	Slc12a2	0.385504	-0.0203338	0.791342	7.91501	2.05467	0.0608427	0.485889	-4.32568	Very Weak		Slc12a2	NM_009194	ref|Mus musculus solute carrier family 12, member 2 (Slc12a2), mRNA [NM_009194]	0.818814	0.350192	1.28744	7.91501	3.77945
A_51_P204080	47378	Hk2	NM_013820	ref|Mus musculus hexokinase 2 (Hk2), mRNA [NM_013820]	6.96222	6.72218	6.79159	7.53921	7.57064	7.19323	8.00407	7.05206	6.96808	7.94154	7.63593	6.69565	6.6317	6.72916	7.66409	Hk2	0.751458	0.435128	1.06779	7.20676	5.13842	0.000197943	0.0058675	0.679388	Weak	2	Hk2	0.211946	-0.146739	0.570631	7.20676	1.27814	0.223817	0.721279	-5.40852	Very Weak		Hk2	NM_013820	ref|Mus musculus hexokinase 2 (Hk2), mRNA [NM_013820]	0.778664	0.36449	1.19284	7.20676	4.06661
A_55_P1967905	42128	Dcbld1	NM_025705	ref|Mus musculus discoidin, CUB and LCCL domain containing 1 (Dcbld1), mRNA [NM_025705]	6.64536	6.37459	6.59265	7.52038	7.30982	7.14282	7.52553	6.56701	6.69934	7.80956	7.32706	6.42941	6.60667	6.50315	7.47475	Dcbld1	0.837104	0.568984	1.10522	6.96854	6.7533	1.44e-05	0.000830802	3.33943	Weak	2	Dcbld1	0.19367	-0.110349	0.497689	6.96854	1.37793	0.191759	0.692377	-5.28865	Very Weak		Dcbld1	NM_025705	ref|Mus musculus discoidin, CUB and LCCL domain containing 1 (Dcbld1), mRNA [NM_025705]	0.93513	0.584079	1.28618	6.96854	5.76192
A_55_P1970650	37253	Dgkh	NM_001081336	ref|Mus musculus diacylglycerol kinase, eta (Dgkh), transcript variant 1, mRNA [NM_001081336]	6.90434	7.12241	6.93629	7.85849	7.98398	7.62204	7.49902	7.05316	7.03984	8.02933	7.78828	7.12056	6.91873	7.15162	8.02433	Dgkh	0.753199	0.505591	1.00081	7.40349	6.57976	1.88e-05	0.00101232	3.07147	Weak	2	Dgkh	0.167924	-0.112838	0.448685	7.40349	1.29372	0.218545	0.71746	-5.39025	Very Weak		Dgkh	NM_001081336	ref|Mus musculus diacylglycerol kinase, eta (Dgkh), transcript variant 1, mRNA [NM_001081336]	0.862309	0.538113	1.1865	7.40349	5.75336
A_51_P221428	40927	Cbx6	NM_028763	ref|Mus musculus chromobox 6 (Cbx6), mRNA [NM_028763]	8.98774	9.30269	9.66125	10.5908	10.2603	10.0565	9.76545	9.31361	9.49853	10.1747	10.3197	9.00708	9.1029	8.58412	9.82779	Cbx6	0.85104	0.432844	1.26924	9.63021	4.40185	0.000735653	0.0151101	-0.650386	Weak	2	Cbx6	0.0789348	-0.395256	0.553125	9.63021	0.360065	0.72465	0.940312	-6.13526	Very Weak		Cbx6	NM_028763	ref|Mus musculus chromobox 6 (Cbx6), mRNA [NM_028763]	0.841133	0.293585	1.38868	9.63021	3.32283
A_51_P493886	34602	Gpt2	NM_173866	ref|Mus musculus glutamic pyruvate transaminase (alanine aminotransferase) 2 (Gpt2), mRNA [NM_173866]	6.4049	6.70833	7.0303	7.43571	7.23657	7.37041	7.46728	6.5296	6.64064	7.16286	7.69874	6.94912	6.16353	6.36171	7.39417	Gpt2	0.662984	0.259881	1.06609	6.97026	3.55756	0.00356731	0.046014	-2.23504	Weak	2	Gpt2	0.0533076	-0.403769	0.510384	6.97026	0.25227	0.804824	0.959679	-6.16913	Very Weak		Gpt2	NM_173866	ref|Mus musculus glutamic pyruvate transaminase (alanine aminotransferase) 2 (Gpt2), mRNA [NM_173866]	0.845678	0.317891	1.37346	6.97026	3.46587
A_55_P2033135	28698	Sh3bgr	NM_015825	ref|Mus musculus SH3-binding domain glutamic acid-rich protein (Sh3bgr), mRNA [NM_015825]	6.41277	6.2203	6.16689	7.36817	7.05899	7.17816	7.05608	6.1411	6.27622	7.22101	7.04463	6.22074	6.17717	6.30604	7.12111	Sh3bgr	0.898694	0.700207	1.09718	6.66463	9.79367	2.54e-07	5e-05	7.38976	Weak	2	Sh3bgr	-0.0325277	-0.257591	0.192535	6.66463	-0.312619	0.759588	0.949505	-6.15162	None		Sh3bgr	NM_015825	ref|Mus musculus SH3-binding domain glutamic acid-rich protein (Sh3bgr), mRNA [NM_015825]	0.924161	0.66428	1.18404	6.66463	7.692
A_55_P2359560	34111	C230073G13Rik	AK082636	gb|Mus musculus 0 day neonate cerebellum cDNA, RIKEN full-length enriched library, clone:C230073G13 product:unclassifiable, full insert sequence. [AK082636]	6.86276	7.03075	7.37553	8.01969	8.2602	7.94052	7.92386	7.13127	7.50171	8.39116	8.06777	6.66115	6.6859	6.90613	7.57422	C230073G13Rik	0.94639	0.647537	1.24524	7.48884	6.8498	1.25e-05	0.000757781	3.48659	Weak	2	C230073G13Rik	0.193401	-0.145466	0.532268	7.48884	1.23451	0.239124	0.732155	-5.45877	Very Weak		C230073G13Rik	AK082636	gb|Mus musculus 0 day neonate cerebellum cDNA, RIKEN full-length enriched library, clone:C230073G13 product:unclassifiable, full insert sequence. [AK082636]	0.912978	0.521688	1.30427	7.48884	5.04693
A_55_P1962707	25839	A_55_P1962707	A_55_P1962707	Unknown	10.9053	10.8573	10.97	11.9909	11.6572	11.2288	11.4066	10.6918	11.1997	11.2566	11.7079	10.9762	10.8444	11.2955	11.8299	A_55_P1962707	0.66002	0.267026	1.05301	11.2545	3.63276	0.00309208	0.0417802	-2.09257	Weak	2	A_55_P1962707	-0.0886224	-0.534236	0.356991	11.2545	-0.43018	0.674194	0.926189	-6.10696	Very Weak		A_55_P1962707	A_55_P1962707	Unknown	0.536494	0.0219437	1.05104	11.2545	2.25529
A_30_P01017920	7031	chr13:108653722-108654406_R	chr13:108653722-108654406_R	lincRNA:chr13:108653722-108654406 reverse strand	8.79932	8.73538	9.15726	9.66506	9.6395	9.34502	9.80578	8.81833	8.85483	9.4045	9.5914	8.85313	8.50179	8.91707	9.54525	chr13:108653722-108654406_R	0.71652	0.429368	1.00367	9.17557	5.39737	0.000126919	0.00418746	1.13071	Weak	2	chr13:108653722-108654406_R	-0.115893	-0.441492	0.209707	9.17557	-0.769907	0.455283	0.854097	-5.9025	Very Weak		chr13:108653722-108654406_R	chr13:108653722-108654406_R	lincRNA:chr13:108653722-108654406 reverse strand	0.661369	0.285399	1.03734	9.17557	3.80501
A_30_P01022926	30284	chr19:61226425-61270975_F	chr19:61226425-61270975_F	lincRNA:chr19:61226425-61270975 forward strand	7.1049	7.03684	6.91343	7.93341	8.01322	7.72631	7.77858	7.1228	7.31929	8.29128	7.76466	6.69919	7.2587	7.26916	7.86024	chr19:61226425-61270975_F	0.84449	0.519531	1.16945	7.4728	5.62123	8.71e-05	0.00315792	1.51345	Weak	2	chr19:61226425-61270975_F	0.165088	-0.203381	0.533558	7.4728	0.969127	0.350379	0.801984	-5.73378	Very Weak		chr19:61226425-61270975_F	chr19:61226425-61270975_F	lincRNA:chr19:61226425-61270975 forward strand	0.806923	0.381451	1.23239	7.4728	4.10229
A_51_P173022	41694	Nsmce1	NM_026330	ref|Mus musculus non-SMC element 1 homolog (S. cerevisiae) (Nsmce1), mRNA [NM_026330]	11.5642	11.6323	11.1505	12.2355	12.3422	12.177	12.0969	11.4574	11.3825	12.4194	12.1837	11.3605	11.5746	11.4034	12.2209	Nsmce1	0.763894	0.520685	1.0071	11.8134	6.79389	1.36e-05	0.000799689	3.40148	Weak	2	Nsmce1	0.0886807	-0.187093	0.364454	11.8134	0.695573	0.499089	0.871577	-5.95649	Very Weak		Nsmce1	NM_026330	ref|Mus musculus non-SMC element 1 homolog (S. cerevisiae) (Nsmce1), mRNA [NM_026330]	0.881592	0.563156	1.20003	11.8134	5.98841
A_55_P2098354	52064	Shf	NM_001013829	ref|Mus musculus Src homology 2 domain containing F (Shf), mRNA [NM_001013829]	7.27522	7.35481	7.64865	8.23012	7.8937	8.16661	8.06917	7.63219	7.44565	8.00646	8.40337	7.88223	7.29361	7.25267	8.23044	Shf	0.663673	0.324833	1.00251	7.78566	4.23668	0.0009965	0.0185482	-0.956613	Weak	2	Shf	0.115017	-0.269191	0.499225	7.78566	0.647531	0.528694	0.884489	-5.98869	Very Weak		Shf	NM_001013829	ref|Mus musculus Src homology 2 domain containing F (Shf), mRNA [NM_001013829]	0.665998	0.222352	1.10964	7.78566	3.24715
A_30_P01033203	345	chr3:95443575-95462543_R	chr3:95443575-95462543_R	lincRNA:chr3:95443575-95462543 reverse strand	7.43712	7.43763	7.05703	8.16435	8.5626	7.99036	7.96534	7.51149	7.44352	8.61522	8.32381	7.28057	7.28527	7.03118	7.90422	chr3:95443575-95462543_R	0.860068	0.545416	1.17472	7.73398	5.91246	5.39e-05	0.00219888	2.00079	Weak	2	chr3:95443575-95462543_R	0.298852	-0.0579288	0.655634	7.73398	1.81184	0.0934464	0.556988	-4.69727	Very Weak		chr3:95443575-95462543_R	chr3:95443575-95462543_R	lincRNA:chr3:95443575-95462543 reverse strand	0.992007	0.580032	1.40398	7.73398	5.20845
A_30_P01024729	48677	chr15:101084597-101095097_F	chr15:101084597-101095097_F	lincRNA:chr15:101084597-101095097 forward strand	6.4655	6.24844	6.24933	7.31418	7.03228	6.6781	7.22806	6.26794	6.23663	6.86705	6.96384	6.21817	6.15313	6.46408	6.92067	chr15:101084597-101095097_F	0.742071	0.456489	1.02765	6.62049	5.62058	8.72e-05	0.00315795	1.51234	Weak	2	chr15:101084597-101095097_F	-0.147713	-0.471532	0.176106	6.62049	-0.986694	0.342017	0.798038	-5.71728	Very Weak		chr15:101084597-101095097_F	chr15:101084597-101095097_F	lincRNA:chr15:101084597-101095097 forward strand	0.663159	0.289245	1.03707	6.62049	3.83629
A_51_P239737	29806	Pigr	NM_011082	ref|Mus musculus polymeric immunoglobulin receptor (Pigr), mRNA [NM_011082]	6.3751	6.42066	6.18518	6.95276	7.46092	6.91074	7.13447	6.29032	6.59623	7.24678	7.15227	6.46848	6.25568	6.35778	6.96774	Pigr	0.787742	0.516073	1.05941	6.71834	6.27205	3.03e-05	0.00144054	2.58572	Weak	2	Pigr	0.0848024	-0.223241	0.392846	6.71834	0.595473	0.561874	0.894862	-6.02114	Very Weak		Pigr	NM_011082	ref|Mus musculus polymeric immunoglobulin receptor (Pigr), mRNA [NM_011082]	0.75625	0.400552	1.11195	6.71834	4.59886
A_52_P220810	54710	Trib2	NM_144551	ref|Mus musculus tribbles homolog 2 (Drosophila) (Trib2), mRNA [NM_144551]	9.33951	9.22073	8.87968	10.1524	10.2486	9.56617	9.74505	9.59669	9.76998	10.2511	9.81106	9.11653	9.03911	9.0151	10.0367	Trib2	0.781404	0.423427	1.13938	9.58589	4.72156	0.000412578	0.0100177	-0.0654085	Weak	2	Trib2	0.10306	-0.302848	0.508968	9.58589	0.549199	0.59229	0.904152	-6.04783	Very Weak		Trib2	NM_144551	ref|Mus musculus tribbles homolog 2 (Drosophila) (Trib2), mRNA [NM_144551]	0.347766	-0.120936	0.816468	9.58589	1.60493
A_55_P1986596	13161	Cacna1h	NM_021415	ref|Mus musculus calcium channel, voltage-dependent, T type, alpha 1H subunit (Cacna1h), transcript variant 1, mRNA [NM_021415]	6.45813	6.93931	6.62309	7.6486	7.80428	7.4262	7.40301	6.70692	6.84062	7.3355	7.42742	6.71279	6.4715	6.55461	7.3439	Cacna1h	0.897012	0.633594	1.16043	7.04639	7.36578	5.86e-06	0.000451535	4.25124	Weak	2	Cacna1h	-0.189057	-0.487745	0.109631	7.04639	-1.36912	0.194429	0.694895	-5.2995	Very Weak		Cacna1h	NM_021415	ref|Mus musculus calcium channel, voltage-dependent, T type, alpha 1H subunit (Cacna1h), transcript variant 1, mRNA [NM_021415]	0.607693	0.262799	0.952588	7.04639	3.81121
A_51_P389885	52271	Spic	NM_011461	ref|Mus musculus Spi-C transcription factor (Spi-1/PU.1 related) (Spic), mRNA [NM_011461]	9.60837	9.36242	8.90546	9.86421	9.95356	9.92047	9.71266	10.621	10.3199	10.5326	10.1549	9.61693	10.5113	10.5344	9.42635	Spic	0.570638	0.108108	1.03317	9.93631	2.66862	0.0194813	0.143511	-3.9002	Weak	2	Spic	0.481058	-0.0434014	1.00552	9.93631	1.98404	0.0690421	0.506292	-4.43625	Very Weak		Spic	NM_011461	ref|Mus musculus Spi-C transcription factor (Spi-1/PU.1 related) (Spic), mRNA [NM_011461]	-0.126702	-0.732296	0.478891	9.93631	-0.452552
A_55_P2124273	38656	Myo1f	NM_053214	ref|Mus musculus myosin IF (Myo1f), mRNA [NM_053214]	10.9676	10.5647	10.3818	11.7053	11.2818	11.2365	10.9831	11.1651	10.8855	11.032	10.6889	11.2527	11.8363	11.9115	10.3954	Myo1f	0.663649	0.235952	1.09134	11.0859	3.35636	0.00523661	0.0597062	-2.61618	Weak	2	Myo1f	-0.44122	-0.926182	0.0437414	11.0859	-1.96795	0.0710478	0.512095	-4.46117	Very Weak		Myo1f	NM_053214	ref|Mus musculus myosin IF (Myo1f), mRNA [NM_053214]	-0.164875	-0.724861	0.395111	11.0859	-0.63686
A_55_P2155620	5154	Mef2c	NM_025282	ref|Mus musculus myocyte enhancer factor 2C (Mef2c), transcript variant 2, mRNA [NM_025282]	10.6301	10.6901	10.7284	11.6545	11.7283	11.4561	11.3847	10.5462	10.621	11.5113	11.7601	10.4019	10.4189	10.8758	10.8005	Mef2c	0.873061	0.613923	1.1322	11.0138	7.2875	6.55e-06	0.000487855	4.1376	Weak	2	Mef2c	0.0797539	-0.214081	0.373589	11.0138	0.587102	0.567313	0.896541	-6.02612	Very Weak		Mef2c	NM_025282	ref|Mus musculus myocyte enhancer factor 2C (Mef2c), transcript variant 2, mRNA [NM_025282]	1.05208	0.712786	1.39137	11.0138	6.70718
A_51_P380013	24414	Bcl2	NM_177410	ref|Mus musculus B cell leukemia/lymphoma 2 (Bcl2), transcript variant 2, mRNA [NM_177410]	11.2708	11.2024	10.9457	11.9859	12.2172	11.9799	11.9162	10.7379	10.8567	11.7405	11.8645	10.3994	10.5028	11.0769	10.8509	Bcl2	0.885173	0.577179	1.19317	11.3032	6.21659	3.31e-05	0.00153775	2.49672	Weak	2	Bcl2	-0.222305	-0.571537	0.126927	11.3032	-1.3769	0.192071	0.692736	-5.28992	Very Weak		Bcl2	NM_177410	ref|Mus musculus B cell leukemia/lymphoma 2 (Bcl2), transcript variant 2, mRNA [NM_177410]	1.00518	0.601927	1.40844	11.3032	5.39173
A_55_P1957459	28464	Lilrb4	NM_013532	ref|Mus musculus leukocyte immunoglobulin-like receptor, subfamily B, member 4 (Lilrb4), mRNA [NM_013532]	10.5674	10.0547	9.65819	11.2042	10.948	10.7011	11.0068	10.7997	9.94896	12.2103	11.3651	9.65265	11.0269	11.672	11.1998	Lilrb4	0.871562	0.0159297	1.72719	10.8011	2.20332	0.0464536	0.24685	-4.72274	Weak	2	Lilrb4	0.82272	-0.147476	1.79292	10.8011	1.83425	0.0898811	0.549709	-4.66404	Very Weak		Lilrb4	NM_013532	ref|Mus musculus leukocyte immunoglobulin-like receptor, subfamily B, member 4 (Lilrb4), mRNA [NM_013532]	1.41341	0.293123	2.53369	10.8011	2.72901
A_55_P2010134	28333	A_55_P2010134	A_55_P2010134	Unknown	6.68172	6.56887	6.69514	7.56234	7.43269	7.31105	7.88252	6.72606	6.88371	7.76785	7.67047	6.72661	6.90039	6.86454	7.41184	A_55_P2010134	0.898575	0.654961	1.14219	7.13905	7.97842	2.49e-06	0.000254944	5.11211	Weak	2	A_55_P2010134	0.172006	-0.104227	0.448238	7.13905	1.34689	0.2013	0.701547	-5.32665	Very Weak		A_55_P2010134	A_55_P2010134	Unknown	0.91427	0.595304	1.23324	7.13905	6.20005
A_55_P2009973	55372	Ttc3	NM_009441	ref|Mus musculus tetratricopeptide repeat domain 3 (Ttc3), mRNA [NM_009441]	11.7408	11.7152	11.7226	12.696	12.6034	12.4825	12.5548	11.7005	11.7401	12.4411	12.6643	12.1021	11.7802	12.0217	12.497	Ttc3	0.858006	0.6734	1.04261	12.1642	10.0533	1.88e-07	4.25e-05	7.68531	Weak	2	Ttc3	-0.0314863	-0.24081	0.177837	12.1642	-0.325364	0.750145	0.947503	-6.14744	None		Ttc3	NM_009441	ref|Mus musculus tetratricopeptide repeat domain 3 (Ttc3), mRNA [NM_009441]	0.83239	0.590683	1.0741	12.1642	7.44911
A_51_P233727	39348	Sapcd1	NM_023893	ref|Mus musculus suppressor APC domain containing 1 (Sapcd1), transcript variant 1, mRNA [NM_023893]	7.60425	7.35036	7.0966	8.13056	8.22813	7.96774	7.73279	7.59956	7.36021	7.71016	8.47784	7.17384	7.22902	7.1371	7.59767	Sapcd1	0.664404	0.292403	1.0364	7.62639	3.86326	0.00199964	0.0311546	-1.65676	Weak	2	Sapcd1	0.0791936	-0.342615	0.501002	7.62639	0.406107	0.691349	0.931894	-6.11723	Very Weak		Sapcd1	NM_023893	ref|Mus musculus suppressor APC domain containing 1 (Sapcd1), transcript variant 1, mRNA [NM_023893]	0.614116	0.127054	1.10118	7.62639	2.72729
A_30_P01027378	39051	chr13:108653722-108654406_R	chr13:108653722-108654406_R	lincRNA:chr13:108653722-108654406 reverse strand	8.21673	8.26389	8.59949	9.15278	9.31221	8.74526	9.20273	8.41903	8.32894	8.85213	9.12308	8.41725	8.00868	8.54698	8.64657	chr13:108653722-108654406_R	0.743207	0.409512	1.0769	8.65572	4.81755	0.000347682	0.00886404	0.107985	Weak	2	chr13:108653722-108654406_R	-0.115637	-0.494012	0.262737	8.65572	-0.66106	0.520256	0.880771	-5.97984	Very Weak		chr13:108653722-108654406_R	chr13:108653722-108654406_R	lincRNA:chr13:108653722-108654406 reverse strand	0.613624	0.176715	1.05053	8.65572	3.03792
A_51_P306017	10297	Dll1	NM_007865	ref|Mus musculus delta-like 1 (Drosophila) (Dll1), mRNA [NM_007865]	6.31224	6.31889	6.2531	7.11657	7.11184	7.05463	7.27094	6.296	6.27255	7.36822	7.03953	6.32339	6.28779	6.33393	6.61864	Dll1	0.843756	0.672529	1.01498	6.66522	10.6588	9.57e-08	2.66e-05	8.34806	Weak	2	Dll1	0.0653811	-0.128772	0.259535	6.66522	0.728404	0.479437	0.863685	-5.93326	None		Dll1	NM_007865	ref|Mus musculus delta-like 1 (Drosophila) (Dll1), mRNA [NM_007865]	0.919605	0.695409	1.1438	6.66522	8.87236
A_55_P2340950	35549	AY512938	AY512938	gb|Mus musculus clone NIA:H4075D09 unknown mRNA. [AY512938]	9.27665	8.99712	9.30643	10.4109	10.3911	9.58113	9.87518	8.91167	9.06488	9.78333	10.0293	8.73889	8.82958	9.23302	9.19685	AY512938	0.871166	0.461737	1.28059	9.44173	4.60244	0.000511037	0.0115655	-0.282073	Weak	2	AY512938	-0.158244	-0.622492	0.306004	9.44173	-0.737297	0.474196	0.861615	-5.9268	Very Weak		AY512938	AY512938	gb|Mus musculus clone NIA:H4075D09 unknown mRNA. [AY512938]	0.91805	0.381983	1.45412	9.44173	3.70435
A_55_P2361652	35590	LOC101056045	XR_168559	ref|PREDICTED: Mus musculus uncharacterized LOC101056045 (LOC101056045), misc_RNA [XR_168559]	11.1514	11.0665	11.8302	11.89	12.2068	11.7584	12.1703	11.0737	11.377	11.9327	11.9834	11.0833	10.7863	11.3033	11.3096	LOC101056045	0.657012	0.263543	1.05048	11.5282	3.61184	0.00321741	0.0428136	-2.13219	Weak	2	LOC101056045	-0.0483227	-0.494474	0.397828	11.5282	-0.23428	0.818461	0.963659	-6.17364	Very Weak		LOC101056045	XR_168559	ref|PREDICTED: Mus musculus uncharacterized LOC101056045 (LOC101056045), misc_RNA [XR_168559]	0.732674	0.217504	1.24785	11.5282	3.07628
A_55_P2387152	26505	4921532D01Rik	AK014993	gb|Mus musculus adult male testis cDNA, RIKEN full-length enriched library, clone:4921532D01 product:unclassifiable, full insert sequence. [AK014993]	6.39769	6.55412	6.9034	7.08783	7.47897	7.2799	7.65145	6.50921	6.43275	7.39547	7.37863	6.83881	6.61662	6.69201	6.93066	4921532D01Rik	0.756135	0.466223	1.04605	6.94317	5.64155	8.42e-05	0.00308518	1.54785	Weak	2	4921532D01Rik	0.0125166	-0.316213	0.341246	6.94317	0.0823594	0.935631	0.989233	-6.19846	Very Weak		4921532D01Rik	AK014993	gb|Mus musculus adult male testis cDNA, RIKEN full-length enriched library, clone:4921532D01 product:unclassifiable, full insert sequence. [AK014993]	0.916072	0.536489	1.29566	6.94317	5.22021
A_55_P2109377	16738	Camk2b	NM_001174053	ref|Mus musculus calcium/calmodulin-dependent protein kinase II, beta (Camk2b), transcript variant 1, mRNA [NM_001174053]	6.74864	6.76212	6.70757	7.14579	7.74878	7.30688	7.57492	6.61585	6.97059	7.7672	7.02297	6.62956	7.35912	6.63461	7.07685	Camk2b	0.704646	0.251632	1.15766	7.07143	3.36453	0.00515541	0.059032	-2.60071	Weak	2	Camk2b	-0.0490076	-0.562677	0.464662	7.07143	-0.206369	0.839738	0.968058	-6.17998	Very Weak		Camk2b	NM_001174053	ref|Mus musculus calcium/calmodulin-dependent protein kinase II, beta (Camk2b), transcript variant 1, mRNA [NM_001174053]	0.601867	0.00873242	1.195	7.07143	2.19489
A_55_P2011942	23927	Gramd1a	NM_027898	ref|Mus musculus GRAM domain containing 1A (Gramd1a), mRNA [NM_027898]	9.42865	9.6205	9.86953	10.6977	10.3924	10.7632	10.1846	9.71547	9.82412	10.4771	10.9349	10.2383	9.87237	9.85587	10.1741	Gramd1a	0.869887	0.520309	1.21946	10.1366	5.38251	0.000130166	0.00427364	1.10505	Weak	2	Gramd1a	0.196577	-0.199807	0.592961	10.1366	1.07271	0.303144	0.773494	-5.63294	Very Weak		Gramd1a	NM_027898	ref|Mus musculus GRAM domain containing 1A (Gramd1a), mRNA [NM_027898]	0.936228	0.478523	1.39393	10.1366	4.42447
A_66_P107760	55401	AK079713	AK079713	gb|Mus musculus 0 day neonate thymus cDNA, RIKEN full-length enriched library, clone:A430024J22 product:unclassifiable, full insert sequence. [AK079713]	7.55058	7.41955	7.18765	8.28263	8.36642	7.81784	7.9322	7.7383	7.71242	8.62876	8.2357	7.03094	7.49435	7.35543	7.4714	AK079713	0.713846	0.380004	1.04769	7.74828	4.62519	0.000490505	0.0113061	-0.240574	Weak	2	AK079713	0.332458	-0.0460827	0.710999	7.74828	1.89972	0.0801557	0.531821	-4.56566	Very Weak		AK079713	AK079713	gb|Mus musculus 0 day neonate thymus cDNA, RIKEN full-length enriched library, clone:A430024J22 product:unclassifiable, full insert sequence. [AK079713]	0.706869	0.269767	1.14397	7.74828	3.49802
A_55_P2137309	21390	Kctd11	NM_153143	ref|Mus musculus potassium channel tetramerisation domain containing 11 (Kctd11), mRNA [NM_153143]	8.00209	7.9518	8.55137	8.91915	8.90768	8.8573	8.80075	8.00068	8.18574	8.83378	8.84877	8.47867	7.98237	8.26534	8.38617	Kctd11	0.702799	0.402156	1.00344	8.46478	5.05644	0.000228281	0.00648844	0.534658	Weak	2	Kctd11	-0.0299409	-0.370838	0.310957	8.46478	-0.189979	0.852295	0.970666	-6.18333	Very Weak		Kctd11	NM_153143	ref|Mus musculus potassium channel tetramerisation domain containing 11 (Kctd11), mRNA [NM_153143]	0.748065	0.354431	1.1417	8.46478	4.11066
A_52_P167114	8823	Recql5	NM_130454	ref|Mus musculus RecQ protein-like 5 (Recql5), mRNA [NM_130454]	8.94294	8.86105	8.70059	10.2666	9.66324	9.68084	9.55819	8.87944	8.85716	9.5611	9.99969	8.73269	8.93443	8.86079	8.97965	Recql5	0.95735	0.627954	1.28675	9.23189	6.28663	2.96e-05	0.00141986	2.60904	Weak	2	Recql5	-0.0118092	-0.385309	0.361691	9.23189	-0.0683904	0.946528	0.991055	-6.19955	Very Weak		Recql5	NM_130454	ref|Mus musculus RecQ protein-like 5 (Recql5), mRNA [NM_130454]	0.912103	0.480822	1.34338	9.23189	4.57456
A_66_P101942	10325	Gm9706	XR_168557	ref|PREDICTED: Mus musculus predicted gene 9706 (Gm9706), misc_RNA [XR_168557]	7.01307	7.18698	6.9267	8.09975	8.3882	7.57821	8.06906	7.03459	7.2153	7.89419	7.60155	6.94674	6.83602	6.84238	6.99856	Gm9706	0.991555	0.667266	1.31585	7.37542	6.61377	1.78e-05	0.000972229	3.12432	Weak	2	Gm9706	-0.285937	-0.653647	0.0817731	7.37542	-1.68202	0.116703	0.601442	-4.88501	Very Weak		Gm9706	XR_168557	ref|PREDICTED: Mus musculus predicted gene 9706 (Gm9706), misc_RNA [XR_168557]	0.622922	0.198327	1.04752	7.37542	3.1734
A_52_P641758	34004	Ggct	NM_026637	ref|Mus musculus gamma-glutamyl cyclotransferase (Ggct), mRNA [NM_026637]	10.1912	10.09	9.9071	10.7136	10.9741	10.8459	10.7913	10.1113	9.75376	10.8972	10.5861	10.0135	10.1621	10.3745	10.304	Ggct	0.768437	0.511858	1.02502	10.381	6.47817	2.2e-05	0.00114056	2.91261	Weak	2	Ggct	-0.0895684	-0.380502	0.201365	10.381	-0.665928	0.51724	0.87877	-5.97661	Very Weak		Ggct	NM_026637	ref|Mus musculus gamma-glutamyl cyclotransferase (Ggct), mRNA [NM_026637]	0.8091	0.47316	1.14504	10.381	5.20961
A_51_P336622	52034	Dexi	NM_021428	ref|Mus musculus dexamethasone-induced transcript (Dexi), mRNA [NM_021428]	12.7297	12.8553	12.4833	13.6485	13.2994	13.3132	13.4355	12.9182	12.6842	13.6483	13.4855	12.9668	13.266	12.7992	13.1061	Dexi	0.734707	0.459445	1.00997	13.1093	5.77341	6.77e-05	0.0025881	1.76961	Weak	2	Dexi	0.142751	-0.169368	0.45487	13.1093	0.989294	0.340791	0.79718	-5.71482	Very Weak		Dexi	NM_021428	ref|Mus musculus dexamethasone-induced transcript (Dexi), mRNA [NM_021428]	0.765667	0.405263	1.12607	13.1093	4.59532
A_55_P2011943	10702	Gramd1a	NM_027898	ref|Mus musculus GRAM domain containing 1A (Gramd1a), mRNA [NM_027898]	12.7259	12.7662	12.9326	13.6646	13.6136	13.6529	13.5258	12.7156	12.741	13.4166	13.9879	13.1694	12.8685	12.7767	13.0161	Gramd1a	0.805947	0.537963	1.07393	13.1716	6.50523	2.11e-05	0.00110577	2.95506	Weak	2	Gramd1a	0.0880315	-0.215834	0.391897	13.1716	0.626646	0.54187	0.889367	-6.00201	Very Weak		Gramd1a	NM_027898	ref|Mus musculus GRAM domain containing 1A (Gramd1a), mRNA [NM_027898]	0.973981	0.623107	1.32485	13.1716	6.00433
A_55_P2344244	24996	4930556H04Rik	AK016144	gb|Mus musculus adult male testis cDNA, RIKEN full-length enriched library, clone:4930556H04 product:unclassifiable, full insert sequence. [AK016144]	7.62935	7.80808	7.07791	8.09015	8.28988	8.04253	8.29704	7.59714	7.5201	8.35863	8.15871	7.45816	7.86354	8.02384	7.84888	4930556H04Rik	0.674791	0.320845	1.02874	7.87093	4.12381	0.00122823	0.0217775	-1.16721	Weak	2	4930556H04Rik	0.0787635	-0.322573	0.4801	7.87093	0.424505	0.678222	0.927614	-6.10943	Very Weak		4930556H04Rik	AK016144	gb|Mus musculus adult male testis cDNA, RIKEN full-length enriched library, clone:4930556H04 product:unclassifiable, full insert sequence. [AK016144]	0.700045	0.236622	1.16347	7.87093	3.26749
A_52_P663757	35358	Tnik	NM_026910	ref|Mus musculus TRAF2 and NCK interacting kinase (Tnik), transcript variant 1, mRNA [NM_026910]	6.68454	6.56524	6.6907	7.47008	7.23489	7.48586	7.64836	6.59856	6.56228	7.46935	7.27603	6.94935	6.88728	6.87368	6.93322	Tnik	0.812971	0.620879	1.00506	7.02196	9.15442	5.46e-07	8.62e-05	6.63133	Weak	2	Tnik	-0.0871052	-0.304917	0.130707	7.02196	-0.865023	0.402894	0.829395	-5.82621	Very Weak		Tnik	NM_026910	ref|Mus musculus TRAF2 and NCK interacting kinase (Tnik), transcript variant 1, mRNA [NM_026910]	0.792272	0.540765	1.04378	7.02196	6.81379
A_55_P2017789	6368	Il4ra	NM_001008700	ref|Mus musculus interleukin 4 receptor, alpha (Il4ra), mRNA [NM_001008700]	10.8093	10.9693	11.2905	11.999	11.4053	12.0604	11.6508	10.7672	10.7987	11.3263	11.5236	11.6091	11.1884	11.1956	11.334	Il4ra	0.755851	0.400619	1.11108	11.3285	4.60246	0.00051102	0.0115655	-0.28204	Weak	2	Il4ra	-0.353911	-0.756706	0.0488839	11.3285	-1.90053	0.0800412	0.531616	-4.56442	Very Weak		Il4ra	NM_001008700	ref|Mus musculus interleukin 4 receptor, alpha (Il4ra), mRNA [NM_001008700]	0.642013	0.176906	1.10712	11.3285	2.98577
A_52_P499907	29119	Kcnj1	NM_019659	ref|Mus musculus potassium inwardly-rectifying channel, subfamily J, member 1 (Kcnj1), transcript variant 2, mRNA [NM_019659]	7.87229	8.22353	7.80765	8.60779	8.77715	8.76068	8.79515	7.85503	8.36005	8.74973	8.73754	7.83807	7.77567	7.38099	7.63179	Kcnj1	0.767371	0.466153	1.06859	8.21154	5.51049	0.000104828	0.00362347	1.32499	Weak	2	Kcnj1	0.00844569	-0.333103	0.349994	8.21154	0.0534869	0.958167	0.993469	-6.20049	Very Weak		Kcnj1	NM_019659	ref|Mus musculus potassium inwardly-rectifying channel, subfamily J, member 1 (Kcnj1), transcript variant 2, mRNA [NM_019659]	0.636098	0.241711	1.03048	8.21154	3.48873
A_66_P124677	10428	Ipcef1	NM_001170801	ref|Mus musculus interaction protein for cytohesin exchange factors 1 (Ipcef1), transcript variant 2, mRNA [NM_001170801]	8.38041	8.19449	7.85567	8.5286	9.34209	8.53817	8.83776	8.62405	8.62955	9.45618	8.93433	7.98938	8.09024	8.36133	8.77768	Ipcef1	0.66813	0.244927	1.09133	8.56933	3.4149	0.00468242	0.055368	-2.50534	Weak	2	Ipcef1	0.383598	-0.0962682	0.863465	8.56933	1.72911	0.107734	0.583433	-4.81788	Very Weak		Ipcef1	NM_001170801	ref|Mus musculus interaction protein for cytohesin exchange factors 1 (Ipcef1), transcript variant 2, mRNA [NM_001170801]	0.568452	0.0143494	1.12255	8.56933	2.21906
A_30_P01018607	54226	chr18:75513062-75523889_R	chr18:75513062-75523889_R	lincRNA:chr18:75513062-75523889 reverse strand	8.13903	7.96522	7.61543	8.31052	8.5197	8.27237	8.61295	8.2434	7.96686	9.48091	8.37561	7.64504	8.36862	7.63839	8.44824	chr18:75513062-75523889_R	0.522326	0.00112672	1.04352	8.24015	2.16772	0.0495755	0.257702	-4.78306	Weak	2	chr18:75513062-75523889_R	0.499377	-0.0916069	1.09036	8.24015	1.82776	0.0909013	0.550877	-4.67369	Very Weak		chr18:75513062-75523889_R	chr18:75513062-75523889_R	lincRNA:chr18:75513062-75523889 reverse strand	0.823131	0.140721	1.50554	8.24015	2.60909
A_55_P2062255	25597	Syne3	NM_001042699	ref|Mus musculus spectrin repeat containing, nuclear envelope family member 3 (Syne3), transcript variant 1, mRNA [NM_001042699]	6.42703	6.6404	7.34101	7.57334	7.8944	7.87428	7.63836	6.55531	7.15707	7.39691	7.5291	6.95933	6.85162	6.91891	7.3799	Syne3	0.942279	0.533344	1.35121	7.20913	4.98415	0.000259067	0.00711706	0.4063	Weak	2	Syne3	-0.282091	-0.745779	0.181597	7.20913	-1.31592	0.211206	0.709348	-5.36393	Very Weak		Syne3	NM_001042699	ref|Mus musculus spectrin repeat containing, nuclear envelope family member 3 (Syne3), transcript variant 1, mRNA [NM_001042699]	0.606813	0.071392	1.14223	7.20913	2.45146
A_55_P2117928	11683	Mxd4	NM_010753	ref|Mus musculus Max dimerization protein 4 (Mxd4), mRNA [NM_010753]	9.52454	9.83073	9.87097	10.8275	10.2357	10.8074	10.4749	9.46866	9.35	10.0114	10.7288	10.228	9.66709	9.42081	10.2103	Mxd4	0.844295	0.389125	1.29946	10.0438	4.01223	0.00151214	0.0253933	-1.37633	Weak	2	Mxd4	-0.21631	-0.732424	0.299804	10.0438	-0.906562	0.381332	0.817908	-5.79043	Very Weak		Mxd4	NM_010753	ref|Mus musculus Max dimerization protein 4 (Mxd4), mRNA [NM_010753]	0.960733	0.364776	1.55669	10.0438	3.48701
A_55_P2074972	26816	Zswim6	NM_145456	ref|Mus musculus zinc finger SWIM-type containing 6 (Zswim6), mRNA [NM_145456]	8.03324	8.14501	8.63167	9.34014	8.57948	8.80875	8.63461	8.29794	8.21921	8.72378	9.19155	8.68748	8.14858	8.47132	8.87108	Zswim6	0.570771	0.138981	1.00256	8.58559	2.85927	0.0135545	0.113021	-3.54958	Weak	2	Zswim6	0.11692	-0.372684	0.606524	8.58559	0.516546	0.614252	0.910247	-6.06542	Very Weak		Zswim6	NM_145456	ref|Mus musculus zinc finger SWIM-type containing 6 (Zswim6), mRNA [NM_145456]	0.699091	0.133745	1.26444	8.58559	2.67476
A_30_P01029585	54501	chr18:75518299-75524782_R	chr18:75518299-75524782_R	lincRNA:chr18:75518299-75524782 reverse strand	8.1533	7.92262	7.6294	8.25617	8.57579	8.15461	8.75288	8.23462	8.09749	9.40782	8.43557	7.83699	8.24925	7.62259	8.28791	chr18:75518299-75524782_R	0.533092	0.047775	1.01841	8.24113	2.37598	0.0337714	0.203239	-4.42431	Weak	2	chr18:75518299-75524782_R	0.486832	-0.0634655	1.03713	8.24113	1.91358	0.0782234	0.52672	-4.54459	Very Weak		chr18:75518299-75524782_R	chr18:75518299-75524782_R	lincRNA:chr18:75518299-75524782 reverse strand	0.755641	0.120212	1.39107	8.24113	2.57225
A_55_P2013645	19548	Tubg2	NM_134028	ref|Mus musculus tubulin, gamma 2 (Tubg2), mRNA [NM_134028]	10.303	10.0324	9.32607	11.0654	10.9928	10.8908	10.3067	9.73995	9.57297	10.3221	10.5903	9.3351	9.95673	10.2125	10.2124	Tubg2	0.92679	0.385578	1.468	10.1906	3.70407	0.00270094	0.0383198	-1.95757	Weak	2	Tubg2	-0.357728	-0.971406	0.255949	10.1906	-1.26089	0.229771	0.725767	-5.42854	Very Weak		Tubg2	NM_134028	ref|Mus musculus tubulin, gamma 2 (Tubg2), mRNA [NM_134028]	0.799727	0.0911134	1.50834	10.1906	2.44117
A_55_P2161865	40575	Pdlim7	NM_026131	ref|Mus musculus PDZ and LIM domain 7 (Pdlim7), transcript variant c, mRNA [NM_026131]	7.11264	7.14251	7.10517	8.2616	7.94768	8.11199	7.67862	7.2461	7.29027	7.76687	7.93768	7.21621	7.19849	7.08854	7.49279	Pdlim7	0.879868	0.641662	1.11808	7.50648	7.98967	2.45e-06	0.000254303	5.12746	Weak	2	Pdlim7	-0.147702	-0.417804	0.122399	7.50648	-1.18284	0.258306	0.745136	-5.51651	Very Weak		Pdlim7	NM_026131	ref|Mus musculus PDZ and LIM domain 7 (Pdlim7), transcript variant c, mRNA [NM_026131]	0.584089	0.272203	0.895975	7.50648	4.05087
A_52_P195018	16568	Arap3	NM_139206	ref|Mus musculus ArfGAP with RhoGAP domain, ankyrin repeat and PH domain 3 (Arap3), transcript variant 1, mRNA [NM_139206]	6.58633	6.30958	6.57592	7.54266	7.05646	7.16745	6.98919	7.73506	6.49058	7.50645	7.81086	6.63726	6.94339	6.53665	6.84993	Arap3	0.698329	0.194024	1.20263	6.98252	2.99525	0.0104527	0.0954548	-3.29636	Weak	2	Arap3	0.469718	-0.102109	1.04155	6.98252	1.7768	0.0992774	0.56975	-4.74876	Very Weak		Arap3	NM_139206	ref|Mus musculus ArfGAP with RhoGAP domain, ankyrin repeat and PH domain 3 (Arap3), transcript variant 1, mRNA [NM_139206]	0.545834	-0.114455	1.20612	6.98252	1.7881
A_30_P01018450	8741	chr8:108153471-108159346_R	chr8:108153471-108159346_R	lincRNA:chr8:108153471-108159346 reverse strand	8.13908	8.22439	8.38015	9.40573	8.35427	9.04438	8.61591	8.50946	8.39181	8.11147	8.78155	8.58238	8.00441	8.36835	8.40771	chr8:108153471-108159346_R	0.607202	0.116473	1.09793	8.48807	2.67644	0.0191946	0.142031	-3.88594	Weak	2	chr8:108153471-108159346_R	-0.40856	-0.964994	0.147874	8.48807	-1.58821	0.136542	0.631276	-5.01525	Very Weak		chr8:108153471-108159346_R	chr8:108153471-108159346_R	lincRNA:chr8:108153471-108159346 reverse strand	-0.00412377	-0.646639	0.638391	8.48807	-0.0138828
A_55_P2113498	40508	Klrd1	NM_010654	ref|Mus musculus killer cell lectin-like receptor, subfamily D, member 1 (Klrd1), mRNA [NM_010654]	6.91449	6.32088	6.41714	7.1154	7.05504	7.07587	7.20823	7.29979	6.48101	7.83793	7.17704	6.7562	7.5842	6.99266	7.17623	Klrd1	0.562801	0.0602897	1.06531	7.02747	2.42256	0.030962	0.192138	-4.34228	Weak	2	Klrd1	0.393848	-0.175946	0.963642	7.02747	1.49512	0.159043	0.661101	-5.13959	Very Weak		Klrd1	NM_010654	ref|Mus musculus killer cell lectin-like receptor, subfamily D, member 1 (Klrd1), mRNA [NM_010654]	0.617084	-0.0408577	1.27503	7.02747	2.02872
A_30_P01023206	42690	chr8:108153471-108159672_R	chr8:108153471-108159672_R	lincRNA:chr8:108153471-108159672 reverse strand	8.3708	8.34635	8.51964	9.49588	8.34336	9.09318	8.92813	8.68969	8.631	8.19565	9.03054	8.65102	8.20523	8.61234	8.53711	chr8:108153471-108159672_R	0.552875	0.0416277	1.06412	8.64333	2.33917	0.0361621	0.212689	-4.48869	Weak	2	chr8:108153471-108159672_R	-0.352043	-0.931743	0.227656	8.64333	-1.31359	0.211967	0.710317	-5.36671	Very Weak		chr8:108153471-108159672_R	chr8:108153471-108159672_R	lincRNA:chr8:108153471-108159672 reverse strand	-0.047248	-0.716627	0.622131	8.64333	-0.152678
A_52_P546162	18859	HQ446585	HQ446585	gb|Mus musculus clone nat28L immunoglobulin light chain variable region mRNA, partial cds. [HQ446585]	6.91253	7.11824	6.97755	7.9795	7.71355	8.04649	7.56162	7.8508	7.8509	7.68381	7.68187	7.53468	8.14255	7.58046	7.78248	HQ446585	0.822519	0.509825	1.13521	7.6278	5.68974	7.77e-05	0.0028896	1.62918	Weak	2	HQ446585	-0.14245	-0.497011	0.212111	7.6278	-0.869033	0.400778	0.828306	-5.82282	Very Weak		HQ446585	HQ446585	gb|Mus musculus clone nat28L immunoglobulin light chain variable region mRNA, partial cds. [HQ446585]	-0.168009	-0.577421	0.241403	7.6278	-0.88764
A_52_P303077	21637	Rogdi	NM_133185	ref|Mus musculus rogdi homolog (Drosophila) (Rogdi), mRNA [NM_133185]	10.0775	10.0901	9.64289	11.0299	10.559	10.6038	10.1078	10.2369	10.0287	10.563	10.0635	9.91344	10.0599	10.3779	10.1407	Rogdi	0.638297	0.208485	1.06811	10.233	3.21225	0.00689916	0.071993	-2.88856	Weak	2	Rogdi	-0.261906	-0.749267	0.225455	10.233	-1.16241	0.266213	0.749415	-5.5388	Very Weak		Rogdi	NM_133185	ref|Mus musculus rogdi homolog (Drosophila) (Rogdi), mRNA [NM_133185]	0.18042	-0.382336	0.743176	10.233	0.693475
A_55_P2111870	54098	Rogdi	NM_133185	ref|Mus musculus rogdi homolog (Drosophila) (Rogdi), mRNA [NM_133185]	9.23508	9.37485	8.93556	10.2962	9.7142	9.71133	9.41882	9.41977	9.29484	9.88354	9.36004	9.04024	9.33882	9.57513	9.31377	Rogdi	0.603296	0.178493	1.0281	9.46081	3.07191	0.00902619	0.0867385	-3.15272	Weak	2	Rogdi	-0.163335	-0.645016	0.318346	9.46081	-0.733473	0.476446	0.862451	-5.92959	Very Weak		Rogdi	NM_133185	ref|Mus musculus rogdi homolog (Drosophila) (Rogdi), mRNA [NM_133185]	0.264486	-0.291711	0.820683	9.46081	1.02858
A_52_P618728	20621	M61952	M61952	gb|Mouse pseudo anti-idiotype antibody-resistant variant IgK (Vk-Ox1 gene family) mRNA, VJ5 region. [M61952]	7.19194	7.3446	7.12356	8.1645	8.35375	8.35466	7.85663	7.99602	8.36243	7.92768	7.90091	7.34892	8.14223	7.48402	7.60231	M61952	0.962348	0.584184	1.34051	7.81028	5.50449	0.000105891	0.00364	1.31474	Weak	2	M61952	-0.268091	-0.696889	0.160707	7.81028	-1.35237	0.199589	0.699944	-5.31999	Very Weak		M61952	M61952	gb|Mouse pseudo anti-idiotype antibody-resistant variant IgK (Vk-Ox1 gene family) mRNA, VJ5 region. [M61952]	-0.264928	-0.760061	0.230205	7.81028	-1.15737
A_66_P109731	52015	AY731702	AY731702	gb|Mus musculus clone 17 immunoglobulin kappa light chain mRNA, partial cds. [AY731702]	6.02483	6.09597	6.36342	7.55282	6.42656	6.66446	6.37874	6.07877	6.04236	6.51372	6.38215	6.61786	6.88337	6.61979	6.64879	AY731702	0.594119	0.117622	1.07062	6.48624	2.69699	0.0184608	0.138891	-3.84818	Weak	2	AY731702	-0.307713	-0.847868	0.232442	6.48624	-1.23223	0.239945	0.73223	-5.46135	Very Weak		AY731702	AY731702	gb|Mus musculus clone 17 immunoglobulin kappa light chain mRNA, partial cds. [AY731702]	0.386707	-0.243871	1.01729	6.48624	1.3265
A_52_P422859	20187	Hspg2	NM_008305	ref|Mus musculus perlecan (heparan sulfate proteoglycan 2) (Hspg2), mRNA [NM_008305]	7.89798	8.09503	7.78568	8.90054	8.65363	8.40267	8.3275	8.42465	7.98009	8.62793	8.45578	8.15881	7.86172	8.74569	8.03389	Hspg2	0.644857	0.226268	1.06345	8.29011	3.33228	0.00548332	0.0617158	-2.66175	Weak	2	Hspg2	-0.02923	-0.503865	0.445405	8.29011	-0.133209	0.896092	0.979633	-6.1928	Very Weak		Hspg2	NM_008305	ref|Mus musculus perlecan (heparan sulfate proteoglycan 2) (Hspg2), mRNA [NM_008305]	0.339488	-0.208573	0.88755	8.29011	1.33987
A_55_P2172121	10152	Mxd4	NM_010753	ref|Mus musculus Max dimerization protein 4 (Mxd4), mRNA [NM_010753]	8.05069	8.02202	8.34265	8.85545	8.72785	8.96913	8.69078	8.02175	8.02916	7.975	8.92505	8.60722	8.06292	8.29569	8.09381	Mxd4	0.672348	0.268919	1.07578	8.37794	3.6049	0.00326017	0.043229	-2.14535	Weak	2	Mxd4	-0.360781	-0.818226	0.0966644	8.37794	-1.70596	0.112063	0.592081	-4.85102	Very Weak		Mxd4	NM_010753	ref|Mus musculus Max dimerization protein 4 (Mxd4), mRNA [NM_010753]	0.424569	-0.103644	0.952781	8.37794	1.73862
A_55_P1970234	32473	Dclk2	NM_001195498	ref|Mus musculus doublecortin-like kinase 2 (Dclk2), transcript variant 4, mRNA [NM_001195498]	10.9032	10.8455	10.4521	11.5874	11.5044	11.6395	11.6543	11.1484	10.8156	11.5901	11.3992	10.6459	10.9236	10.8338	10.5202	Dclk2	0.862796	0.609396	1.1162	11.0975	7.36491	5.86e-06	0.000451535	4.24998	Weak	2	Dclk2	-0.101753	-0.389081	0.185576	11.0975	-0.766007	0.45752	0.854923	-5.90546	Very Weak		Dclk2	NM_001195498	ref|Mus musculus doublecortin-like kinase 2 (Dclk2), transcript variant 4, mRNA [NM_001195498]	0.512653	0.180875	0.844432	11.0975	3.34227
A_55_P2035986	30525	E330020D12Rik	NR_033736	ref|Mus musculus Riken cDNA E330020D12 gene (E330020D12Rik), non-coding RNA [NR_033736]	9.71296	10.0898	9.54377	10.6829	10.7616	10.0308	10.6641	9.55114	9.90911	9.53678	11.0704	9.73819	9.57187	9.92665	10.5896	E330020D12Rik	0.752677	0.124391	1.38096	10.092	2.5913	0.0225506	0.158018	-4.04057	Weak	2	E330020D12Rik	-0.231245	-0.943654	0.481164	10.092	-0.702116	0.495135	0.870054	-5.95194	Very Weak		E330020D12Rik	NR_033736	ref|Mus musculus Riken cDNA E330020D12 gene (E330020D12Rik), non-coding RNA [NR_033736]	0.573486	-0.249133	1.39611	10.092	1.50796
A_66_P127563	35246	DQ372760	DQ372760	gb|Mus musculus clone CBAimmB-21 immunoglobulin kappa light chain mRNA, partial cds. [DQ372760]	6.18402	6.23558	6.13505	7.19299	6.66025	7.11332	6.75655	7.3681	6.38539	7.03933	6.6962	6.98421	7.28442	6.67227	7.53569	DQ372760	0.745896	0.286324	1.20547	6.81622	3.51068	0.00390047	0.0486603	-2.32388	Weak	2	DQ372760	-0.0630097	-0.584114	0.458095	6.81622	-0.261546	0.797819	0.958527	-6.16668	Very Weak		DQ372760	DQ372760	gb|Mus musculus clone CBAimmB-21 immunoglobulin kappa light chain mRNA, partial cds. [DQ372760]	-0.00897259	-0.610693	0.592747	6.81622	-0.0322544
A_66_P106789	46204	ENSMUST00000169692	ENSMUST00000169692	ens|predicted gene 6970 [Source:MGI Symbol;Acc:MGI:3645322] [ENSMUST00000169692]	7.57325	7.30666	6.95694	7.87607	8.43861	7.4017	8.03655	7.65391	7.44451	7.74053	7.5978	6.67128	7.29578	6.36179	7.21137	ENSMUST00000169692	0.659281	0.137383	1.18118	7.43778	2.73244	0.0172586	0.133094	-3.7835	Weak	2	ENSMUST00000169692	-0.269065	-0.860842	0.322712	7.43778	-0.983478	0.343537	0.798155	-5.72032	Very Weak		ENSMUST00000169692	ENSMUST00000169692	ens|predicted gene 6970 [Source:MGI Symbol;Acc:MGI:3645322] [ENSMUST00000169692]	0.119957	-0.563369	0.803282	7.43778	0.379719
A_55_P2186972	47788	U18580	U18580	gb|Mus musculus immunoglobulin kappa light chain, variable region mRNA, clone BALB/c-54, partial cds. [U18580]	6.15774	6.36483	6.40691	7.55378	7.00883	7.28099	6.89001	6.62602	6.44096	7.37888	6.83889	7.03958	7.76782	6.91735	7.63405	U18580	0.873575	0.426942	1.32021	6.95377	4.23072	0.00100751	0.0187015	-0.967688	Weak	2	U18580	-0.0745156	-0.580948	0.431917	6.95377	-0.318266	0.755399	0.94885	-6.14979	Very Weak		U18580	U18580	gb|Mus musculus immunoglobulin kappa light chain, variable region mRNA, clone BALB/c-54, partial cds. [U18580]	0.575396	-0.00938198	1.16017	6.95377	2.12834
A_55_P1987406	6678	AY679096	AY679096	gb|Mus musculus cell-line 4H3 immunoglobulin gamma 1 light chain variable region mRNA, partial cds. [AY679096]	9.33102	9.43253	9.14296	10.0072	10.0507	10.2176	10.1381	10.4526	9.19899	10.5745	10.1822	9.86964	10.8022	10.9751	10.9231	AY679096	0.801244	0.201357	1.40113	10.0866	2.88909	0.0128045	0.108953	-3.49424	Weak	2	AY679096	0.274954	-0.405254	0.955162	10.0866	0.874346	0.397985	0.826548	-5.81831	Very Weak		AY679096	AY679096	gb|Mus musculus cell-line 4H3 immunoglobulin gamma 1 light chain variable region mRNA, partial cds. [AY679096]	0.552567	-0.23287	1.338	10.0866	1.52174
A_55_P2103948	24619	ENSMUST00000103349	ENSMUST00000103349	ens|immunoglobulin kappa variable 4-69 [Source:MGI Symbol;Acc:MGI:3648668] [ENSMUST00000103349]	6.24529	6.30399	6.50302	7.66252	6.84781	7.54577	7.11949	7.02888	6.37586	7.40182	6.83401	7.31595	8.16238	7.18578	7.87784	ENSMUST00000103349	0.943129	0.386863	1.49939	7.09403	3.66737	0.00289552	0.040067	-2.02704	Weak	2	ENSMUST00000103349	-0.175981	-0.806727	0.454765	7.09403	-0.603499	0.556685	0.893748	-6.0163	Very Weak		ENSMUST00000103349	ENSMUST00000103349	ens|immunoglobulin kappa variable 4-69 [Source:MGI Symbol;Acc:MGI:3648668] [ENSMUST00000103349]	0.415548	-0.312775	1.14387	7.09403	1.23414
A_55_P2181678	34463	Dennd1b	ENSMUST00000070283	ens|DENN/MADD domain containing 1B [Source:MGI Symbol;Acc:MGI:2447812] [ENSMUST00000070283]	6.04195	5.94562	6.07546	7.5868	6.14307	6.10556	7.85296	7.0158	7.05103	6.89445	7.0306	7.02458	6.94417	6.7118	6.95136	Dennd1b	0.932488	0.12098	1.744	6.75835	2.48551	0.0275197	0.179477	-4.1588	Weak	2	Dennd1b	0.0241766	-0.829901	0.878254	6.75835	0.0612298	0.952119	0.992309	-6.19686	Very Weak		Dennd1b	ENSMUST00000070283	ens|DENN/MADD domain containing 1B [Source:MGI Symbol;Acc:MGI:2447812] [ENSMUST00000070283]	-0.0708924	-1.05384	0.912055	6.75835	-0.156004
A_52_P420466	4253	Hist1h2ab	NM_175660	ref|Mus musculus histone cluster 1, H2ab (Hist1h2ab), mRNA [NM_175660]	10.1145	9.8867	10.3063	10.7402	10.9676	10.6938	11.6339	10.169	9.83993	10.242	10.7806	9.89265	10.0088	9.53443	9.46169	Hist1h2ab	0.906411	0.439092	1.37373	10.2848	4.19544	0.00107543	0.019616	-1.03343	Weak	2	Hist1h2ab	-0.497593	-1.02748	0.0322959	10.2848	-2.03121	0.0634606	0.49301	-4.36261	Very Weak		Hist1h2ab	NM_175660	ref|Mus musculus histone cluster 1, H2ab (Hist1h2ab), mRNA [NM_175660]	0.506801	-0.105062	1.11866	10.2848	1.79163
A_52_P150683	19686	Grap2	AK030809	gb|Mus musculus adult male thymus cDNA, RIKEN full-length enriched library, clone:5830410K04 product:monocytic adaptor, full insert sequence. [AK030809]	9.80463	9.57228	9.29213	10.6034	10.309	9.71794	9.94227	9.67772	9.72713	10.4216	10.1067	9.42512	9.8875	10.3887	9.16312	Grap2	0.586808	0.0899727	1.08364	9.86929	2.55475	0.0241599	0.165042	-4.10647	Weak	2	Grap2	0.121013	-0.442345	0.684371	9.86929	0.464636	0.649971	0.919645	-6.09126	Very Weak		Grap2	AK030809	gb|Mus musculus adult male thymus cDNA, RIKEN full-length enriched library, clone:5830410K04 product:monocytic adaptor, full insert sequence. [AK030809]	0.561744	-0.0887657	1.21225	9.86929	1.86789
A_52_P136751	30389	Dtnb	NM_007886	ref|Mus musculus dystrobrevin, beta (Dtnb), transcript variant 2, mRNA [NM_007886]	7.57216	7.38432	7.61412	8.0248	7.93731	8.03842	7.7787	7.95382	7.91275	8.22746	9.981	7.6172	7.58939	7.94516	7.82257	Dtnb	0.421274	-0.1874	1.02995	7.95995	1.49708	0.158539	0.484594	-5.81513	Very Weak	1	Dtnb	1.15942	0.469248	1.84959	7.95995	3.6337	0.00308659	0.162048	-1.58812	Strong	4	Dtnb	NM_007886	ref|Mus musculus dystrobrevin, beta (Dtnb), transcript variant 2, mRNA [NM_007886]	1.17095	0.374004	1.96789	7.95995	3.17816
A_55_P2182911	36294	A_55_P2182911	A_55_P2182911	Unknown	6.29659	5.9842	6.18931	6.20609	6.1241	6.21711	6.35911	6.17784	6.18432	10.9931	6.24111	6.28245	6.25081	6.17413	6.28339	A_55_P2182911	0.0706444	-1.49024	1.63153	6.53091	0.0978974	0.923525	0.978358	-6.91021	Very Weak	1	A_55_P2182911	2.38977	0.620501	4.15904	6.53091	2.92165	0.0120323	0.271396	-2.85647	Strong	4	A_55_P2182911	A_55_P2182911	Unknown	2.43603	0.395522	4.47655	6.53091	2.58232
A_55_P2037338	13406	Plcd3	NM_152813	ref|Mus musculus phospholipase C, delta 3 (Plcd3), mRNA [NM_152813]	6.17307	6.19533	6.34913	6.22727	6.12119	6.27249	6.60072	6.07133	7.80604	8.44106	7.69187	6.58846	8.55375	6.78836	6.66338	Plcd3	0.066348	-0.892786	1.02548	6.83623	0.149628	0.883382	0.966539	-6.90451	Very Weak	1	Plcd3	1.76095	0.67349	2.8484	6.83623	3.50268	0.00396039	0.176034	-1.82153	Strong	4	Plcd3	NM_152813	ref|Mus musculus phospholipase C, delta 3 (Plcd3), mRNA [NM_152813]	1.12771	-0.127604	2.38301	6.83623	1.94317
A_55_P1990629	36843	FJ654103	FJ654103	gb|Mus musculus strain ICR clone Lu(r)17 endogenous retrovirus U3 region, partial sequence. [FJ654103]	13.0783	14.6765	12.8346	15.3694	13.6235	13.8437	13.945	14.3458	15.3015	15.7841	15.7667	13.9341	15.3013	13.6927	13.0576	FJ654103	0.665575	-0.455083	1.78623	14.3037	1.28466	0.221597	0.567952	-6.08866	Very Weak	1	FJ654103	1.58001	0.309306	2.85072	14.3037	2.68956	0.0187229	0.322604	-3.26469	Strong	4	FJ654103	FJ654103	gb|Mus musculus strain ICR clone Lu(r)17 endogenous retrovirus U3 region, partial sequence. [FJ654103]	0.951745	-0.515541	2.41903	14.3037	1.40304
A_55_P1985422	17879	TC1700876	TC1700876	tc|Q811B0_MOUSE (Q811B0) Erythroid differentiation regulator, partial (43%) [TC1700876]	13.4429	14.0657	14.7763	14.6613	13.9401	14.5662	14.4814	13.8804	14.3462	15.8496	15.0364	14.4285	14.1306	13.3227	14.9053	TC1700876	0.317291	-0.389646	1.02423	14.3889	0.97083	0.349562	0.695195	-6.43157	Very Weak	1	TC1700876	1.03077	0.229174	1.83236	14.3889	2.78146	0.0157219	0.299428	-3.10413	Moderate	3	TC1700876	TC1700876	tc|Q811B0_MOUSE (Q811B0) Erythroid differentiation regulator, partial (43%) [TC1700876]	1.32969	0.404093	2.25529	14.3889	3.10738
A_55_P2161219	38859	Thsd7a	NM_001164805	ref|Mus musculus thrombospondin, type I, domain containing 7A (Thsd7a), mRNA [NM_001164805]	5.95171	6.13142	6.0105	6.56097	6.1335	6.19677	6.75444	6.00018	6.01449	8.12337	6.30733	6.05782	6.13582	6.31221	6.46416	Thsd7a	0.380853	-0.275694	1.0374	6.34365	1.25475	0.231923	0.579342	-6.1218	Very Weak	1	Thsd7a	0.803873	0.0615603	1.54619	6.34365	2.34243	0.0359441	0.408382	-3.85758	Moderate	3	Thsd7a	NM_001164805	ref|Mus musculus thrombospondin, type I, domain containing 7A (Thsd7a), mRNA [NM_001164805]	1.2067	0.303897	2.10951	6.34365	2.89116
A_55_P1961499	45884	Ly6c1	NM_001252058	ref|Mus musculus lymphocyte antigen 6 complex, locus C1 (Ly6c1), transcript variant 5, mRNA [NM_001252058]	8.13754	7.57242	7.69771	8.65329	7.84413	8.24033	8.10528	9.38793	7.74647	9.05913	9.20196	8.77229	9.14792	8.09267	9.09183	Ly6c1	0.408201	-0.320974	1.13738	8.45006	1.2109	0.247746	0.598472	-6.17618	Very Weak	1	Ly6c1	0.919787	0.0929802	1.74659	8.45006	2.40629	0.0319165	0.391764	-3.75047	Moderate	3	Ly6c1	NM_001252058	ref|Mus musculus lymphocyte antigen 6 complex, locus C1 (Ly6c1), transcript variant 5, mRNA [NM_001252058]	0.563348	-0.391367	1.51806	8.45006	1.27635
A_55_P2175880	24898	Mgst1	NM_019946	ref|Mus musculus microsomal glutathione S-transferase 1 (Mgst1), mRNA [NM_019946]	6.62402	6.72151	6.78271	7.4667	6.92951	7.13259	7.01272	8.52889	6.819	8.07062	7.69778	6.68205	7.12395	6.55838	7.15354	Mgst1	0.425966	-0.216482	1.06841	7.1536	1.43418	0.175419	0.510231	-5.89931	Very Weak	1	Mgst1	0.748817	0.0203493	1.47729	7.1536	2.22347	0.044769	0.441045	-4.05422	Moderate	3	Mgst1	NM_019946	ref|Mus musculus microsomal glutathione S-transferase 1 (Mgst1), mRNA [NM_019946]	0.210256	-0.630906	1.05142	7.1536	0.540672
A_55_P2019113	35539	Apol7b	NM_001024848	ref|Mus musculus apolipoprotein L 7b (Apol7b), mRNA [NM_001024848]	9.3934	8.17079	7.90026	8.75234	8.97153	8.71522	9.70071	9.37045	8.92363	10.6741	9.44442	8.97155	9.95247	9.13768	9.43134	Apol7b	0.546802	-0.297737	1.39134	9.16733	1.40048	0.185064	0.523973	-5.94333	Very Weak	1	Apol7b	1.02433	0.066716	1.98195	9.16733	2.31374	0.0379068	0.416173	-3.90538	Moderate	3	Apol7b	NM_001024848	ref|Mus musculus apolipoprotein L 7b (Apol7b), mRNA [NM_001024848]	0.912247	-0.193514	2.01801	9.16733	1.7845
A_55_P2102621	9413	Eaf2	NM_001113401	ref|Mus musculus ELL associated factor 2 (Eaf2), transcript variant 2, mRNA [NM_001113401]	12.3712	13.8499	12.2028	14.5511	12.7732	13.1013	13.2444	13.5145	14.4311	14.9093	14.8099	13.1353	14.4516	12.858	12.5536	Eaf2	0.609569	-0.461787	1.68093	13.5171	1.23071	0.240496	0.590162	-6.15308	Very Weak	1	Eaf2	1.44209	0.227284	2.65689	13.5171	2.56774	0.0235756	0.355621	-3.47549	Moderate	3	Eaf2	NM_001113401	ref|Mus musculus ELL associated factor 2 (Eaf2), transcript variant 2, mRNA [NM_001113401]	0.886823	-0.515911	2.28956	13.5171	1.3675
A_52_P37757	17024	Eps8l1	NM_026146	ref|Mus musculus EPS8-like 1 (Eps8l1), mRNA [NM_026146]	9.85783	9.79752	10.3422	10.4552	9.94359	10.3418	10.8304	9.07822	9.50573	9.27769	6.59405	9.18495	9.47073	10.3262	8.88058	Eps8l1	0.393562	-0.640278	1.4274	9.59244	0.823427	0.425291	0.751982	-6.56428	Very Weak	1	Eps8l1	-2.45686	-3.62912	-1.28459	9.59244	-4.53336	0.000579032	0.0771076	-0.0193561	Strong	-4	Eps8l1	NM_026146	ref|Mus musculus EPS8-like 1 (Eps8l1), mRNA [NM_026146]	-1.3561	-2.70972	-0.00249152	9.59244	-2.16703
A_51_P389531	20111	Prmt1	NM_019830	ref|Mus musculus protein arginine N-methyltransferase 1 (Prmt1), transcript variant 1, mRNA [NM_019830]	9.9624	9.84942	10.615	10.5338	11.1837	11.0398	10.8499	9.90712	10.9286	11.4419	10.4152	9.25325	10.6809	9.32077	11.9556	Prmt1	0.75955	-0.0360345	1.55513	10.5292	2.06507	0.0597138	0.287448	-4.95441	Very Weak	1	Prmt1	0.026726	-0.875382	0.928834	10.5292	0.0640826	0.949891	0.991707	-6.19984	Very Weak		Prmt1	NM_019830	ref|Mus musculus protein arginine N-methyltransferase 1 (Prmt1), transcript variant 1, mRNA [NM_019830]	0.510692	-0.530972	1.55236	10.5292	1.06047
A_30_P01027478	21973	chr5:96591892-96606467_F	chr5:96591892-96606467_F	lincRNA:chr5:96591892-96606467 forward strand	7.40624	6.8949	6.97035	7.84606	7.40918	7.46322	7.44506	8.46423	7.01848	8.53666	7.54173	6.82057	7.55056	6.99639	9.20038	chr5:96591892-96606467_F	0.450382	-0.22751	1.12827	7.57093	1.4371	0.174603	0.508927	-5.89546	Very Weak	1	chr5:96591892-96606467_F	0.498314	-0.270344	1.26697	7.57093	1.40228	0.184536	0.687137	-5.25839	Very Weak		chr5:96591892-96606467_F	chr5:96591892-96606467_F	lincRNA:chr5:96591892-96606467 forward strand	0.297837	-0.589733	1.18541	7.57093	0.725841
A_66_P111660	8000	Mt1	NM_013602	ref|Mus musculus metallothionein 1 (Mt1), mRNA [NM_013602]	6.2654	6.51817	6.1703	7.15164	6.92001	6.86023	7.3551	7.19534	6.49657	8.80154	7.01685	6.28884	7.27725	7.27685	8.55564	Mt1	0.753791	-0.0121692	1.51975	7.07665	2.12868	0.0532256	0.269217	-4.84869	Very Weak	1	Mt1	0.837453	-0.0310636	1.70597	7.07665	2.08568	0.0575353	0.475314	-4.27654	Very Weak		Mt1	NM_013602	ref|Mus musculus metallothionein 1 (Mt1), mRNA [NM_013602]	1.06324	0.0603663	2.06612	7.07665	2.29324
A_55_P2029106	14747	Bmf	NM_138313	ref|Mus musculus BCL2 modifying factor (Bmf), mRNA [NM_138313]	9.33466	10.2554	10.6112	10.5774	11.1467	10.6524	10.0687	9.49685	9.63762	11.0846	10.7223	9.25817	9.25747	9.50561	10.8085	Bmf	0.544204	-0.0429863	1.13139	10.1612	2.0047	0.0665448	0.304023	-5.05327	Very Weak	1	Bmf	0.292125	-0.373687	0.957936	10.1612	0.949035	0.360119	0.807268	-5.75232	Very Weak		Bmf	NM_138313	ref|Mus musculus BCL2 modifying factor (Bmf), mRNA [NM_138313]	1.33619	0.567379	2.105	10.1612	3.75936
A_51_P508444	45489	St13	NM_133726	ref|Mus musculus suppression of tumorigenicity 13 (St13), mRNA [NM_133726]	10.6866	11.2294	12.0559	11.7546	11.4536	11.8166	11.453	10.3509	10.6651	11.5094	11.98	11.9934	10.7853	10.4427	12.3555	St13	0.295497	-0.448445	1.03944	11.3688	0.859171	0.405997	0.737624	-6.53387	Very Weak	1	St13	0.125213	-0.718338	0.968763	11.3688	0.321073	0.75332	0.948392	-6.14887	Very Weak		St13	NM_133726	ref|Mus musculus suppression of tumorigenicity 13 (St13), mRNA [NM_133726]	1.23666	0.262609	2.2107	11.3688	2.74621
A_55_P1997509	15070	Zbtb32	NM_021397	ref|Mus musculus zinc finger and BTB domain containing 32 (Zbtb32), mRNA [NM_021397]	7.27101	6.77201	6.62031	7.62429	7.36199	6.85436	8.01258	6.46105	6.40808	7.56907	7.67157	6.97602	8.09411	6.88274	8.33731	Zbtb32	0.575527	-0.0615609	1.21261	7.2611	1.95403	0.0728247	0.320865	-5.13506	Very Weak	1	Zbtb32	0.157013	-0.565376	0.879403	7.2611	0.470143	0.646136	0.918597	-6.08865	Very Weak		Zbtb32	NM_021397	ref|Mus musculus zinc finger and BTB domain containing 32 (Zbtb32), mRNA [NM_021397]	1.18575	0.351609	2.0199	7.2611	3.07481
A_55_P2021821	39153	Prmt1	NM_019830	ref|Mus musculus protein arginine N-methyltransferase 1 (Prmt1), transcript variant 1, mRNA [NM_019830]	11.3071	10.9817	11.8708	11.6177	12.4926	12.1637	12.1908	11.1748	12.2041	12.7389	11.4622	10.1864	11.8721	10.3174	13.0804	Prmt1	0.729682	-0.187652	1.64701	11.7107	1.72057	0.109313	0.398876	-5.49651	Very Weak	1	Prmt1	-0.0156647	-1.05582	1.02449	11.7107	-0.0325753	0.974514	0.996241	-6.20142	Very Weak		Prmt1	NM_019830	ref|Mus musculus protein arginine N-methyltransferase 1 (Prmt1), transcript variant 1, mRNA [NM_019830]	0.4111	-0.789971	1.61217	11.7107	0.740362
A_55_P2104975	55818	Serpina3f	NM_001168294	ref|Mus musculus serine (or cysteine) peptidase inhibitor, clade A, member 3F (Serpina3f), transcript variant 1, mRNA [NM_001168294]	9.45188	8.79397	8.15619	9.60192	9.10969	9.24311	10.5048	9.22271	8.92307	10.8959	9.41177	9.06781	9.17826	7.66669	10.7677	Serpina3f	0.814212	-0.17935	1.80777	9.33304	1.77259	0.0999989	0.37987	-5.41832	Very Weak	1	Serpina3f	0.538942	-0.587651	1.66554	9.33304	1.03476	0.319871	0.784651	-5.67088	Very Weak		Serpina3f	NM_001168294	ref|Mus musculus serine (or cysteine) peptidase inhibitor, clade A, member 3F (Serpina3f), transcript variant 1, mRNA [NM_001168294]	1.08094	-0.219936	2.38182	9.33304	1.79734
A_30_P01026296	44795	chr14:55433382-55452757_R	chr14:55433382-55452757_R	lincRNA:chr14:55433382-55452757 reverse strand	7.00598	6.72223	6.5515	7.55797	7.19401	7.10683	7.37249	8.04965	6.73528	8.09348	7.21703	6.46908	7.33918	6.87681	8.79678	chr14:55433382-55452757_R	0.547922	-0.0885815	1.18442	7.27255	1.86202	0.0856332	0.349566	-5.28067	Very Weak	1	chr14:55433382-55452757_R	0.347432	-0.374294	1.06916	7.27255	1.04127	0.316956	0.781888	-5.66445	Very Weak		chr14:55433382-55452757_R	chr14:55433382-55452757_R	lincRNA:chr14:55433382-55452757 reverse strand	0.262791	-0.570587	1.09617	7.27255	0.682079
A_55_P2167269	22899	Pcsk4	NM_008793	ref|Mus musculus proprotein convertase subtilisin/kexin type 4 (Pcsk4), mRNA [NM_008793]	8.48803	8.27453	7.68227	8.71769	8.68519	8.54124	8.51361	8.93674	8.10777	9.6384	8.78016	7.59054	8.59011	8.58794	10.1492	Pcsk4	0.466158	-0.154087	1.0864	8.6189	1.62568	0.128291	0.433951	-5.63535	Very Weak	1	Pcsk4	0.594847	-0.108444	1.29814	8.6189	1.82951	0.0906243	0.550873	-4.67108	Very Weak		Pcsk4	NM_008793	ref|Mus musculus proprotein convertase subtilisin/kexin type 4 (Pcsk4), mRNA [NM_008793]	0.687026	-0.125065	1.49912	8.6189	1.82993
A_55_P2115442	41583	Clec2d	NM_053109	ref|Mus musculus C-type lectin domain family 2, member d (Clec2d), mRNA [NM_053109]	10.7547	10.8605	11.2052	9.91014	11.6412	11.8249	11.7849	10.6942	10.982	12.3121	11.6169	10.461	11.4911	10.0919	12.0893	Clec2d	0.350158	-0.578491	1.27881	11.1813	0.815601	0.429595	0.755434	-6.57078	Very Weak	1	Clec2d	0.674242	-0.378747	1.72723	11.1813	1.38502	0.189631	0.691232	-5.27987	Very Weak		Clec2d	NM_053109	ref|Mus musculus C-type lectin domain family 2, member d (Clec2d), mRNA [NM_053109]	1.12643	-0.0894554	2.34232	11.1813	2.0039
A_30_P01018288	40397	chr12:77544397-77564122_R	chr12:77544397-77564122_R	lincRNA:chr12:77544397-77564122 reverse strand	8.5779	8.13733	7.75554	9.28447	7.86069	8.51339	8.51555	8.89926	8.09291	8.61413	8.10422	7.73754	8.75511	8.63166	9.7565	chr12:77544397-77564122_R	0.386603	-0.339579	1.11278	8.48241	1.15156	0.27049	0.621546	-6.2436	Very Weak	1	chr12:77544397-77564122_R	-0.184353	-1.00777	0.639059	8.48241	-0.484283	0.636339	0.915625	-6.08179	Very Weak		chr12:77544397-77564122_R	chr12:77544397-77564122_R	lincRNA:chr12:77544397-77564122 reverse strand	-0.136911	-1.08771	0.813884	8.48241	-0.311471
A_55_P1959784	23444	Mef2b	NM_008578	ref|Mus musculus myocyte enhancer factor 2B (Mef2b), transcript variant 1, mRNA [NM_008578]	7.58736	7.39976	6.94154	7.9109	7.52908	7.61404	8.31722	7.93752	7.58555	8.71353	7.83732	7.24847	8.15665	7.33735	8.92509	Mef2b	0.533261	-0.0502803	1.1168	7.80276	1.97667	0.0699546	0.312973	-5.09865	Very Weak	1	Mef2b	0.432609	-0.229064	1.09428	7.80276	1.41422	0.181078	0.683699	-5.24342	Very Weak		Mef2b	NM_008578	ref|Mus musculus myocyte enhancer factor 2B (Mef2b), transcript variant 1, mRNA [NM_008578]	0.513884	-0.25015	1.27792	7.80276	1.45485
A_30_P01029996	26120	chr18:90750100-90772025_R	chr18:90750100-90772025_R	lincRNA:chr18:90750100-90772025 reverse strand	9.30305	8.74014	8.54915	9.81691	8.53233	9.40183	9.18201	9.44263	8.80721	9.26379	9.03582	8.46374	9.4226	9.5003	10.4203	chr18:90750100-90772025_R	0.369154	-0.301856	1.04016	9.19212	1.18999	0.255582	0.606651	-6.20025	Very Weak	1	chr18:90750100-90772025_R	-0.083464	-0.844318	0.67739	9.19212	-0.237281	0.816182	0.963107	-6.17291	Very Weak		chr18:90750100-90772025_R	chr18:90750100-90772025_R	lincRNA:chr18:90750100-90772025 reverse strand	0.0248863	-0.853673	0.903445	9.19212	0.0612709
A_55_P2091985	3850	Gpr157	NM_177366	ref|Mus musculus G protein-coupled receptor 157 (Gpr157), mRNA [NM_177366]	10.1782	9.71338	9.67995	10.7087	9.60277	10.6307	10.3744	10.439	9.7331	11.0175	9.84737	9.49964	10.5988	10.2988	11.2874	Gpr157	0.471974	-0.264611	1.20856	10.2406	1.38599	0.189343	0.528384	-5.96202	Very Weak	1	Gpr157	0.103291	-0.731919	0.9385	10.2406	0.267504	0.793328	0.957113	-6.16506	Very Weak		Gpr157	NM_177366	ref|Mus musculus G protein-coupled receptor 157 (Gpr157), mRNA [NM_177366]	0.346387	-0.61803	1.3108	10.2406	0.776895
A_51_P246224	1749	Tram2	NM_177409	ref|Mus musculus translocating chain-associating membrane protein 2 (Tram2), mRNA [NM_177409]	8.78237	8.71261	8.37273	9.77357	8.59414	8.98856	8.81954	9.4547	8.09415	9.34301	8.87222	7.99937	8.51246	8.16234	9.25877	Tram2	0.421386	-0.248559	1.09133	8.7827	1.36053	0.197063	0.538073	-5.99453	Very Weak	1	Tram2	0.0636659	-0.69598	0.823312	8.7827	0.181284	0.858974	0.972456	-6.18499	Very Weak		Tram2	NM_177409	ref|Mus musculus translocating chain-associating membrane protein 2 (Tram2), mRNA [NM_177409]	0.333194	-0.54397	1.21036	8.7827	0.821641
A_66_P106385	43418	Daf2	NM_007827	ref|Mus musculus decay accelerating factor 2 (Daf2), mRNA [NM_007827]	9.05711	8.9743	8.90341	11.4657	8.75247	8.57431	11.3131	11.3735	11.4382	10.6085	10.7722	11.1801	11.2431	11.2145	9.27624	Daf2	1.0481	-0.217858	2.31406	10.2764	1.79081	0.0969082	0.37374	-5.3906	Very Weak	1	Daf2	0.663998	-0.771463	2.09946	10.2764	1.00055	0.335521	0.795161	-5.70409	Very Weak		Daf2	NM_007827	ref|Mus musculus decay accelerating factor 2 (Daf2), mRNA [NM_007827]	-0.715477	-2.373	0.94205	10.2764	-0.933685
A_55_P1999648	51799	Plin2	NM_007408	ref|Mus musculus perilipin 2 (Plin2), mRNA [NM_007408]	8.13575	8.60687	9.5954	9.73346	9.00188	9.61026	9.62289	8.2111	8.12359	9.5218	9.38688	9.63595	8.28433	7.52287	9.62897	Plin2	0.712781	-0.1855	1.61106	8.9748	1.71636	0.110098	0.400643	-5.50277	Very Weak	1	Plin2	-0.03778	-1.05633	0.980774	8.9748	-0.0802313	0.93729	0.989325	-6.19864	Very Weak		Plin2	NM_007408	ref|Mus musculus perilipin 2 (Plin2), mRNA [NM_007408]	1.287	0.110871	2.46312	8.9748	2.36695
A_55_P2039320	9319	Zfp365	NM_178679	ref|Mus musculus zinc finger protein 365 (Zfp365), mRNA [NM_178679]	7.45916	6.97983	6.38983	7.34721	7.69656	6.80999	7.50329	6.94104	6.71455	8.92366	7.33573	6.72347	7.2556	7.02504	7.7124	Zfp365	0.396325	-0.331301	1.12395	7.25449	1.17817	0.260097	0.611135	-6.2137	Very Weak	1	Zfp365	0.790436	-0.0346149	1.61549	7.25449	2.07229	0.0589419	0.480466	-4.29779	Very Weak		Zfp365	NM_178679	ref|Mus musculus zinc finger protein 365 (Zfp365), mRNA [NM_178679]	1.3019	0.349218	2.25459	7.25449	2.95593
A_51_P194609	51043	Prss34	NM_178372	ref|Mus musculus protease, serine, 34 (Prss34), mRNA [NM_178372]	6.19087	5.95029	6.07872	6.02695	5.99542	6.14292	6.09528	9.17728	6.14693	6.2423	6.14794	6.11345	6.62766	6.02554	6.21118	Prss34	0.00172492	-1.33665	1.3401	6.34485	0.00278777	0.997819	0.999466	-6.64554	Very Weak	1	Prss34	0.0860852	-1.26913	1.4413	6.34485	0.1374	0.892845	0.979365	-6.0383	Very Weak		Prss34	NM_178372	ref|Mus musculus protease, serine, 34 (Prss34), mRNA [NM_178372]	-1.4672	-2.7985	-0.13589	6.34485	-2.38383
A_66_P105250	36000	AF072828	AF072828	gb|Mus musculus anti-mouse IgDa immunoglobulin light chain variable region mRNA, partial cds. [AF072828]	6.07817	6.05287	6.12599	5.9796	5.95087	6.24616	6.31732	8.70583	6.06572	6.15575	6.09563	8.74889	6.31684	6.54469	6.33229	AF072828	0.0322734	-1.17816	1.24271	6.51444	0.0576723	0.954897	0.987758	-6.73292	Very Weak	1	AF072828	0.00776769	-1.31673	1.33226	6.51444	0.0126855	0.990074	0.998662	-6.0601	Very Weak		AF072828	AF072828	gb|Mus musculus anti-mouse IgDa immunoglobulin light chain variable region mRNA, partial cds. [AF072828]	-2.17821	-3.70841	-0.648009	6.51444	-3.07905
A_55_P2131951	1125	BF149588	BF149588	gb|uy66g03.y1 McCarrey Eddy round spermatid Mus musculus cDNA clone IMAGE:3664564 5'. [BF149588]	6.08698	6.13153	6.07875	6.26102	6.77661	7.26455	6.24362	6.33723	6.08228	6.1523	6.16887	6.15645	6.93588	6.18631	6.32272	BF149588	0.553828	-0.0254428	1.1331	6.34567	2.06804	0.0593957	0.286766	-4.81249	Very Weak	1	BF149588	-0.47587	-1.04345	0.0917105	6.34567	-1.81354	0.0931724	0.556042	-4.69476	Very Weak		BF149588	BF149588	gb|uy66g03.y1 McCarrey Eddy round spermatid Mus musculus cDNA clone IMAGE:3664564 5'. [BF149588]	-0.049519	-0.705349	0.606311	6.34567	-0.163323
A_51_P167263	52266	Cd5	NM_007650	ref|Mus musculus CD5 antigen (Cd5), mRNA [NM_007650]	9.53154	7.56605	7.66658	9.34199	8.55957	8.73038	8.55698	9.07535	7.77147	10.0415	9.75833	7.24242	9.94796	8.20093	10.3082	Cd5	0.542507	-0.726121	1.81113	8.81995	0.924989	0.372025	0.71358	-6.47489	Very Weak	1	Cd5	1.10268	-0.335813	2.54116	8.81995	1.65809	0.121509	0.607507	-4.91869	Very Weak		Cd5	NM_007650	ref|Mus musculus CD5 antigen (Cd5), mRNA [NM_007650]	1.4765	-0.184526	3.13752	8.81995	1.92275
A_30_P01019507	19984	chr11:97457180-97487074_R	chr11:97457180-97487074_R	lincRNA:chr11:97457180-97487074 reverse strand	7.50237	6.77043	6.73283	6.94924	7.08761	8.47444	7.80391	7.47838	6.26749	9.59204	6.13079	6.53799	8.23944	7.13097	8.82057	chr11:97457180-97487074_R	0.576922	-0.890696	2.04454	7.43457	0.850295	0.410733	0.740964	-6.54153	Very Weak	1	chr11:97457180-97487074_R	0.282613	-1.38151	1.94674	7.43457	0.367344	0.719345	0.939111	-6.13255	Very Weak		chr11:97457180-97487074_R	chr11:97457180-97487074_R	lincRNA:chr11:97457180-97487074 reverse strand	0.988477	-0.933085	2.91004	7.43457	1.1127
A_51_P253803	17733	Mki67	NM_001081117	ref|Mus musculus antigen identified by monoclonal antibody Ki 67 (Mki67), mRNA [NM_001081117]	8.68711	7.9643	7.17746	9.35055	8.30517	8.32808	9.43174	8.89776	7.50418	9.35687	8.87624	7.27458	8.89003	7.42713	9.2362	Mki67	0.910925	-0.122942	1.94479	8.44716	1.90583	0.0792991	0.335169	-5.21183	Very Weak	1	Mki67	0.26267	-0.909625	1.43496	8.44716	0.484662	0.636077	0.915625	-6.08161	Very Weak		Mki67	NM_001081117	ref|Mus musculus antigen identified by monoclonal antibody Ki 67 (Mki67), mRNA [NM_001081117]	0.915585	-0.438065	2.26923	8.44716	1.46304
A_55_P2087265	13629	Ifitm1	BC090258	gb|Mus musculus interferon induced transmembrane protein 1, mRNA (cDNA clone MGC:102334 IMAGE:4982747), complete cds. [BC090258]	7.52185	6.21658	6.45258	7.64326	6.89258	7.44981	7.81504	7.45996	6.37363	8.54311	7.02257	6.57155	7.46832	6.5607	8.2072	Ifitm1	0.719686	-0.177999	1.61737	7.21325	1.73414	0.106812	0.393404	-5.47617	Very Weak	1	Ifitm1	0.33267	-0.685126	1.35047	7.21325	0.706998	0.492197	0.869261	-5.94852	Very Weak		Ifitm1	BC090258	gb|Mus musculus interferon induced transmembrane protein 1, mRNA (cDNA clone MGC:102334 IMAGE:4982747), complete cds. [BC090258]	0.866049	-0.309201	2.0413	7.21325	1.59396
A_30_P01022510	4346	chr10:96103732-96103867_F	chr10:96103732-96103867_F	lincRNA:chr10:96103732-96103867 forward strand	8.35055	8.55799	7.08948	8.17766	9.26625	7.47362	7.56281	8.75805	8.40145	8.95563	7.85158	6.57097	7.62216	6.89837	8.36694	chr10:96103732-96103867_F	0.120746	-0.869511	1.111	7.99357	0.263748	0.796158	0.939944	-6.87983	Very Weak	1	chr10:96103732-96103867_F	0.283518	-0.839327	1.40636	7.99357	0.546168	0.594311	0.904442	-6.04951	Very Weak		chr10:96103732-96103867_F	chr10:96103732-96103867_F	lincRNA:chr10:96103732-96103867 forward strand	-0.176147	-1.4727	1.1204	7.99357	-0.293867
A_55_P2146254	10079	Ifitm1	NM_001112715	ref|Mus musculus interferon induced transmembrane protein 1 (Ifitm1), transcript variant 2, mRNA [NM_001112715]	7.52619	6.03015	6.34422	7.58866	6.90577	7.36417	7.80595	7.37033	6.31968	8.48095	7.0704	6.50659	7.47738	6.57509	8.15617	Ifitm1	0.748798	-0.166038	1.66363	7.16811	1.77046	0.100365	0.380488	-5.40645	Very Weak	1	Ifitm1	0.359537	-0.661566	1.38064	7.16811	0.761622	0.460043	0.855306	-5.90876	Very Weak		Ifitm1	NM_001112715	ref|Mus musculus interferon induced transmembrane protein 1 (Ifitm1), transcript variant 2, mRNA [NM_001112715]	0.930674	-0.248395	2.10974	7.16811	1.70736
A_55_P1998471	25166	S100a9	NM_009114	ref|Mus musculus S100 calcium binding protein A9 (calgranulin B) (S100a9), mRNA [NM_009114]	12.0438	7.38608	10.9114	15.2714	8.15029	11.9158	12.2459	16.9483	8.11311	14.894	9.73331	7.91166	14.3661	11.7973	12.6074	S100a9	1.78208	-3.07173	6.63588	11.6197	0.794163	0.441528	0.764197	-6.58831	Very Weak	1	S100a9	0.417776	-5.08592	5.92147	11.6197	0.164193	0.872135	0.97479	-6.18804	Very Weak		S100a9	NM_009114	ref|Mus musculus S100 calcium binding protein A9 (calgranulin B) (S100a9), mRNA [NM_009114]	-0.217061	-6.57218	6.13806	11.6197	-0.0738792
A_55_P2073377	8902	Mki67	NM_001081117	ref|Mus musculus antigen identified by monoclonal antibody Ki 67 (Mki67), mRNA [NM_001081117]	8.53159	7.56806	6.96987	9.17341	8.03281	7.95908	9.13504	8.65732	7.42643	9.20654	8.55098	7.27266	8.62146	7.35261	8.96184	Mki67	0.885247	-0.120333	1.89083	8.22798	1.9042	0.0795262	0.335506	-5.2144	Very Weak	1	Mki67	0.303674	-0.836547	1.44389	8.22798	0.576081	0.574517	0.89914	-6.03257	Very Weak		Mki67	NM_001081117	ref|Mus musculus antigen identified by monoclonal antibody Ki 67 (Mki67), mRNA [NM_001081117]	0.836882	-0.479731	2.1535	8.22798	1.3749
A_52_P206492	35864	Pop4	NM_025390	ref|Mus musculus processing of precursor 4, ribonuclease P/MRP family, (S. cerevisiae) (Pop4), mRNA [NM_025390]	11.3619	10.2312	10.1551	11.2565	11.1477	10.0824	10.9616	11.4966	11.2478	10.705	11.3657	10.0701	11.3717	10.4156	11.7627	Pop4	0.279341	-0.516563	1.07525	10.9088	0.759172	0.461456	0.775636	-6.61601	Very Weak	1	Pop4	0.173317	-0.729153	1.07579	10.9088	0.415407	0.6847	0.929527	-6.11333	Very Weak		Pop4	NM_025390	ref|Mus musculus processing of precursor 4, ribonuclease P/MRP family, (S. cerevisiae) (Pop4), mRNA [NM_025390]	-0.336828	-1.37891	0.705256	10.9088	-0.699151
A_55_P1983773	37274	Birc5	NM_001012273	ref|Mus musculus baculoviral IAP repeat-containing 5 (Birc5), transcript variant 3, mRNA [NM_001012273]	8.21166	7.59166	7.03037	8.30316	7.74385	7.61531	8.64037	8.63162	7.56186	8.94126	7.66755	7.35551	8.58265	7.49608	8.91252	Birc5	0.464442	-0.425915	1.3548	8.01903	1.12832	0.27982	0.631083	-6.26925	Very Weak	1	Birc5	0.228735	-0.780834	1.23831	8.01903	0.490075	0.632346	0.915105	-6.07893	Very Weak		Birc5	NM_001012273	ref|Mus musculus baculoviral IAP repeat-containing 5 (Birc5), transcript variant 3, mRNA [NM_001012273]	0.207665	-0.958086	1.37342	8.01903	0.385321
A_51_P460954	53929	Ccl6	NM_009139	ref|Mus musculus chemokine (C-C motif) ligand 6 (Ccl6), mRNA [NM_009139]	8.32124	6.83242	6.48592	7.76555	7.09449	7.01546	7.62843	8.26517	6.60187	8.54616	6.68324	6.58025	8.00643	6.96599	8.192	Ccl6	0.162789	-1.02036	1.34593	7.39897	0.297613	0.770758	0.930548	-6.86975	Very Weak	1	Ccl6	0.238717	-1.10284	1.58028	7.39897	0.384891	0.706616	0.936002	-6.1258	Very Weak		Ccl6	NM_009139	ref|Mus musculus chemokine (C-C motif) ligand 6 (Ccl6), mRNA [NM_009139]	0.18118	-1.36792	1.73028	7.39897	0.252986
A_55_P2175579	28090	Olfr1466	NM_146694	ref|Mus musculus olfactory receptor 1466 (Olfr1466), mRNA [NM_146694]	7.38879	6.7509	7.11404	7.05947	6.85484	7.9794	7.38679	7.04292	6.37261	8.86151	6.6204	6.33317	8.02089	7.04308	8.11246	Olfr1466	0.235547	-0.811033	1.28213	7.26275	0.486823	0.634586	0.873552	-6.79153	Very Weak	1	Olfr1466	0.420828	-0.765882	1.60754	7.26275	0.767054	0.456919	0.854878	-5.90466	Very Weak		Olfr1466	NM_146694	ref|Mus musculus olfactory receptor 1466 (Olfr1466), mRNA [NM_146694]	1.03319	-0.33711	2.40348	7.26275	1.63091
A_55_P2014229	9861	Sema4a	NM_013658	ref|Mus musculus sema domain, immunoglobulin domain (Ig), transmembrane domain (TM) and short cytoplasmic domain, (semaphorin) 4A (Sema4a), transcript variant 1, mRNA [NM_013658]	8.88158	7.92111	7.52155	8.73467	8.36288	8.3962	8.9947	8.98342	7.62275	9.53311	8.16888	7.68821	9.07713	8.05194	9.18424	Sema4a	0.514027	-0.430119	1.45817	8.47482	1.17764	0.260302	0.611353	-6.21431	Very Weak	1	Sema4a	0.228885	-0.841676	1.29945	8.47482	0.462456	0.651491	0.920043	-6.09229	Very Weak		Sema4a	NM_013658	ref|Mus musculus sema domain, immunoglobulin domain (Ig), transmembrane domain (TM) and short cytoplasmic domain, (semaphorin) 4A (Sema4a), transcript variant 1, mRNA [NM_013658]	0.54791	-0.688267	1.78409	8.47482	0.958725
A_51_P402994	36504	Ddx3y	NM_012008	ref|Mus musculus DEAD (Asp-Glu-Ala-Asp) box polypeptide 3, Y-linked (Ddx3y), mRNA [NM_012008]	8.91255	10.257	10.0503	10.1749	9.95333	10.4022	10.5258	10.3372	10.2651	10.2464	10.2337	10.6718	10.0786	6.01123	9.83082	Ddx3y	0.524108	-1.21111	2.25932	9.86339	0.653331	0.525067	0.816057	-6.69277	Very Weak	1	Ddx3y	-0.0239937	-1.99154	1.94356	9.86339	-0.0263777	0.979362	0.996844	-6.20161	Very Weak		Ddx3y	NM_012008	ref|Mus musculus DEAD (Asp-Glu-Ala-Asp) box polypeptide 3, Y-linked (Ddx3y), mRNA [NM_012008]	-0.0611027	-2.33303	2.21083	9.86339	-0.0581742
A_51_P256827	47306	S100a8	NM_013650	ref|Mus musculus S100 calcium binding protein A8 (calgranulin A) (S100a8), mRNA [NM_013650]	9.76203	6.44375	8.75174	13.1725	6.53209	9.92582	10.1672	15.011	6.65568	12.8563	7.8138	6.61582	12.1873	9.62737	10.3692	S100a8	1.63024	-2.7703	6.03079	9.72611	0.801329	0.437515	0.761308	-6.5825	Very Weak	1	S100a8	0.385609	-4.60414	5.37536	9.72611	0.167161	0.869847	0.97457	-6.18753	Very Weak		S100a8	NM_013650	ref|Mus musculus S100 calcium binding protein A8 (calgranulin A) (S100a8), mRNA [NM_013650]	-0.498315	-6.25998	5.26335	9.72611	-0.187077
A_51_P270949	8050	Hist1h1b	NM_020034	ref|Mus musculus histone cluster 1, H1b (Hist1h1b), mRNA [NM_020034]	8.75623	8.65941	7.79306	9.17157	9.67642	8.33686	9.03969	8.87548	8.4111	8.8852	8.84204	7.38405	8.0953	7.07913	8.34876	Hist1h1b	0.653239	-0.0281588	1.33464	8.49029	2.07366	0.0587973	0.285314	-4.94023	Very Weak	1	Hist1h1b	-0.192521	-0.965154	0.580111	8.49029	-0.538978	0.599121	0.905697	-6.05345	Very Weak		Hist1h1b	NM_020034	ref|Mus musculus histone cluster 1, H1b (Hist1h1b), mRNA [NM_020034]	0.220325	-0.671835	1.11248	8.49029	0.534178
A_51_P305532	48731	Eif2s3x	NM_012010	ref|Mus musculus eukaryotic translation initiation factor 2, subunit 3, structural gene X-linked (Eif2s3x), mRNA [NM_012010]	9.83156	10.1843	10.4347	10.4303	10.5438	10.6449	10.5785	10.6676	10.5757	10.6951	10.6075	10.0748	10.37	8.234	10.2737	Eif2s3x	0.399199	-0.392473	1.19087	10.2764	1.09071	0.29544	0.646158	-6.30987	Very Weak	1	Eif2s3x	0.101929	-0.795743	0.9996	10.2764	0.245609	0.809866	0.96105	-6.17084	Very Weak		Eif2s3x	NM_012010	ref|Mus musculus eukaryotic translation initiation factor 2, subunit 3, structural gene X-linked (Eif2s3x), mRNA [NM_012010]	0.0296852	-1.00686	1.06623	10.2764	0.0619468
A_55_P1999102	36169	Pi16	NM_023734	ref|Mus musculus peptidase inhibitor 16 (Pi16), mRNA [NM_023734]	7.2306	6.6473	6.7358	8.0471	6.37162	6.6059	6.7886	9.29403	6.62154	7.97967	6.43964	6.57311	7.62378	6.68294	7.62902	Pi16	0.0820714	-1.16838	1.33253	7.15138	0.141968	0.889308	0.969097	-6.90611	Very Weak	1	Pi16	0.256352	-1.16153	1.67424	7.15138	0.391077	0.702151	0.934933	-6.12334	Very Weak		Pi16	NM_023734	ref|Mus musculus peptidase inhibitor 16 (Pi16), mRNA [NM_023734]	-0.748131	-2.38536	0.8891	7.15138	-0.988401
A_51_P208769	46272	Metrn	NM_133719	ref|Mus musculus meteorin, glial cell differentiation regulator (Metrn), mRNA [NM_133719]	8.87191	8.76585	9.15352	9.36736	9.81514	9.48319	9.29676	8.97434	9.78683	9.75509	8.97265	8.37451	9.45058	8.33763	9.37836	Metrn	0.560187	-0.0457864	1.16616	9.18558	1.99961	0.0671521	0.306215	-5.06154	Very Weak	1	Metrn	-0.126744	-0.813853	0.560365	9.18558	-0.398995	0.696452	0.933146	-6.12015	Very Weak		Metrn	NM_133719	ref|Mus musculus meteorin, glial cell differentiation regulator (Metrn), mRNA [NM_133719]	-0.0167157	-0.810121	0.77669	9.18558	-0.0455716
A_55_P2016034	28453	Nlrc5	NM_001033207	ref|Mus musculus NLR family, CARD domain containing 5 (Nlrc5), mRNA [NM_001033207]	11.9271	11.1402	10.8222	11.4455	11.4495	11.3845	12.3131	11.264	10.8616	12.1455	11.4819	11.0967	11.878	10.9534	11.9382	Nlrc5	0.351646	-0.314738	1.01803	11.4734	1.14142	0.274529	0.626096	-6.25484	Very Weak	1	Nlrc5	0.165522	-0.590087	0.921131	11.4734	0.473832	0.643573	0.9176	-6.08688	Very Weak		Nlrc5	NM_001033207	ref|Mus musculus NLR family, CARD domain containing 5 (Nlrc5), mRNA [NM_001033207]	0.750848	-0.121655	1.62335	11.4734	1.86145
A_55_P2083252	6359	Mtus2	NM_029920	ref|Mus musculus microtubule associated tumor suppressor candidate 2 (Mtus2), mRNA [NM_029920]	7.24955	8.72753	9.17979	8.76192	8.90742	9.57224	7.76766	8.00782	6.95768	8.05973	7.19341	8.99217	6.29591	7.96332	8.35766	Mtus2	0.366688	-0.968382	1.70176	8.13292	0.594098	0.562765	0.836998	-6.73104	Very Weak	1	Mtus2	-1.12574	-2.63957	0.388085	8.13292	-1.60853	0.132013	0.624667	-4.98745	Very Weak		Mtus2	NM_029920	ref|Mus musculus microtubule associated tumor suppressor candidate 2 (Mtus2), mRNA [NM_029920]	0.143818	-1.6042	1.89184	8.13292	0.177965
A_55_P2035320	43360	Nfil3	NM_017373	ref|Mus musculus nuclear factor, interleukin 3, regulated (Nfil3), mRNA [NM_017373]	6.86101	6.96155	6.78356	7.04039	6.85621	6.80149	8.27547	7.12169	6.83074	8.51001	7.06595	7.21837	7.23217	7.0758	7.72773	Nfil3	0.374685	-0.371701	1.12107	7.22414	1.08585	0.297507	0.64814	-6.31504	Very Weak	1	Nfil3	0.54459	-0.301732	1.39091	7.22414	1.39187	0.187595	0.689563	-5.27137	Very Weak		Nfil3	NM_017373	ref|Mus musculus nuclear factor, interleukin 3, regulated (Nfil3), mRNA [NM_017373]	0.811766	-0.165482	1.78901	7.22414	1.79677
A_55_P2173737	34720	Hspa4l	NM_011020	ref|Mus musculus heat shock protein 4 like (Hspa4l), mRNA [NM_011020]	7.72193	8.27733	10.4722	9.15753	8.67029	9.17229	8.84136	7.89316	7.66477	8.969	9.25324	10.2593	8.0648	7.93128	9.30319	Hspa4l	0.136554	-1.16323	1.43633	8.77677	0.227248	0.823808	0.949407	-6.88935	Very Weak	1	Hspa4l	0.150755	-1.32306	1.62457	8.77677	0.221256	0.828372	0.966269	-6.1767	Very Weak		Hspa4l	NM_011020	ref|Mus musculus heat shock protein 4 like (Hspa4l), mRNA [NM_011020]	1.33216	-0.36965	3.03397	8.77677	1.69321
A_55_P2131481	50711	A_55_P2131481	A_55_P2131481	Unknown	9.74501	9.33151	10.8065	9.22382	11.2892	10.2685	10.6434	9.22375	10.8906	10.0143	10.1681	9.59843	9.13175	10.0161	10.1308	A_55_P2131481	0.395202	-0.660773	1.45118	10.0321	0.809526	0.432955	0.758048	-6.57579	Very Weak	1	A_55_P2131481	-0.264982	-1.46234	0.932381	10.0321	-0.478691	0.640205	0.91653	-6.08453	Very Weak		A_55_P2131481	A_55_P2131481	Unknown	0.034063	-1.34853	1.41666	10.0321	0.0532909
A_55_P2048607	51646	Hp	NM_017370	ref|Mus musculus haptoglobin (Hp), mRNA [NM_017370]	8.02549	6.23757	6.92112	9.58226	6.25043	7.63895	7.67672	11.2463	6.47088	9.77733	6.22242	6.24188	9.1706	7.03785	8.02476	Hp	0.725699	-1.78261	3.23401	7.7683	0.625808	0.542402	0.825946	-6.71098	Very Weak	1	Hp	0.21278	-2.63137	3.05693	7.7683	0.161824	0.873963	0.975178	-6.18844	Very Weak		Hp	NM_017370	ref|Mus musculus haptoglobin (Hp), mRNA [NM_017370]	-0.858715	-4.14286	2.42543	7.7683	-0.565578
A_55_P2028734	3648	Klra16	NM_013794	ref|Mus musculus killer cell lectin-like receptor, subfamily A, member 16 (Klra16), mRNA [NM_013794]	7.83071	6.73633	6.63722	7.64945	7.88442	7.96428	7.30366	7.60782	6.43305	7.73277	6.71637	6.56772	7.91394	7.11446	7.69841	Klra16	0.632366	-0.207357	1.47209	7.31937	1.62891	0.1276	0.432879	-5.63071	Very Weak	1	Klra16	-0.475885	-1.42804	0.476272	7.31937	-1.08108	0.299542	0.771319	-5.62441	Very Weak		Klra16	NM_013794	ref|Mus musculus killer cell lectin-like receptor, subfamily A, member 16 (Klra16), mRNA [NM_013794]	0.204133	-0.895323	1.30359	7.31937	0.401606
A_55_P2064351	19102	Vipr1	NM_011703	ref|Mus musculus vasoactive intestinal peptide receptor 1 (Vipr1), mRNA [NM_011703]	8.00393	6.61669	6.54443	8.08776	7.16158	7.3077	6.83974	8.03833	6.40648	8.40189	7.32405	6.42171	8.44286	6.96396	7.7751	Vipr1	0.294179	-0.867484	1.45584	7.35575	0.547769	0.593243	0.853354	-6.75857	Very Weak	1	Vipr1	0.513776	-0.803427	1.83098	7.35575	0.843697	0.414277	0.83528	-5.84401	Very Weak		Vipr1	NM_011703	ref|Mus musculus vasoactive intestinal peptide receptor 1 (Vipr1), mRNA [NM_011703]	0.640565	-0.880409	2.16154	7.35575	0.910976
A_51_P246653	52498	Clec7a	NM_020008	ref|Mus musculus C-type lectin domain family 7, member a (Clec7a), mRNA [NM_020008]	7.04649	6.02646	6.05747	6.83014	5.99575	6.79392	6.46089	7.87298	6.0792	7.84912	6.07193	6.18017	7.23986	6.61593	7.17421	Clec7a	0.136843	-0.918906	1.19259	6.6863	0.280367	0.783661	0.935884	-6.83445	Very Weak	1	Clec7a	0.412025	-0.747261	1.57131	6.6863	0.768773	0.455933	0.854301	-5.89502	Very Weak		Clec7a	NM_020008	ref|Mus musculus C-type lectin domain family 7, member a (Clec7a), mRNA [NM_020008]	-0.0196161	-1.34785	1.30862	6.6863	-0.031945
A_55_P2131483	41751	Hmgb1	NM_010439	ref|Mus musculus high mobility group box 1 (Hmgb1), mRNA [NM_010439]	7.73457	7.57567	8.47335	7.54658	9.08671	8.1188	8.58193	7.676	8.71413	7.94705	8.16252	7.60722	7.33075	7.80655	8.03597	Hmgb1	0.405645	-0.320844	1.13213	8.02652	1.20776	0.248908	0.599901	-6.17981	Very Weak	1	Hmgb1	-0.278724	-1.10249	0.545037	8.02652	-0.731878	0.477386	0.863066	-5.93075	Very Weak		Hmgb1	NM_010439	ref|Mus musculus high mobility group box 1 (Hmgb1), mRNA [NM_010439]	-0.14028	-1.09148	0.810918	8.02652	-0.318999
A_51_P444447	19682	Cebpd	NM_007679	ref|Mus musculus CCAAT/enhancer binding protein (C/EBP), delta (Cebpd), mRNA [NM_007679]	6.89191	6.25731	6.37959	7.27923	6.05721	6.66644	6.69178	8.64348	6.45263	7.78561	6.3366	6.29758	7.2512	6.97185	7.27559	Cebpd	0.341707	-0.697137	1.38055	6.88253	0.71149	0.489502	0.795113	-6.5946	Very Weak	1	Cebpd	0.209795	-0.953666	1.37326	6.88253	0.39004	0.702898	0.935161	-6.08013	Very Weak		Cebpd	NM_007679	ref|Mus musculus CCAAT/enhancer binding protein (C/EBP), delta (Cebpd), mRNA [NM_007679]	-0.486951	-1.77018	0.79628	6.88253	-0.820816
A_52_P472324	7721	Slpi	NM_011414	ref|Mus musculus secretory leukocyte peptidase inhibitor (Slpi), mRNA [NM_011414]	8.36154	7.61076	7.57613	8.69385	7.47809	7.55664	8.94479	9.66676	7.78178	9.21703	7.62505	7.87854	9.49232	8.21904	8.96417	Slpi	0.318869	-0.871543	1.50928	8.33777	0.579403	0.572341	0.842532	-6.74	Very Weak	1	Slpi	0.252699	-1.0971	1.6025	8.33777	0.404948	0.692179	0.932149	-6.1177	Very Weak		Slpi	NM_011414	ref|Mus musculus secretory leukocyte peptidase inhibitor (Slpi), mRNA [NM_011414]	-0.303226	-1.86184	1.25539	8.33777	-0.420817
A_55_P2034655	4228	AK007918	AK007918	gb|Mus musculus 10 day old male pancreas cDNA, RIKEN full-length enriched library, clone:1810060O09 product:immunoglobulin heavy chain 1 (serum IgG2a), full insert sequence. [AK007918]	7.97101	6.85654	6.5804	7.0925	6.65662	6.65611	8.50876	7.2027	6.73485	8.52161	7.39705	7.86296	11.9518	7.35615	9.40757	AK007918	0.0925132	-1.80202	1.98704	7.78377	0.105625	0.917512	0.976525	-6.91091	Very Weak	1	AK007918	0.73083	-1.41736	2.87903	7.78377	0.735882	0.475028	0.862072	-5.92783	Very Weak		AK007918	AK007918	gb|Mus musculus 10 day old male pancreas cDNA, RIKEN full-length enriched library, clone:1810060O09 product:immunoglobulin heavy chain 1 (serum IgG2a), full insert sequence. [AK007918]	0.99055	-1.48997	3.47107	7.78377	0.863771
A_55_P2072908	28459	A_55_P2072908	A_55_P2072908	Unknown	11.3148	11.819	12.4145	12.1493	11.9083	12.5494	12.3338	11.2125	11.2581	11.4803	12.3096	12.5716	11.6098	11.6977	12.2806	A_55_P2072908	0.385729	-0.231566	1.00302	11.9273	1.35162	0.199822	0.542231	-6.00578	Very Weak	1	A_55_P2072908	-0.340256	-1.0402	0.359691	11.9273	-1.05149	0.312415	0.779641	-5.65429	Very Weak		A_55_P2072908	A_55_P2072908	Unknown	0.659657	-0.148572	1.46789	11.9273	1.76542
A_55_P1968304	7610	A_55_P1968304	A_55_P1968304	Unknown	8.65321	9.0567	10.6745	9.91011	9.10132	9.33829	9.72012	8.53	8.78957	9.05659	9.63266	10.5778	9.37851	8.8968	9.92119	A_55_P1968304	0.0559969	-0.915497	1.02749	9.41582	0.124678	0.902709	0.97206	-6.90857	Very Weak	1	A_55_P1968304	-0.172835	-1.27441	0.928735	9.41582	-0.33938	0.739809	0.944395	-6.14267	Very Weak		A_55_P1968304	A_55_P1968304	Unknown	0.684839	-0.587145	1.95682	9.41582	1.16459
A_55_P2025153	8163	Hmgb1	NM_010439	ref|Mus musculus high mobility group box 1 (Hmgb1), mRNA [NM_010439]	10.9742	10.7755	12.1317	10.5698	12.7562	11.8021	12.2074	10.6901	12.3415	11.3045	11.7073	10.9868	10.4821	11.4627	11.2685	Hmgb1	0.540072	-0.554846	1.63499	11.4307	1.06693	0.305649	0.655216	-6.33496	Very Weak	1	Hmgb1	-0.327989	-1.56951	0.913531	11.4307	-0.57144	0.577565	0.900419	-6.03526	Very Weak		Hmgb1	NM_010439	ref|Mus musculus high mobility group box 1 (Hmgb1), mRNA [NM_010439]	-0.00993677	-1.44352	1.42365	11.4307	-0.014993
A_51_P276943	24507	Gpc1	NM_016696	ref|Mus musculus glypican 1 (Gpc1), mRNA [NM_016696]	6.48413	6.09541	6.37809	7.21632	6.35822	6.56097	6.78817	7.96205	6.38786	7.11361	6.68563	6.25371	7.04798	6.52292	6.85965	Gpc1	0.41171	-0.271797	1.09522	6.71432	1.30291	0.215482	0.561135	-6.0664	Very Weak	1	Gpc1	0.168702	-0.606322	0.943727	6.71432	0.470838	0.645653	0.918462	-6.08832	Very Weak		Gpc1	NM_016696	ref|Mus musculus glypican 1 (Gpc1), mRNA [NM_016696]	-0.275334	-1.17026	0.619587	6.71432	-0.665489
A_55_P2083426	39424	A_55_P2083426	A_55_P2083426	Unknown	8.78103	8.87991	10.2092	9.04815	10.7488	9.7132	10.15	8.69938	10.32	9.55736	9.68627	9.13673	8.57192	9.4101	9.28119	A_55_P2083426	0.625009	-0.358919	1.60894	9.47955	1.37401	0.192945	0.533013	-5.97738	Very Weak	1	A_55_P2083426	-0.293233	-1.4089	0.822437	9.47955	-0.568516	0.57949	0.900849	-6.03694	Very Weak		A_55_P2083426	A_55_P2083426	Unknown	0.112112	-1.17615	1.40038	9.47955	0.18824
A_51_P258372	23581	Igsf6	NM_030691	ref|Mus musculus immunoglobulin superfamily, member 6 (Igsf6), mRNA [NM_030691]	6.7458	6.41675	6.22919	7.52719	6.1796	6.80577	6.32913	8.96832	6.21127	7.80549	6.57329	6.5236	7.36457	6.55146	7.05016	Igsf6	0.246508	-0.911496	1.40451	6.88544	0.460454	0.652889	0.881881	-6.80463	Very Weak	1	Igsf6	0.478964	-0.834089	1.79202	6.88544	0.789017	0.444424	0.848588	-5.88781	Very Weak		Igsf6	NM_030691	ref|Mus musculus immunoglobulin superfamily, member 6 (Igsf6), mRNA [NM_030691]	-0.400408	-1.91659	1.11578	6.88544	-0.571237
A_55_P2047589	15671	X75105	X75105	gb|M.musculus (A.SW) mRNA for ASWU1 antibody light chain variable region. [X75105]	7.85311	6.62476	6.20215	7.47674	6.73066	7.03511	6.71439	8.32041	6.1306	8.64315	6.49521	7.23507	7.69382	7.00991	7.53298	X75105	0.0958866	-1.11102	1.3028	7.17987	0.17185	0.866234	0.962549	-6.90111	Very Weak	1	X75105	0.579953	-0.788554	1.94846	7.17987	0.916666	0.376209	0.81495	-5.7815	Very Weak		X75105	X75105	gb|M.musculus (A.SW) mRNA for ASWU1 antibody light chain variable region. [X75105]	0.343674	-1.23654	1.92389	7.17987	0.470431
A_51_P108226	2452	1100001G20Rik	NM_183249	ref|Mus musculus RIKEN cDNA 1100001G20 gene (1100001G20Rik), mRNA [NM_183249]	6.73039	7.37917	7.05769	8.67741	6.42716	6.78823	6.93109	10.7941	6.90082	8.83613	7.47465	6.15085	8.12811	6.62464	7.23021	1100001G20Rik	0.150226	-1.56256	1.86301	7.47538	0.189718	0.852495	0.958464	-6.89767	Very Weak	1	1100001G20Rik	0.949415	-0.992697	2.89153	7.47538	1.05742	0.309804	0.77745	-5.64836	Very Weak		1100001G20Rik	NM_183249	ref|Mus musculus RIKEN cDNA 1100001G20 gene (1100001G20Rik), mRNA [NM_183249]	-0.692092	-2.93465	1.55047	7.47538	-0.667553
A_51_P163953	49938	Nsg2	NM_008741	ref|Mus musculus neuron specific gene family member 2 (Nsg2), mRNA [NM_008741]	8.00857	6.59882	6.8061	7.64351	7.34604	7.45213	7.35814	8.09252	6.97397	8.82607	7.91974	6.86353	8.15642	7.04824	7.56317	Nsg2	0.312124	-0.523225	1.14747	7.51047	0.808211	0.433684	0.758489	-6.57687	Very Weak	1	Nsg2	0.922953	-0.0242439	1.87015	7.51047	2.10768	0.0552912	0.469681	-4.24147	Very Weak		Nsg2	NM_008741	ref|Mus musculus neuron specific gene family member 2 (Nsg2), mRNA [NM_008741]	0.839663	-0.254066	1.93339	7.51047	1.66058
A_55_P2003492	26251	A_55_P2003492	A_55_P2003492	Unknown	8.19881	7.80733	9.07589	7.72945	9.66327	8.53564	9.04286	7.8624	9.14336	8.46127	8.50603	8.09529	7.86297	8.21361	8.25817	A_55_P2003492	0.382129	-0.51532	1.27958	8.43042	0.921014	0.374019	0.714757	-6.47856	Very Weak	1	A_55_P2003492	-0.259155	-1.27677	0.758457	8.43042	-0.550861	0.591182	0.904056	-6.04691	Very Weak		A_55_P2003492	A_55_P2003492	Unknown	-0.0192279	-1.19426	1.15581	8.43042	-0.0353954
A_55_P1952312	5439	A_55_P1952312	A_55_P1952312	Unknown	7.97047	7.82925	8.93483	7.68036	9.19237	8.17306	8.84593	7.7489	8.99231	8.06049	8.41613	8.02847	7.71641	8.24509	8.1904	A_55_P1952312	0.228079	-0.587543	1.0437	8.2683	0.60487	0.555802	0.833083	-6.72434	Very Weak	1	A_55_P1952312	-0.234619	-1.15945	0.690209	8.2683	-0.548741	0.592595	0.904221	-6.04808	Very Weak		A_55_P1952312	A_55_P1952312	Unknown	-0.132295	-1.2002	0.935605	8.2683	-0.267965
A_55_P2034300	50633	Tmem40	NM_001168256	ref|Mus musculus transmembrane protein 40 (Tmem40), transcript variant 1, mRNA [NM_001168256]	6.40838	6.2473	6.24971	7.06217	6.35023	6.55158	6.58344	8.05846	6.16486	6.74737	6.32718	6.28683	6.82075	6.39193	6.68866	Tmem40	0.335059	-0.376921	1.04704	6.59592	1.01793	0.327503	0.676288	-6.38518	Very Weak	1	Tmem40	-0.0995785	-0.906888	0.707731	6.59592	-0.266803	0.793856	0.957212	-6.16525	Very Weak		Tmem40	NM_001168256	ref|Mus musculus transmembrane protein 40 (Tmem40), transcript variant 1, mRNA [NM_001168256]	-0.574382	-1.50658	0.357819	6.59592	-1.33277
A_66_P120567	134	Anxa1	NM_010730	ref|Mus musculus annexin A1 (Anxa1), mRNA [NM_010730]	7.80478	7.8005	7.54569	8.40469	7.84039	7.93745	7.83915	9.68615	7.73194	8.28134	7.77588	7.59063	8.41381	8.01469	8.19263	Anxa1	0.288431	-0.468076	1.04494	8.05731	0.824698	0.424595	0.751396	-6.56322	Very Weak	1	Anxa1	0.0231887	-0.83461	0.880987	8.05731	0.0584732	0.954272	0.992386	-6.2002	Very Weak		Anxa1	NM_010730	ref|Mus musculus annexin A1 (Anxa1), mRNA [NM_010730]	-0.680435	-1.67093	0.310066	8.05731	-1.48593
A_55_P2069787	45223	A_55_P2069787	A_55_P2069787	Unknown	8.58432	8.32713	9.58134	8.16413	9.8154	8.95627	9.46687	8.30304	9.54902	8.6721	9.00165	8.54664	8.23615	8.73085	8.66852	A_55_P2069787	0.269735	-0.584044	1.12351	8.84023	0.683372	0.506513	0.804732	-6.67207	Very Weak	1	A_55_P2069787	-0.263793	-1.23189	0.704302	8.84023	-0.589401	0.565816	0.895707	-6.02476	Very Weak		A_55_P2069787	A_55_P2069787	Unknown	-0.0891544	-1.20701	1.0287	8.84023	-0.172513
A_55_P2069721	45050	Hspa8	NM_031165	ref|Mus musculus heat shock protein 8 (Hspa8), mRNA [NM_031165]	13.7573	14.0067	15.4367	14.9503	14.0541	14.9574	14.4669	13.7124	13.7244	14.072	14.8912	15.6328	14.0957	13.8915	14.6964	Hspa8	0.20694	-0.761134	1.17501	14.4231	0.462382	0.651543	0.881568	-6.80369	Very Weak	1	Hspa8	-0.125588	-1.22328	0.972105	14.4231	-0.247476	0.808452	0.960599	-6.17037	Very Weak		Hspa8	NM_031165	ref|Mus musculus heat shock protein 8 (Hspa8), mRNA [NM_031165]	0.763195	-0.504311	2.0307	14.4231	1.30242
A_30_P01020930	52149	chr4:73870498-73881323_R	chr4:73870498-73881323_R	lincRNA:chr4:73870498-73881323 reverse strand	5.9091	5.96792	5.95927	5.82698	5.99466	6.11308	8.97812	6.09324	6.1942	6.05635	6.09265	6.03735	6.05288	6.04772	6.20155	chr4:73870498-73881323_R	1.00427	-0.913715	2.92225	6.23501	1.13258	0.278091	0.62937	-5.76064	Very Weak	1	chr4:73870498-73881323_R	-0.884284	-2.22786	0.459295	6.23501	-1.42362	0.178394	0.6809	-5.19395	Very Weak		chr4:73870498-73881323_R	chr4:73870498-73881323_R	lincRNA:chr4:73870498-73881323 reverse strand	-0.0692168	-1.55506	1.41663	6.23501	-0.100764
A_51_P109449	51069	Ltb4r1	NM_008519	ref|Mus musculus leukotriene B4 receptor 1 (Ltb4r1), mRNA [NM_008519]	6.66492	6.13228	6.40129	7.78579	6.15109	6.62973	6.59335	9.6	6.48785	7.76504	5.88888	6.12047	7.35514	6.40446	6.76974	Ltb4r1	0.390463	-0.862171	1.6431	6.85	0.67425	0.512106	0.80789	-6.67842	Very Weak	1	Ltb4r1	0.950348	-0.873576	2.77427	6.85	1.12705	0.28034	0.759898	-5.35604	Very Weak		Ltb4r1	NM_008519	ref|Mus musculus leukotriene B4 receptor 1 (Ltb4r1), mRNA [NM_008519]	-0.303584	-2.30336	1.6962	6.85	-0.328369
A_55_P2019254	17036	A_55_P2019254	A_55_P2019254	Unknown	8.25335	8.04385	9.14793	8.01852	9.85089	8.69378	9.24641	7.84517	9.38025	8.69327	8.76447	8.35917	7.84639	8.57562	8.39771	A_55_P2019254	0.470685	-0.455393	1.39676	8.60778	1.09938	0.291783	0.642628	-6.30061	Very Weak	1	A_55_P2019254	-0.223527	-1.2736	0.826547	8.60778	-0.460442	0.652897	0.9206	-6.09324	Very Weak		A_55_P2019254	A_55_P2019254	Unknown	0.11616	-1.09636	1.32868	8.60778	0.20722
A_52_P425839	12607	Retnlg	NM_181596	ref|Mus musculus resistin like gamma (Retnlg), mRNA [NM_181596]	6.96098	6.0494	6.15398	8.2047	6.23202	6.66497	7.09433	9.89952	6.0794	8.28124	6.09815	6.1869	7.61586	6.82074	7.08191	Retnlg	0.500941	-1.37791	2.3798	7.02827	0.576711	0.574103	0.843413	-6.62393	Very Weak	1	Retnlg	0.145906	-1.74767	2.03948	7.02827	0.166669	0.870226	0.974613	-6.18609	Very Weak		Retnlg	NM_181596	ref|Mus musculus resistin like gamma (Retnlg), mRNA [NM_181596]	-0.796572	-2.9828	1.38965	7.02827	-0.788125
A_30_P01029983	52148	chr8:73663222-73695355_F	chr8:73663222-73695355_F	lincRNA:chr8:73663222-73695355 forward strand	6.15672	6.01351	5.98232	6.09827	5.99451	5.99429	9.05487	5.98513	6.04346	6.02778	6.00209	5.94138	5.9168	5.96606	6.06341	chr8:73663222-73695355_F	0.780459	-0.50841	2.06933	6.21604	1.30981	0.213206	0.558368	-5.98698	Very Weak	1	chr8:73663222-73695355_F	-0.830859	-2.2083	0.546581	6.21604	-1.30473	0.21488	0.713989	-5.36491	Very Weak		chr8:73663222-73695355_F	chr8:73663222-73695355_F	lincRNA:chr8:73663222-73695355 forward strand	-0.00426187	-1.71993	1.71141	6.21604	-0.00537318
A_55_P2165839	46317	Cebpe	NM_207131	ref|Mus musculus CCAAT/enhancer binding protein (C/EBP), epsilon (Cebpe), mRNA [NM_207131]	6.09263	6.21513	6.31526	8.1921	6.23936	6.48534	6.38354	9.92572	6.4035	7.68933	6.04531	5.98053	7.22595	6.31831	6.61609	Cebpe	0.61741	-0.910095	2.14491	6.80854	0.874292	0.398013	0.732831	-6.52066	Very Weak	1	Cebpe	0.04438	-1.68915	1.77791	6.80854	0.0553759	0.956691	0.992834	-6.19955	Very Weak		Cebpe	NM_207131	ref|Mus musculus CCAAT/enhancer binding protein (C/EBP), epsilon (Cebpe), mRNA [NM_207131]	-1.29515	-3.29642	0.70613	6.80854	-1.39984
A_51_P346938	20738	Lrg1	NM_029796	ref|Mus musculus leucine-rich alpha-2-glycoprotein 1 (Lrg1), mRNA [NM_029796]	6.92876	6.13686	6.062	8.0519	5.99904	6.72552	7.18551	9.50723	6.14523	8.25202	6.29292	6.24888	7.58941	6.7218	6.94306	Lrg1	0.652854	-0.894092	2.1998	6.98601	0.912865	0.378131	0.718023	-6.47791	Very Weak	1	Lrg1	0.243655	-1.50711	1.99442	6.98601	0.301032	0.768208	0.951201	-6.14915	Very Weak		Lrg1	NM_029796	ref|Mus musculus leucine-rich alpha-2-glycoprotein 1 (Lrg1), mRNA [NM_029796]	-0.553761	-2.56247	1.45495	6.98601	-0.596309
A_30_P01032597	17944	chr14:55433382-55452757_F	chr14:55433382-55452757_F	lincRNA:chr14:55433382-55452757 forward strand	6.69851	7.38155	6.96076	6.65502	8.17148	7.71104	6.8445	6.59175	7.05642	6.72625	7.6587	7.23634	6.72355	7.08267	7.10061	chr14:55433382-55452757_F	0.331903	-0.399353	1.06316	7.10661	0.981764	0.344349	0.69031	-6.42097	Very Weak	1	chr14:55433382-55452757_F	-0.153034	-0.9822	0.676132	7.10661	-0.39922	0.69629	0.933146	-6.12006	Very Weak		chr14:55433382-55452757_F	chr14:55433382-55452757_F	lincRNA:chr14:55433382-55452757 forward strand	0.36839	-0.589048	1.32583	7.10661	0.832267
A_51_P312336	37254	Slc14a1	NM_028122	ref|Mus musculus solute carrier family 14 (urea transporter), member 1 (Slc14a1), transcript variant 2, mRNA [NM_028122]	11.1905	10.6836	9.63807	10.5634	11.1304	10.1976	10.3272	11.3591	11.2243	11.4884	10.3787	9.03204	10.5584	10.9961	10.2813	Slc14a1	0.0505991	-0.934795	1.03599	10.6033	0.11107	0.913278	0.975134	-6.91028	Very Weak	1	Slc14a1	0.378924	-0.738408	1.49626	10.6033	0.733559	0.476395	0.862405	-5.92953	Very Weak		Slc14a1	NM_028122	ref|Mus musculus solute carrier family 14 (urea transporter), member 1 (Slc14a1), transcript variant 2, mRNA [NM_028122]	-0.358079	-1.64826	0.932105	10.6033	-0.600334
A_55_P2015304	7924	A_55_P2015304	A_55_P2015304	Unknown	10.6172	10.4714	11.5097	10.3139	12.0078	11.3077	11.4795	10.375	11.6885	10.9004	11.0408	10.7153	10.1379	10.9473	10.6836	A_55_P2015304	0.411124	-0.440083	1.26233	10.9464	1.04473	0.315414	0.664458	-6.35796	Very Weak	1	A_55_P2015304	-0.306616	-1.27179	0.658561	10.9464	-0.687153	0.504206	0.873131	-5.96229	Very Weak		A_55_P2015304	A_55_P2015304	Unknown	-0.0611848	-1.17568	1.05331	10.9464	-0.11875
A_51_P390937	17084	JX420695	JX420695	gb|Mus musculus clone SMN-1-2 immunoglobulin kappa light chain variable region mRNA, partial cds. [JX420695]	6.82851	7.19624	6.88431	8.83474	7.14173	7.63163	6.91829	6.70242	6.7596	7.57435	7.02823	7.9781	8.30599	7.97051	8.15668	JX420695	0.66191	-0.074664	1.39848	7.46075	1.94378	0.0741593	0.323904	-5.15147	Very Weak	1	JX420695	-0.330312	-1.16551	0.504884	7.46075	-0.855463	0.407971	0.8311	-5.83424	Very Weak		JX420695	JX420695	gb|Mus musculus clone SMN-1-2 immunoglobulin kappa light chain variable region mRNA, partial cds. [JX420695]	0.570279	-0.394123	1.53468	7.46075	1.27907
A_55_P2179341	23840	X63811	X63811	gb|M.musculus mRNA for IgM V(k)MRB11. [X63811]	6.05135	6.24771	6.3077	8.06062	6.28783	6.98501	6.16843	6.04044	6.17541	6.74056	6.31775	6.73048	7.14876	6.83589	6.97319	X63811	0.673128	-0.0623969	1.40865	6.60474	1.97955	0.0695971	0.312162	-5.09384	Very Weak	1	X63811	-0.346317	-1.18018	0.487544	6.60474	-0.89835	0.385531	0.819988	-5.79762	Very Weak		X63811	X63811	gb|M.musculus mRNA for IgM V(k)MRB11. [X63811]	0.421232	-0.541628	1.38409	6.60474	0.946289
A_55_P2000409	50336	Rab44	NM_001002786	ref|Mus musculus RAB44, member RAS oncogene family (Rab44), mRNA [NM_001002786]	6.89971	6.1747	6.19418	7.68883	6.23848	6.35591	6.74374	9.16441	6.08652	7.94281	6.43617	6.15319	7.39338	6.44839	6.73734	Rab44	0.333878	-0.911716	1.57947	6.84385	0.579798	0.572082	0.842477	-6.73976	Very Weak	1	Rab44	0.432747	-0.979621	1.84512	6.84385	0.662753	0.519206	0.880243	-5.97872	Very Weak		Rab44	NM_001002786	ref|Mus musculus RAB44, member RAS oncogene family (Rab44), mRNA [NM_001002786]	-0.7923	-2.51498	0.93038	6.84385	-0.994833
A_55_P2097478	9741	Gda	NM_010266	ref|Mus musculus guanine deaminase (Gda), mRNA [NM_010266]	6.71285	6.01689	6.26384	7.42525	6.18299	6.71178	6.80651	8.53418	6.07861	7.92918	6.20788	6.18268	7.04471	6.41417	6.61756	Gda	0.448509	-0.674	1.57102	6.74194	0.864265	0.403295	0.735865	-6.52771	Very Weak	1	Gda	0.286885	-0.98368	1.55745	6.74194	0.488401	0.633499	0.915299	-6.07976	Very Weak		Gda	NM_010266	ref|Mus musculus guanine deaminase (Gda), mRNA [NM_010266]	-0.261765	-1.736	1.21247	6.74194	-0.384069
A_55_P2038525	42438	C3	NM_009778	ref|Mus musculus complement component 3 (C3), mRNA [NM_009778]	7.44046	7.26136	7.34371	9.31513	7.1475	7.8271	7.29193	10.5639	7.55566	8.69639	7.37823	7.43742	8.64015	7.70453	7.99077	C3	0.546909	-0.851718	1.94554	7.97295	0.845821	0.413134	0.742612	-6.54537	Very Weak	1	C3	0.141896	-1.444	1.72779	7.97295	0.193536	0.849566	0.970139	-6.18262	Very Weak		C3	NM_009778	ref|Mus musculus complement component 3 (C3), mRNA [NM_009778]	-1.02249	-2.85372	0.808746	7.97295	-1.20776
A_55_P2011877	36460	Eif2s3y	NM_012011	ref|Mus musculus eukaryotic translation initiation factor 2, subunit 3, structural gene Y-linked (Eif2s3y), mRNA [NM_012011]	10.1693	10.955	11.2166	11.0095	11.1758	11.2729	11.5074	11.481	11.4267	11.3564	11.4278	10.7813	11.168	6.23745	10.7262	Eif2s3y	0.461091	-0.426754	1.34894	10.7941	1.12335	0.281849	0.633006	-6.27469	Very Weak	1	Eif2s3y	0.150722	-0.856	1.15744	10.7941	0.323841	0.751271	0.947737	-6.14795	Very Weak		Eif2s3y	NM_012011	ref|Mus musculus eukaryotic translation initiation factor 2, subunit 3, structural gene Y-linked (Eif2s3y), mRNA [NM_012011]	-0.061781	-1.22424	1.10068	10.7941	-0.114959
A_55_P1991911	46024	LOC101056478	XM_003946445	ref|PREDICTED: Mus musculus high mobility group protein B1-like (LOC101056478), mRNA [XM_003946445]	10.7045	10.593	11.7634	10.3943	12.4195	11.54	11.7966	10.5176	12.0248	11.059	11.4335	10.9038	10.2745	11.1757	10.814	LOC101056478	0.517321	-0.479267	1.51391	11.161	1.12282	0.282065	0.633243	-6.27527	Very Weak	1	LOC101056478	-0.291361	-1.42138	0.838663	11.161	-0.557711	0.586632	0.90313	-6.04307	Very Weak		LOC101056478	XM_003946445	ref|PREDICTED: Mus musculus high mobility group protein B1-like (LOC101056478), mRNA [XM_003946445]	-0.0249054	-1.32974	1.27993	11.161	-0.0412859
A_55_P2110713	40077	Anxa2	NM_007585	ref|Mus musculus annexin A2 (Anxa2), mRNA [NM_007585]	9.59189	8.61018	8.747	10.0062	9.53811	9.57832	9.80601	10.3921	7.60819	9.98762	8.35504	9.18226	9.94109	9.60231	9.60251	Anxa2	0.749142	-0.404066	1.90235	9.36993	1.40515	0.183701	0.522427	-5.93728	Very Weak	1	Anxa2	-0.560836	-1.86845	0.746779	9.36993	-0.92773	0.370654	0.811847	-5.77163	Very Weak		Anxa2	NM_007585	ref|Mus musculus annexin A2 (Anxa2), mRNA [NM_007585]	0.171168	-1.33874	1.68107	9.36993	0.24521
A_55_P2089913	30582	Cd6	NM_009852	ref|Mus musculus CD6 antigen (Cd6), transcript variant 2, mRNA [NM_009852]	8.87374	7.28001	7.55759	8.91069	7.32485	8.18443	7.92433	8.78138	7.77059	9.46217	7.82053	7.65956	9.57324	8.13801	8.47925	Cd6	0.182295	-1.00566	1.37025	8.24936	0.331925	0.7453	0.921003	-6.85831	Very Weak	1	Cd6	0.55528	-0.791737	1.9023	8.24936	0.89167	0.388969	0.822171	-5.80343	Very Weak		Cd6	NM_009852	ref|Mus musculus CD6 antigen (Cd6), transcript variant 2, mRNA [NM_009852]	0.365369	-1.19003	1.92077	8.24936	0.508107
A_55_P1952618	32699	Ear2	NM_007895	ref|Mus musculus eosinophil-associated, ribonuclease A family, member 2 (Ear2), mRNA [NM_007895]	7.20206	6.65927	6.46665	7.13878	7.53791	6.64942	6.44734	8.52454	6.68286	7.51256	6.32576	6.81212	7.59676	6.92544	7.11961	Ear2	0.16737	-0.734656	1.0694	7.04007	0.40135	0.69476	0.900472	-6.83142	Very Weak	1	Ear2	-0.0242008	-1.047	0.9986	7.04007	-0.0511805	0.959969	0.993934	-6.20061	Very Weak		Ear2	NM_007895	ref|Mus musculus eosinophil-associated, ribonuclease A family, member 2 (Ear2), mRNA [NM_007895]	-0.684538	-1.86557	0.496491	7.04007	-1.25373
A_55_P2112549	31670	NAP103155-1	NAP103155-1	Unknown	10.1934	9.95889	11.2932	9.84299	11.8983	11.0383	11.1234	9.92715	11.5035	10.6773	10.9027	10.3518	9.77476	10.6994	10.2835	NAP103155-1	0.49392	-0.529922	1.51776	10.6312	1.04349	0.315964	0.665067	-6.35923	Very Weak	1	NAP103155-1	-0.185742	-1.34667	0.975187	10.6312	-0.346074	0.73489	0.94299	-6.14032	Very Weak		NAP103155-1	NAP103155-1	Unknown	0.0746826	-1.26584	1.41521	10.6312	0.120506
A_52_P30877	21272	Gm5176	NR_033603	ref|Mus musculus predicted gene 5176 (Gm5176), non-coding RNA [NR_033603]	9.08611	8.98401	10.1949	8.83098	10.584	9.78462	10.2287	8.81139	10.2576	9.47951	9.74691	9.23415	8.75348	9.43673	9.1462	Gm5176	0.435372	-0.487572	1.35832	9.50395	1.02035	0.326397	0.675181	-6.38275	Very Weak	1	Gm5176	-0.243843	-1.29036	0.802676	9.50395	-0.503998	0.622797	0.912506	-6.07191	Very Weak		Gm5176	NR_033603	ref|Mus musculus predicted gene 5176 (Gm5176), non-coding RNA [NR_033603]	0.0787134	-1.1297	1.28713	9.50395	0.140896
A_51_P110301	5698	C3	NM_009778	ref|Mus musculus complement component 3 (C3), mRNA [NM_009778]	6.66871	6.62983	6.40087	9.29414	6.19978	7.10907	6.53676	10.7245	6.51697	8.64393	6.52145	6.49936	8.3936	6.9402	7.2721	C3	0.718565	-1.28923	2.72637	7.35675	0.774125	0.452872	0.771358	-6.60429	Very Weak	1	C3	0.297651	-1.97897	2.57427	7.35675	0.282802	0.781835	0.954892	-6.16072	Very Weak		C3	NM_009778	ref|Mus musculus complement component 3 (C3), mRNA [NM_009778]	-1.03805	-3.66683	1.59072	7.35675	-0.854146
A_55_P2057913	46843	NAP092777-001	NAP092777-001	Unknown	10.3918	10.1847	11.204	9.93281	11.7725	10.9507	11.439	10.1826	11.5117	10.6662	10.9465	10.3623	10.0067	10.751	10.3511	NAP092777-001	0.430247	-0.463967	1.32446	10.7102	1.04074	0.317192	0.665864	-6.36205	Very Weak	1	NAP092777-001	-0.217405	-1.23135	0.796539	10.7102	-0.46379	0.650561	0.919773	-6.09166	Very Weak		NAP092777-001	NAP092777-001	Unknown	-0.0407638	-1.21157	1.13004	10.7102	-0.0753107
A_55_P2043531	9511	A_55_P2043531	A_55_P2043531	Unknown	10.6546	10.5087	11.872	10.4163	12.4342	11.4797	11.8385	10.4865	12.0131	11.15	11.3464	10.7812	10.3155	11.2047	10.7353	A_55_P2043531	0.530459	-0.490993	1.55191	11.1491	1.12331	0.281865	0.633006	-6.27473	Very Weak	1	A_55_P2043531	-0.294041	-1.45226	0.864176	11.1491	-0.549141	0.592328	0.904152	-6.04786	Very Weak		A_55_P2043531	A_55_P2043531	Unknown	-0.00159786	-1.33899	1.3358	11.1491	-0.00258431
A_51_P405476	53000	Fcer1g	NM_010185	ref|Mus musculus Fc receptor, IgE, high affinity I, gamma polypeptide (Fcer1g), mRNA [NM_010185]	8.80099	8.12631	8.21441	9.27697	7.71755	8.84599	8.40383	10.2668	7.94637	9.59366	7.95027	8.44183	9.24626	8.74278	8.76913	Fcer1g	0.18051	-0.951086	1.31211	8.68954	0.345044	0.735646	0.917952	-6.85361	Very Weak	1	Fcer1g	0.210884	-1.07223	1.49399	8.68954	0.355505	0.727982	0.940594	-6.13693	Very Weak		Fcer1g	NM_010185	ref|Mus musculus Fc receptor, IgE, high affinity I, gamma polypeptide (Fcer1g), mRNA [NM_010185]	-0.334601	-1.81621	1.14701	8.68954	-0.488494
A_55_P2181738	53512	Lyz1	NM_013590	ref|Mus musculus lysozyme 1 (Lyz1), mRNA [NM_013590]	6.23803	6.05545	6.19961	7.22668	6.06158	6.16831	6.35617	8.56571	6.21573	7.37376	6.17013	6.16238	7.05549	6.21839	6.42576	Lyz1	0.26271	-0.825818	1.35124	6.56621	0.522038	0.610529	0.862112	-6.70832	Very Weak	1	Lyz1	0.318297	-0.837971	1.47457	6.56621	0.595443	0.561893	0.894862	-6.02097	Very Weak		Lyz1	NM_013590	ref|Mus musculus lysozyme 1 (Lyz1), mRNA [NM_013590]	-0.618777	-1.95366	0.716106	6.56621	-1.00267
A_55_P1976682	27451	4932431P20Rik	AK016539	gb|Mus musculus adult male testis cDNA, RIKEN full-length enriched library, clone:4932431P20 product:nonhistone chromosomal protein HMG-1 homolog [Bos primigenius taurus], full insert sequence. [AK016539]	9.17808	9.01816	10.0394	9.00031	10.4447	9.63646	10.1555	9.02488	10.1482	9.43327	9.51733	9.14991	8.97571	9.68093	9.20774	4932431P20Rik	0.397361	-0.369837	1.16456	9.50737	1.12032	0.283088	0.634653	-6.27799	Very Weak	1	4932431P20Rik	-0.333936	-1.20386	0.535985	9.50737	-0.830327	0.42152	0.83919	-5.85496	Very Weak		4932431P20Rik	AK016539	gb|Mus musculus adult male testis cDNA, RIKEN full-length enriched library, clone:4932431P20 product:nonhistone chromosomal protein HMG-1 homolog [Bos primigenius taurus], full insert sequence. [AK016539]	-0.111258	-1.11576	0.89324	9.50737	-0.239579
A_55_P2135967	22336	NAP111389-1	NAP111389-1	Unknown	11.4183	11.7326	13.6952	12.351	11.8035	12.9802	12.4793	11.5056	11.5628	11.8954	12.8023	13.9944	11.7847	11.9035	12.4989	NAP111389-1	0.121473	-1.12423	1.36717	12.2938	0.210926	0.836254	0.952755	-6.89315	Very Weak	1	NAP111389-1	-0.0546732	-1.46716	1.35782	12.2938	-0.0837249	0.934566	0.9891	-6.19834	Very Weak		NAP111389-1	NAP111389-1	Unknown	0.814656	-0.816347	2.44566	12.2938	1.0804
A_55_P2060793	39785	NAP062435-1	NAP062435-1	Unknown	11.2594	10.9595	12.1073	10.8646	12.7154	11.9578	12.2288	10.9853	12.4972	11.5993	11.7929	11.228	10.85	11.7199	11.2012	NAP062435-1	0.499579	-0.439124	1.43828	11.5978	1.15118	0.27064	0.621593	-6.24403	Very Weak	1	NAP062435-1	-0.245566	-1.30996	0.818823	11.5978	-0.499038	0.62619	0.913129	-6.07443	Very Weak		NAP062435-1	NAP062435-1	Unknown	-0.0451773	-1.27423	1.18387	11.5978	-0.079509
A_55_P2092826	16118	Anxa1	NM_010730	ref|Mus musculus annexin A1 (Anxa1), mRNA [NM_010730]	10.1534	9.90591	9.59681	10.4532	10.232	10.1763	9.89694	12.1628	9.75103	10.5776	9.77028	9.8667	10.5106	10.2946	10.1508	Anxa1	0.304252	-0.596229	1.20473	10.2333	0.730844	0.477996	0.786371	-6.63759	Very Weak	1	Anxa1	-0.0157007	-1.03675	1.00535	10.2333	-0.0332612	0.973978	0.996241	-6.2014	Very Weak		Anxa1	NM_010730	ref|Mus musculus annexin A1 (Anxa1), mRNA [NM_010730]	-0.783013	-1.96202	0.395994	10.2333	-1.43654
A_55_P1980621	54802	TC1605758	TC1605758	tc|Q5T7C3_HUMAN (Q5T7C3) High-mobility group box 1, partial (83%) [TC1605758]	10.8377	10.533	11.6776	10.3886	12.3295	11.4491	11.8571	10.4584	12.0404	11.0769	11.334	10.7889	10.3008	11.2303	10.6899	TC1605758	0.489992	-0.490787	1.47077	11.1328	1.08064	0.29973	0.649755	-6.32054	Very Weak	1	TC1605758	-0.300605	-1.4127	0.811494	11.1328	-0.58468	0.568892	0.897129	-6.02755	Very Weak		TC1605758	TC1605758	tc|Q5T7C3_HUMAN (Q5T7C3) High-mobility group box 1, partial (83%) [TC1605758]	-0.0439064	-1.32805	1.24023	11.1328	-0.0739573
A_55_P2074962	52432	Gm6297	AK139286	gb|Mus musculus 7 days neonate cerebellum cDNA, RIKEN full-length enriched library, clone:A730094A05 product:unclassifiable, full insert sequence. [AK139286]	6.41634	6.42474	6.30769	6.26749	6.41834	6.20743	10.3534	6.26872	6.55666	6.2538	6.30835	6.36366	6.2038	6.4796	6.25094	Gm6297	0.928743	-0.701305	2.55879	6.6054	1.23243	0.239875	0.589535	-6.15106	Very Weak	1	Gm6297	-1.0306	-2.8789	0.817705	6.6054	-1.20609	0.24953	0.7383	-5.49076	Very Weak		Gm6297	AK139286	gb|Mus musculus 7 days neonate cerebellum cDNA, RIKEN full-length enriched library, clone:A730094A05 product:unclassifiable, full insert sequence. [AK139286]	-0.131617	-2.26585	2.00262	6.6054	-0.133394
A_55_P2171116	9716	Lgals3	NM_001145953	ref|Mus musculus lectin, galactose binding, soluble 3 (Lgals3), transcript variant 1, mRNA [NM_001145953]	9.23828	9.3272	8.8695	9.94343	9.29878	8.94937	9.53075	10.5398	8.7425	9.57175	8.92112	8.83248	9.31428	9.40516	9.07887	Lgals3	0.285592	-0.473297	1.04448	9.30422	0.814017	0.430469	0.756189	-6.57209	Very Weak	1	Lgals3	-0.184149	-1.04465	0.676351	9.30422	-0.462896	0.651184	0.919996	-6.09208	Very Weak		Lgals3	NM_001145953	ref|Mus musculus lectin, galactose binding, soluble 3 (Lgals3), transcript variant 1, mRNA [NM_001145953]	-0.394719	-1.38834	0.598901	9.30422	-0.859277
A_55_P2004016	45376	Crispld2	NM_030209	ref|Mus musculus cysteine-rich secretory protein LCCL domain containing 2 (Crispld2), mRNA [NM_030209]	6.34691	6.32483	6.45214	7.35485	6.08269	6.26035	6.3142	8.26554	6.31397	6.75879	6.34561	6.42709	7.10334	6.23197	6.46707	Crispld2	0.158753	-0.706463	1.02397	6.60329	0.396883	0.69797	0.901872	-6.81823	Very Weak	1	Crispld2	0.0188198	-0.958964	0.996604	6.60329	0.0416329	0.967432	0.995261	-6.18966	Very Weak		Crispld2	NM_030209	ref|Mus musculus cysteine-rich secretory protein LCCL domain containing 2 (Crispld2), mRNA [NM_030209]	-0.73755	-1.85325	0.378146	6.60329	-1.42992
A_55_P2004119	52655	A_55_P2004119	A_55_P2004119	Unknown	11.0014	10.7349	12.0041	10.5595	12.5245	11.6478	12.0496	10.7234	12.183	11.2779	11.565	11.0385	10.5065	11.5261	10.8837	A_55_P2004119	0.448556	-0.548881	1.44599	11.3484	0.97274	0.348647	0.694424	-6.42973	Very Weak	1	A_55_P2004119	-0.273872	-1.40486	0.857115	11.3484	-0.523787	0.609347	0.909332	-6.06161	Very Weak		A_55_P2004119	A_55_P2004119	Unknown	-0.0317031	-1.33765	1.27425	11.3484	-0.0525097
A_52_P541161	46931	Rgs18	NM_022881	ref|Mus musculus regulator of G-protein signaling 18 (Rgs18), mRNA [NM_022881]	7.21114	7.22134	7.05849	8.61335	6.97877	6.95624	8.29169	8.26607	8.03083	7.37808	7.70141	8.17421	7.85445	8.09673	7.89161	Rgs18	0.546358	-0.177186	1.2699	7.71496	1.63334	0.126658	0.431069	-5.62433	Very Weak	1	Rgs18	-0.170266	-0.990688	0.650156	7.71496	-0.448907	0.660979	0.922717	-6.09857	Very Weak		Rgs18	NM_022881	ref|Mus musculus regulator of G-protein signaling 18 (Rgs18), mRNA [NM_022881]	-0.608704	-1.55605	0.338638	7.71496	-1.38984
A_55_P2004527	16651	Klra8	NM_010650	ref|Mus musculus killer cell lectin-like receptor, subfamily A, member 8 (Klra8), transcript variant 2, mRNA [NM_010650]	7.59117	6.58436	6.91221	7.41927	7.28736	7.38177	7.40986	7.47855	6.41086	7.40645	6.30995	7.40932	7.38986	6.74737	7.02038	Klra8	0.345318	-0.314267	1.0049	7.11725	1.13244	0.27815	0.62937	-6.26474	Very Weak	1	Klra8	-0.516365	-1.26426	0.231535	7.11725	-1.49341	0.159485	0.661746	-5.14183	Very Weak		Klra8	NM_010650	ref|Mus musculus killer cell lectin-like receptor, subfamily A, member 8 (Klra8), transcript variant 2, mRNA [NM_010650]	-0.0865088	-0.950109	0.777091	7.11725	-0.216677
A_51_P239203	18691	Mapk13	NM_011950	ref|Mus musculus mitogen-activated protein kinase 13 (Mapk13), mRNA [NM_011950]	6.24968	6.32125	6.26949	7.03543	6.24159	6.34949	6.35878	8.31925	6.2149	7.01269	6.12807	6.29208	6.65605	6.25452	6.23475	Mapk13	0.216184	-0.601408	1.03378	6.5292	0.571943	0.577234	0.844851	-6.74447	Very Weak	1	Mapk13	0.0864536	-0.849229	1.02214	6.5292	0.199857	0.844722	0.969308	-6.17248	Very Weak		Mapk13	NM_011950	ref|Mus musculus mitogen-activated protein kinase 13 (Mapk13), mRNA [NM_011950]	-0.684294	-1.76225	0.39366	6.5292	-1.37312
A_55_P2074080	35773	Gm2710	XR_140478	ref|PREDICTED: Mus musculus predicted gene 2710 (Gm2710), misc_RNA [XR_140478]	11.7972	11.5924	12.8177	11.4839	13.4002	12.5588	12.757	11.5443	13.0373	12.092	12.4403	11.9352	11.2841	12.3084	11.6745	Gm2710	0.480843	-0.500377	1.46206	12.1815	1.05999	0.308676	0.658336	-6.34219	Very Weak	1	Gm2710	-0.283827	-1.39643	0.828773	12.1815	-0.551797	0.590559	0.903956	-6.04638	Very Weak		Gm2710	XR_140478	ref|PREDICTED: Mus musculus predicted gene 2710 (Gm2710), misc_RNA [XR_140478]	-0.0246619	-1.30938	1.26006	12.1815	-0.0415226
A_30_P01030493	17366	chr10:39659425-39674200_F	chr10:39659425-39674200_F	lincRNA:chr10:39659425-39674200 forward strand	6.4048	7.39942	7.10278	7.08	8.0796	7.80734	6.98442	7.69817	7.73231	7.76004	7.89793	7.39646	7.60745	7.67733	7.38204	chr10:39659425-39674200_F	0.518837	-0.0458308	1.0835	7.46734	1.98748	0.0686203	0.309739	-5.08118	Very Weak	1	chr10:39659425-39674200_F	0.341149	-0.299124	0.981422	7.46734	1.15251	0.270113	0.751742	-5.54949	Very Weak		chr10:39659425-39674200_F	chr10:39659425-39674200_F	lincRNA:chr10:39659425-39674200 forward strand	0.113747	-0.625576	0.853071	7.46734	0.332791
A_55_P2087984	41686	Dnaja1	NM_001164671	ref|Mus musculus DnaJ (Hsp40) homolog, subfamily A, member 1 (Dnaja1), transcript variant 1, mRNA [NM_001164671]	12.631	13.0889	14.8266	13.5958	13.1362	14.3795	13.7153	12.7512	12.8176	13.1962	14.1114	15.4093	13.0329	13.1454	13.6751	Dnaja1	0.191178	-1.07495	1.45731	13.5675	0.326606	0.749227	0.922193	-6.86016	Very Weak	1	Dnaja1	-0.0528514	-1.48851	1.38281	13.5675	-0.0796289	0.93776	0.989407	-6.19869	Very Weak		Dnaja1	NM_001164671	ref|Mus musculus DnaJ (Hsp40) homolog, subfamily A, member 1 (Dnaja1), transcript variant 1, mRNA [NM_001164671]	0.869427	-0.788329	2.52718	13.5675	1.13443
A_52_P12877	44549	Hspa8	NM_031165	ref|Mus musculus heat shock protein 8 (Hspa8), mRNA [NM_031165]	11.8096	12.1759	13.9232	13.2017	12.393	13.4641	12.6538	11.9965	12.3656	12.393	13.5513	14.2511	12.2901	12.4708	12.7999	Hspa8	0.291955	-0.875826	1.45974	12.7826	0.540779	0.597914	0.855729	-6.76254	Very Weak	1	Hspa8	0.0439455	-1.28019	1.36808	12.7826	0.0717871	0.943877	0.990687	-6.1993	Very Weak		Hspa8	NM_031165	ref|Mus musculus heat shock protein 8 (Hspa8), mRNA [NM_031165]	0.791046	-0.737938	2.32003	12.7826	1.11909
A_52_P527800	48966	Emilin2	NM_145158	ref|Mus musculus elastin microfibril interfacer 2 (Emilin2), mRNA [NM_145158]	7.30463	6.09763	6.11731	6.99253	5.97204	6.68571	6.62836	7.62638	6.4044	7.85587	6.12335	6.36279	7.54869	7.16915	6.82045	Emilin2	0.0895922	-0.974267	1.15345	6.78062	0.182159	0.858301	0.960073	-6.74112	Very Weak	1	Emilin2	0.224218	-0.858462	1.3069	6.78062	0.447956	0.661648	0.922798	-6.04984	Very Weak		Emilin2	NM_145158	ref|Mus musculus elastin microfibril interfacer 2 (Emilin2), mRNA [NM_145158]	-0.025779	-1.21283	1.16127	6.78062	-0.0469743
A_51_P385718	27171	Cd177	NM_026862	ref|Mus musculus CD177 antigen (Cd177), mRNA [NM_026862]	5.98991	6.06362	6.24966	7.55532	5.88013	6.18036	6.12748	9.07645	6.07659	7.19072	6.17018	6.01245	6.7874	6.10801	6.09493	Cd177	0.303727	-1.08513	1.69259	6.50421	0.473031	0.644129	0.878567	-6.66637	Very Weak	1	Cd177	0.223138	-1.16989	1.61616	6.50421	0.346481	0.734591	0.942926	-6.12942	Very Weak		Cd177	NM_026862	ref|Mus musculus CD177 antigen (Cd177), mRNA [NM_026862]	-0.963	-2.57116	0.645155	6.50421	-1.29528
A_55_P1965416	33829	Atp9a	NM_015731	ref|Mus musculus ATPase, class II, type 9A (Atp9a), mRNA [NM_015731]	8.75892	8.97684	8.07421	8.7438	8.62049	9.57927	7.68752	9.50298	8.51681	8.14529	9.87515	8.31625	8.63534	8.27108	8.18892	Atp9a	0.0544469	-0.90793	1.01682	8.65952	0.122375	0.904496	0.972119	-6.90887	Very Weak	1	Atp9a	0.352447	-0.738786	1.44368	8.65952	0.698621	0.497245	0.871101	-5.95437	Very Weak		Atp9a	NM_015731	ref|Mus musculus ATPase, class II, type 9A (Atp9a), mRNA [NM_015731]	0.000322527	-1.25972	1.26037	8.65952	0.000553662
A_52_P658974	21811	Gm5396	XM_358238	ref|PREDICTED: Mus musculus predicted pseudogene 5396 (Gm5396), mRNA [XM_358238]	10.9656	10.6697	11.8285	10.4763	12.1826	11.3494	11.8623	10.7066	11.9199	11.0631	11.2709	10.8955	10.6632	11.2991	10.7247	Gm5396	0.313066	-0.537878	1.16401	11.1918	0.795793	0.440613	0.763411	-6.58699	Very Weak	1	Gm5396	-0.300628	-1.26551	0.664252	11.1918	-0.67394	0.512296	0.877324	-5.97125	Very Weak		Gm5396	XM_358238	ref|PREDICTED: Mus musculus predicted pseudogene 5396 (Gm5396), mRNA [XM_358238]	-0.146227	-1.26037	0.96792	11.1918	-0.28389
A_55_P2049158	5602	TC1781719	TC1781719	tc|Q9QWY6_SPAEH (Q9QWY6) High mobility group protein, partial (60%) [TC1781719]	9.43991	9.48713	10.1249	9.1643	10.5483	10.0051	10.3144	9.38098	10.4294	9.65928	10.1906	9.63588	9.26854	9.91034	9.34495	TC1781719	0.32404	-0.381508	1.02959	9.7936	0.99343	0.338848	0.686273	-6.40955	Very Weak	1	TC1781719	-0.0830504	-0.883067	0.716966	9.7936	-0.224548	0.825864	0.965821	-6.17594	Very Weak		TC1781719	TC1781719	tc|Q9QWY6_SPAEH (Q9QWY6) High mobility group protein, partial (60%) [TC1781719]	0.0197925	-0.903987	0.943572	9.7936	0.0463444
A_51_P196695	39029	Il7r	NM_008372	ref|Mus musculus interleukin 7 receptor (Il7r), mRNA [NM_008372]	7.15995	6.12834	6.05585	6.87515	6.03934	6.45469	6.30321	7.64706	6.13347	7.77468	6.38866	6.58503	7.94802	6.53967	6.74805	Il7r	0.0161739	-1.01248	1.04483	6.71874	0.0340102	0.973392	0.992864	-6.85581	Very Weak	1	Il7r	0.590526	-0.541604	1.72266	6.71874	1.12826	0.279846	0.759384	-5.54711	Very Weak		Il7r	NM_008372	ref|Mus musculus interleukin 7 receptor (Il7r), mRNA [NM_008372]	0.173687	-1.10076	1.44813	6.71874	0.294789
A_55_P1959683	9155	Xlr3b	NM_001081643	ref|Mus musculus X-linked lymphocyte-regulated 3B (Xlr3b), mRNA [NM_001081643]	7.28668	7.54232	7.65317	8.60775	6.79392	8.2516	6.58391	7.27285	8.00336	8.174	5.88677	7.36358	6.74462	7.68932	6.98469	Xlr3b	0.0652393	-1.11071	1.24119	7.38924	0.120002	0.906339	0.972815	-6.90918	Very Weak	1	Xlr3b	-0.495668	-1.84192	0.850588	7.38924	-0.796395	0.440275	0.847499	-5.8731	Very Weak		Xlr3b	NM_001081643	ref|Mus musculus X-linked lymphocyte-regulated 3B (Xlr3b), mRNA [NM_001081643]	-0.574477	-2.1253	0.976347	7.38924	-0.801264
A_55_P2230506	25619	4931402H11Rik	AK016424	gb|Mus musculus adult male testis cDNA, RIKEN full-length enriched library, clone:4931402H11 product:unclassifiable, full insert sequence. [AK016424]	10.4606	10.0286	11.1826	10.5724	10.9646	10.8462	11.5636	10.3739	10.9505	10.4757	10.8097	10.4788	10.5469	11.0552	10.4121	4931402H11Rik	0.42942	-0.167907	1.02675	10.7148	1.55502	0.144229	0.461635	-5.73538	Very Weak	1	4931402H11Rik	-0.344022	-1.02133	0.333283	10.7148	-1.09867	0.292081	0.766113	-5.60632	Very Weak		4931402H11Rik	AK016424	gb|Mus musculus adult male testis cDNA, RIKEN full-length enriched library, clone:4931402H11 product:unclassifiable, full insert sequence. [AK016424]	-0.0195798	-0.801664	0.762505	10.7148	-0.0541527
A_55_P2013780	48639	NAP059649-1	NAP059649-1	Unknown	11.6098	11.4476	12.465	11.302	12.9287	12.3417	12.6385	11.4312	12.7607	11.7548	12.1248	11.7856	11.19	12.0253	11.3805	NAP059649-1	0.461908	-0.398221	1.32204	11.9457	1.1616	0.26653	0.617865	-6.23238	Very Weak	1	NAP059649-1	-0.362939	-1.33823	0.612355	11.9457	-0.80494	0.435502	0.844984	-5.87533	Very Weak		NAP059649-1	NAP059649-1	Unknown	-0.156158	-1.28233	0.970016	11.9457	-0.299933
A_55_P2142668	25268	A_55_P2142668	A_55_P2142668	Unknown	6.91504	6.43928	6.66948	6.52708	6.89823	7.66838	6.82094	6.81181	6.63916	8.59198	6.72649	6.59019	7.88109	7.18334	6.9228	A_55_P2142668	0.304058	-0.554434	1.16255	7.01902	0.766102	0.457465	0.773644	-6.61061	Very Weak	1	A_55_P2142668	0.680579	-0.292859	1.65402	7.01902	1.51229	0.15467	0.655472	-5.11704	Very Weak		A_55_P2142668	A_55_P2142668	Unknown	0.93375	-0.19028	2.05778	7.01902	1.79688
A_55_P2118876	15959	ENSMUST00000103423	ENSMUST00000103423	ens|Immunoglobulin heavy constant gamma 3 [Source:MGI Symbol;Acc:MGI:2144790] [ENSMUST00000103423]	9.85218	9.03371	8.70885	9.49634	9.28328	9.06383	9.88073	9.37049	8.44218	9.61779	9.98535	9.58102	11.4549	9.63765	9.92012	ENSMUST00000103423	0.232796	-0.675491	1.14108	9.55523	0.554393	0.588834	0.851363	-6.75476	Very Weak	1	ENSMUST00000103423	0.370526	-0.659374	1.40043	9.55523	0.778196	0.450552	0.851556	-5.89617	Very Weak		ENSMUST00000103423	ENSMUST00000103423	ens|Immunoglobulin heavy constant gamma 3 [Source:MGI Symbol;Acc:MGI:2144790] [ENSMUST00000103423]	0.895236	-0.293991	2.08446	9.55523	1.62831
A_52_P538084	40036	Z25442	Z25442	gb|M.musculus immunoglobulin kappa light chain (DBA/1) gene, v region. [Z25442]	6.64071	5.98993	6.188	7.35243	6.45916	7.56056	6.22018	6.04865	6.04547	7.06146	6.61264	6.76191	7.38969	6.80719	6.66466	Z25442	0.595753	-0.0574408	1.24895	6.65351	1.97283	0.0704338	0.314281	-5.07738	Very Weak	1	Z25442	-0.0610731	-0.780611	0.658464	6.65351	-0.183595	0.857198	0.972107	-6.18455	Very Weak		Z25442	Z25442	gb|M.musculus immunoglobulin kappa light chain (DBA/1) gene, v region. [Z25442]	0.791298	-0.280682	1.86328	6.65351	1.59668
A_51_P515965	13856	Nfe2	NM_008685	ref|Mus musculus nuclear factor, erythroid derived 2 (Nfe2), mRNA [NM_008685]	6.35148	6.01897	6.08233	7.07488	6.05086	6.34848	6.44087	8.38051	6.00884	7.07749	6.14929	6.19101	6.99522	6.45472	6.21928	Nfe2	0.371256	-0.643924	1.38643	6.52295	0.791035	0.443286	0.765754	-6.51138	Very Weak	1	Nfe2	0.0664413	-1.02308	1.15596	6.52295	0.131907	0.897101	0.980041	-6.16819	Very Weak		Nfe2	NM_008685	ref|Mus musculus nuclear factor, erythroid derived 2 (Nfe2), mRNA [NM_008685]	-0.581504	-1.80749	0.644486	6.52295	-1.02596
A_55_P2069410	38097	A_55_P2069410	A_55_P2069410	Unknown	7.14685	7.41901	8.21056	8.87193	7.38284	8.3063	8.01972	7.41885	7.73617	6.81166	7.83317	8.6944	7.43396	7.59616	7.57266	A_55_P2069410	0.553057	-0.287934	1.39405	7.76362	1.42247	0.17872	0.514847	-5.91468	Very Weak	1	A_55_P2069410	-0.822783	-1.77638	0.130811	7.76362	-1.86633	0.0849904	0.539861	-4.61608	Very Weak		A_55_P2069410	A_55_P2069410	Unknown	-0.255099	-1.35621	0.846016	7.76362	-0.501119
A_52_P63973	26976	NP060121	NP060121	tc|GB|AJ231200.1|CAB46117.1 immunoglobulin light chain variable region [NP060121]	6.75628	6.34753	6.27618	7.25532	6.42613	7.48817	6.42597	6.04647	6.11209	6.97814	6.65678	6.79216	7.48967	6.7493	6.66083	NP060121	0.438903	-0.127383	1.00519	6.6974	1.67648	0.1178	0.415762	-5.56165	Very Weak	1	NP060121	-0.081436	-0.723544	0.560672	6.6974	-0.27433	0.788193	0.956215	-6.16316	Very Weak		NP060121	NP060121	tc|GB|AJ231200.1|CAB46117.1 immunoglobulin light chain variable region [NP060121]	0.738178	-0.00326409	1.47962	6.6974	2.15352
A_55_P2116305	50765	Tnfrsf25	NM_033042	ref|Mus musculus tumor necrosis factor receptor superfamily, member 25 (Tnfrsf25), mRNA [NM_033042]	7.36951	6.24135	6.39418	7.36153	6.49072	7.00363	7.03329	7.6942	6.19673	8.00666	6.70034	6.5247	8.08472	6.97371	6.83665	Tnfrsf25	0.303945	-0.669107	1.277	6.99413	0.675654	0.511243	0.80737	-6.67747	Very Weak	1	Tnfrsf25	0.381207	-0.722131	1.48454	6.99413	0.747339	0.468321	0.858504	-5.91942	Very Weak		Tnfrsf25	NM_033042	ref|Mus musculus tumor necrosis factor receptor superfamily, member 25 (Tnfrsf25), mRNA [NM_033042]	0.408035	-0.865989	1.68206	6.99413	0.692764
A_55_P2140390	23593	NAP068456-1	NAP068456-1	Unknown	11.4838	11.4359	12.321	11.1538	12.6931	12.2383	12.3924	11.5031	12.5525	11.6638	11.8283	11.6282	11.2498	11.9889	11.2574	NAP068456-1	0.37247	-0.390173	1.13511	11.826	1.05642	0.310244	0.659839	-6.3459	Very Weak	1	NAP068456-1	-0.373377	-1.23813	0.491378	11.826	-0.933943	0.36756	0.810353	-5.76604	Very Weak		NAP068456-1	NAP068456-1	Unknown	-0.281751	-1.28028	0.716783	11.826	-0.610334
A_55_P1988994	46340	HQ446714	HQ446714	gb|Mus musculus clone 3D1I-05L immunoglobulin light chain variable region mRNA, partial cds. [HQ446714]	7.18601	6.34341	6.38821	8.04609	6.77548	8.25135	6.78953	7.9177	6.57136	7.39156	6.96528	7.61136	8.88649	7.79685	7.70887	HQ446714	0.8264	-0.133684	1.78648	7.3753	1.86186	0.0856567	0.349566	-5.28092	Very Weak	1	HQ446714	-0.287192	-1.37582	0.801441	7.3753	-0.570633	0.578096	0.900679	-6.03572	Very Weak		HQ446714	HQ446714	gb|Mus musculus clone 3D1I-05L immunoglobulin light chain variable region mRNA, partial cds. [HQ446714]	-0.0661073	-1.32315	1.19094	7.3753	-0.113753
A_51_P414879	23473	S60874	S60874	gb|Ab2 kappa chain V region/mAb H {V/J junction} [mice, MLR-lpr/lpr, mRNA Partial, 312 nt]. [S60874]	7.38157	6.54968	6.55145	8.57607	7.043	8.56693	6.93871	7.54628	6.45294	7.87234	7.39994	7.88497	9.00746	7.91732	7.87931	S60874	0.953612	-0.0290551	1.93628	7.5712	2.09909	0.0561577	0.278087	-4.89807	Very Weak	1	S60874	-0.145034	-1.25927	0.969205	7.5712	-0.281551	0.782773	0.955101	-6.1611	Very Weak		S60874	S60874	gb|Ab2 kappa chain V region/mAb H {V/J junction} [mice, MLR-lpr/lpr, mRNA Partial, 312 nt]. [S60874]	0.636531	-0.650082	1.92314	7.5712	1.07013
A_51_P321150	40956	Lyz2	NM_017372	ref|Mus musculus lysozyme 2 (Lyz2), mRNA [NM_017372]	6.83512	6.05209	6.26582	8.54417	6.07077	6.80379	6.61565	10.201	6.26372	8.63506	6.1647	6.06524	8.25674	6.88958	6.98159	Lyz2	0.808688	-1.07395	2.69132	7.10967	0.929139	0.369951	0.71171	-6.42993	Very Weak	1	Lyz2	0.205385	-1.90822	2.31899	7.10967	0.210189	0.836818	0.967387	-6.14855	Very Weak		Lyz2	NM_017372	ref|Mus musculus lysozyme 2 (Lyz2), mRNA [NM_017372]	-0.832489	-3.19622	1.53124	7.10967	-0.761808
A_55_P2114187	10930	NAP121631-001	NAP121631-001	Unknown	5.98232	6.12837	6.42398	8.82611	6.11396	6.86524	6.41937	10.6514	6.11167	8.50564	6.19039	6.249	8.10803	6.58681	6.54136	NAP121631-001	0.917436	-1.15169	2.98656	7.04691	0.959081	0.355226	0.699699	-6.42404	Very Weak	1	NAP121631-001	0.246412	-2.07361	2.56644	7.04691	0.229739	0.821913	0.965025	-6.16709	Very Weak		NAP121631-001	NAP121631-001	Unknown	-1.03351	-3.69118	1.62415	7.04691	-0.841165
A_30_P01022343	40362	chr7:86651948-86675223_F	chr7:86651948-86675223_F	lincRNA:chr7:86651948-86675223 forward strand	9.66654	8.95825	9.89144	9.36643	9.75374	9.78284	10.5114	9.27175	9.63393	8.81208	9.70185	9.19573	8.89603	9.95124	8.90729	chr7:86651948-86675223_F	0.348191	-0.345772	1.04215	9.4867	1.08529	0.297743	0.648238	-6.31562	Very Weak	1	chr7:86651948-86675223_F	-0.596633	-1.38351	0.190247	9.4867	-1.64008	0.125238	0.612741	-4.94383	Very Weak		chr7:86651948-86675223_F	chr7:86651948-86675223_F	lincRNA:chr7:86651948-86675223 forward strand	-0.19587	-1.10448	0.712741	9.4867	-0.46629
A_52_P614207	27526	BC080787	BC080787	gb|Mus musculus immunoglobulin kappa chain complex, mRNA (cDNA clone MGC:91220 IMAGE:4206216), complete cds. [BC080787]	6.31086	6.39126	6.40954	7.21536	6.58451	6.67188	6.5006	6.8012	6.60439	7.25436	6.44893	7.30587	8.78279	7.29806	7.3472	BC080787	0.372533	-0.307676	1.05274	6.92845	1.18464	0.257617	0.60869	-6.20635	Very Weak	1	BC080787	0.108557	-0.662728	0.879842	6.92845	0.304446	0.765665	0.95085	-6.1542	Very Weak		BC080787	BC080787	gb|Mus musculus immunoglobulin kappa chain complex, mRNA (cDNA clone MGC:91220 IMAGE:4206216), complete cds. [BC080787]	0.148851	-0.741753	1.03945	6.92845	0.36152
A_55_P2157788	34016	A_55_P2157788	A_55_P2157788	Unknown	12.0123	11.8463	12.8643	11.6132	13.1847	12.689	12.8127	11.933	13.0203	12.0736	12.4224	12.1895	11.7626	12.5958	11.7076	A_55_P2157788	0.333944	-0.466638	1.13453	12.3152	0.902263	0.383526	0.722396	-6.49569	Very Weak	1	A_55_P2157788	-0.326881	-1.23466	0.580894	12.3152	-0.778891	0.450157	0.851556	-5.89564	Very Weak		A_55_P2157788	A_55_P2157788	Unknown	-0.228601	-1.27681	0.819607	12.3152	-0.471732
A_51_P294555	19384	Ifitm6	NM_001033632	ref|Mus musculus interferon induced transmembrane protein 6 (Ifitm6), mRNA [NM_001033632]	6.63416	6.27534	6.4911	9.39342	6.15995	7.1226	7.14281	11.5948	6.27707	9.51862	6.2303	6.11029	8.82119	6.8382	6.92355	Ifitm6	0.987825	-1.48351	3.45916	7.43556	0.864597	0.40312	0.735797	-6.52916	Very Weak	1	Ifitm6	0.419762	-2.38247	3.22199	7.43556	0.324014	0.751143	0.947737	-6.14789	Very Weak		Ifitm6	NM_001033632	ref|Mus musculus interferon induced transmembrane protein 6 (Ifitm6), mRNA [NM_001033632]	-1.06148	-4.29722	2.17426	7.43556	-0.709582
A_55_P2206605	25834	5830444B04Rik	XR_104910	ref|PREDICTED: Mus musculus RIKEN cDNA 5830444B04 gene (5830444B04Rik), misc_RNA [XR_104910]	7.67814	7.2313	8.24101	7.95548	8.26412	7.76621	9.30724	7.77583	8.14187	7.59819	7.66276	7.82328	7.86354	8.74284	7.64067	5830444B04Rik	0.606448	-0.1358	1.3487	7.9795	1.7673	0.100913	0.381489	-5.42634	Very Weak	1	5830444B04Rik	-0.692786	-1.53442	0.148844	7.9795	-1.78051	0.0986452	0.568479	-4.74334	Very Weak		5830444B04Rik	XR_104910	ref|PREDICTED: Mus musculus RIKEN cDNA 5830444B04 gene (5830444B04Rik), misc_RNA [XR_104910]	-0.328371	-1.3002	0.643459	7.9795	-0.73087
A_55_P2182939	18902	A_55_P2182939	A_55_P2182939	Unknown	12.3044	12.2264	13.1333	11.9806	13.4654	13.031	13.1965	12.1882	13.2932	12.4025	12.7535	12.4255	12.0155	12.6698	11.8575	A_55_P2182939	0.36366	-0.396434	1.12375	12.5962	1.03489	0.319814	0.66845	-6.36803	Very Weak	1	A_55_P2182939	-0.340382	-1.20225	0.521484	12.5962	-0.854264	0.40861	0.831201	-5.83524	Very Weak		A_55_P2182939	A_55_P2182939	Unknown	-0.162679	-1.15788	0.832519	12.5962	-0.353579
A_55_P2070869	30476	Lcn2	NM_008491	ref|Mus musculus lipocalin 2 (Lcn2), mRNA [NM_008491]	7.27534	6.80007	7.30555	11.7937	6.5731	8.14289	7.80537	13.3345	6.49223	10.9781	6.8729	6.45823	10.4005	8.01624	7.77279	Lcn2	1.45178	-1.96943	4.87299	8.40144	0.917881	0.375597	0.716215	-6.48145	Very Weak	1	Lcn2	0.346722	-3.53257	4.22601	8.40144	0.193328	0.849726	0.970139	-6.18266	Very Weak		Lcn2	NM_008491	ref|Mus musculus lipocalin 2 (Lcn2), mRNA [NM_008491]	-0.9879	-5.46732	3.49152	8.40144	-0.477042
A_30_P01024297	36092	chr6:121035216-121035648_R	chr6:121035216-121035648_R	lincRNA:chr6:121035216-121035648 reverse strand	12.1739	11.6752	12.3601	12.0118	12.3785	12.2856	13.0192	11.9611	12.2821	11.4575	12.2834	11.7126	11.4437	12.6584	11.3707	chr6:121035216-121035648_R	0.354023	-0.307111	1.01516	12.0716	1.15826	0.267841	0.619427	-6.23612	Very Weak	1	chr6:121035216-121035648_R	-0.553321	-1.30298	0.196334	12.0716	-1.59654	0.134668	0.628656	-5.00387	Very Weak		chr6:121035216-121035648_R	chr6:121035216-121035648_R	lincRNA:chr6:121035216-121035648 reverse strand	-0.251173	-1.1168	0.614455	12.0716	-0.627635
A_55_P2150224	48109	A_55_P2150224	A_55_P2150224	Unknown	12.2376	12.2188	12.9771	11.8712	13.3695	12.9364	13.0483	12.1475	13.2208	12.366	12.5971	12.4443	11.9	12.6991	11.7711	A_55_P2150224	0.328514	-0.41924	1.07627	12.5203	0.950299	0.359501	0.703041	-6.4512	Very Weak	1	A_55_P2150224	-0.324774	-1.17265	0.523099	12.5203	-0.828545	0.422492	0.839286	-5.85641	Very Weak		A_55_P2150224	A_55_P2150224	Unknown	-0.202602	-1.18164	0.776438	12.5203	-0.447619
A_55_P2082986	42325	Hmgb1	NM_010439	ref|Mus musculus high mobility group box 1 (Hmgb1), mRNA [NM_010439]	12.0827	12.0105	12.8931	11.8022	13.2787	12.883	12.9473	12.0981	13.1812	12.2125	12.4912	12.3666	11.8779	12.5407	11.6581	Hmgb1	0.399041	-0.348285	1.14637	12.4216	1.15498	0.269136	0.620317	-6.23979	Very Weak	1	Hmgb1	-0.375962	-1.22335	0.471426	12.4216	-0.95968	0.354935	0.803436	-5.74254	Very Weak		Hmgb1	NM_010439	ref|Mus musculus high mobility group box 1 (Hmgb1), mRNA [NM_010439]	-0.287827	-1.26631	0.690652	12.4216	-0.636276
A_55_P2065549	53867	Dppa4	NM_028610	ref|Mus musculus developmental pluripotency associated 4 (Dppa4), transcript variant 1, mRNA [NM_028610]	6.73636	6.92428	7.85649	8.33776	6.44234	7.67755	7.92859	6.93977	7.217	6.42185	7.01805	8.35348	7.19556	7.10077	6.93839	Dppa4	0.424186	-0.493307	1.34168	7.27255	1.00004	0.335758	0.683355	-6.40302	Very Weak	1	Dppa4	-0.876611	-1.91695	0.163727	7.27255	-1.82263	0.0917148	0.551831	-4.6813	Very Weak		Dppa4	NM_028610	ref|Mus musculus developmental pluripotency associated 4 (Dppa4), transcript variant 1, mRNA [NM_028610]	-0.358438	-1.55972	0.842842	7.27255	-0.645409
A_30_P01032942	13250	chr4:94742359-94822969_F	chr4:94742359-94822969_F	lincRNA:chr4:94742359-94822969 forward strand	11.4585	10.826	11.7405	11.062	11.7659	11.4204	12.2724	11.1114	11.5699	10.6277	11.5359	11.0105	10.6171	11.8189	10.5273	chr4:94742359-94822969_F	0.288514	-0.448876	1.0259	11.291	0.846321	0.412865	0.742327	-6.54494	Very Weak	1	chr4:94742359-94822969_F	-0.548399	-1.38452	0.287723	11.291	-1.41871	0.179793	0.682733	-5.23777	Very Weak		chr4:94742359-94822969_F	chr4:94742359-94822969_F	lincRNA:chr4:94742359-94822969 forward strand	-0.258853	-1.22432	0.706617	11.291	-0.579936
A_55_P2169135	44324	NAP113691-1	NAP113691-1	Unknown	11.9348	11.7462	12.6061	11.5924	13.017	12.5557	12.6658	11.8722	12.9164	11.8914	12.1949	12.1481	11.592	12.337	11.3984	NAP113691-1	0.362023	-0.362245	1.08629	12.1646	1.08119	0.299495	0.649415	-6.31996	Very Weak	1	NAP113691-1	-0.41461	-1.23585	0.406633	12.1646	-1.09203	0.294882	0.768142	-5.61318	Very Weak		NAP113691-1	NAP113691-1	Unknown	-0.351181	-1.29947	0.597108	12.1646	-0.801043
A_30_P01024724	48787	chr13:73472571-73483846_R	chr13:73472571-73483846_R	lincRNA:chr13:73472571-73483846 reverse strand	10.8433	10.5187	11.6912	10.9251	11.4726	11.411	12.1613	10.8066	11.5448	11.0258	11.1902	10.8321	10.7711	11.4179	10.3692	chr13:73472571-73483846_R	0.474755	-0.19397	1.14348	11.132	1.53563	0.148889	0.470563	-5.7623	Very Weak	1	chr13:73472571-73483846_R	-0.384473	-1.14274	0.37379	11.132	-1.09676	0.292885	0.766821	-5.6083	Very Weak		chr13:73472571-73483846_R	chr13:73472571-73483846_R	lincRNA:chr13:73472571-73483846 reverse strand	-0.0676711	-0.943238	0.807895	11.132	-0.167178
A_55_P2003911	11176	AB663493	AB663493	gb|Mus musculus VL mRNA for anti-Tn immunoglobulin light chain monoclonal antibody, partial cds. [AB663493]	6.17226	6.12832	5.97732	6.69149	6.15424	6.51068	6.24874	9.34018	6.12244	6.55095	6.43158	9.07288	8.50437	7.92146	7.85625	AB663493	0.309037	-0.833464	1.45154	7.04554	0.585086	0.568627	0.840367	-6.73325	Very Weak	1	AB663493	0.0899765	-1.20117	1.38112	7.04554	0.150737	0.882525	0.976738	-6.19023	Very Weak		AB663493	AB663493	gb|Mus musculus VL mRNA for anti-Tn immunoglobulin light chain monoclonal antibody, partial cds. [AB663493]	-1.24029	-2.73123	0.250647	7.04554	-1.79941
A_30_P01024741	5128	chr13:52068582-52071952_F	chr13:52068582-52071952_F	lincRNA:chr13:52068582-52071952 forward strand	6.20334	6.63674	7.38694	7.6552	6.34768	7.01623	7.32342	6.57781	6.40298	6.21981	6.95182	7.89527	6.60737	6.70954	6.39998	chr13:52068582-52071952_F	0.343299	-0.456451	1.14305	6.82228	0.928503	0.370268	0.711883	-6.47164	Very Weak	1	chr13:52068582-52071952_F	-0.499818	-1.40665	0.407014	6.82228	-1.1922	0.254744	0.742425	-5.50619	Very Weak		chr13:52068582-52071952_F	chr13:52068582-52071952_F	lincRNA:chr13:52068582-52071952 forward strand	0.095423	-0.951696	1.14254	6.82228	0.197116
A_55_P2074081	12157	A_55_P2074081	A_55_P2074081	Unknown	12.461	12.2837	13.3225	12.1061	13.6963	13.0685	13.302	12.2684	13.49	12.5843	12.8052	12.579	12.1308	12.8666	11.8268	A_55_P2074081	0.354152	-0.456108	1.16441	12.7194	0.945433	0.361886	0.705234	-6.4558	Very Weak	1	A_55_P2074081	-0.348469	-1.26722	0.57028	12.7194	-0.820414	0.426945	0.841217	-5.86298	Very Weak		A_55_P2074081	A_55_P2074081	Unknown	-0.184438	-1.24532	0.876442	12.7194	-0.376054
A_55_P2158102	26692	Camp	NM_009921	ref|Mus musculus cathelicidin antimicrobial peptide (Camp), mRNA [NM_009921]	6.79739	6.53421	7.24294	10.4872	6.04257	8.16665	7.25586	13.1063	6.29422	10.5236	6.66398	6.42025	10.2666	7.21501	7.25058	Camp	1.1299	-2.12336	4.38316	8.01782	0.751253	0.466044	0.778274	-6.62212	Very Weak	1	Camp	0.605702	-3.08315	4.29456	8.01782	0.355167	0.728229	0.940678	-6.13705	Very Weak		Camp	NM_009921	ref|Mus musculus cathelicidin antimicrobial peptide (Camp), mRNA [NM_009921]	-1.10646	-5.36599	3.15306	8.01782	-0.561877
A_30_P01024400	29029	chr14:78924115-78938125_F	chr14:78924115-78938125_F	lincRNA:chr14:78924115-78938125 forward strand	6.7653	7.36278	8.05492	8.57742	6.91085	7.78088	8.15067	7.01681	7.34691	6.40115	7.50764	8.68217	7.13694	7.37555	6.99809	chr14:78924115-78938125_F	0.460621	-0.511156	1.4324	7.47121	1.02528	0.324155	0.672966	-6.37778	Very Weak	1	chr14:78924115-78938125_F	-0.90056	-2.00245	0.201332	7.47121	-1.76782	0.100822	0.572042	-4.76185	Very Weak		chr14:78924115-78938125_F	chr14:78924115-78938125_F	lincRNA:chr14:78924115-78938125 forward strand	-0.227467	-1.49982	1.04489	7.47121	-0.386701
A_52_P429450	11927	Ngp	NM_008694	ref|Mus musculus neutrophilic granule protein (Ngp), mRNA [NM_008694]	6.1084	6.02656	6.50507	10.7026	6.09184	7.31759	6.56837	12.4357	6.03465	10.0444	6.33439	5.9144	9.58194	7.13542	6.78267	Ngp	1.45777	-1.71844	4.63398	7.57227	0.99276	0.339163	0.686506	-6.41005	Very Weak	1	Ngp	0.518244	-3.08306	4.11954	7.57227	0.311272	0.760588	0.949698	-6.15194	Very Weak		Ngp	NM_008694	ref|Mus musculus neutrophilic granule protein (Ngp), mRNA [NM_008694]	-1.0555	-5.21661	3.10561	7.57227	-0.548673
A_30_P01030145	15500	chr4:82156098-82196298_F	chr4:82156098-82196298_F	lincRNA:chr4:82156098-82196298 forward strand	7.10567	7.59279	8.49799	8.95858	7.13821	8.42258	8.43988	7.4519	7.60094	6.46106	7.82185	9.20414	7.51885	7.47946	7.2924	chr4:82156098-82196298_F	0.507664	-0.595973	1.6113	7.79909	0.994982	0.338122	0.685853	-6.40802	Very Weak	1	chr4:82156098-82196298_F	-1.09836	-2.34976	0.15305	7.79909	-1.8985	0.080328	0.532099	-4.56751	Very Weak		chr4:82156098-82196298_F	chr4:82156098-82196298_F	lincRNA:chr4:82156098-82196298 forward strand	-0.384964	-1.82996	1.06004	7.79909	-0.576258
A_30_P01021684	10388	chr1:134245856-134246607_F	chr1:134245856-134246607_F	lincRNA:chr1:134245856-134246607 forward strand	7.07495	7.47103	8.74602	8.67582	7.12119	7.70197	8.40785	7.0778	7.37811	6.50781	7.55804	8.75386	7.60159	7.28393	7.02211	chr1:134245856-134246607_F	0.212707	-0.802925	1.22834	7.62547	0.453014	0.658097	0.884338	-6.8082	Very Weak	1	chr1:134245856-134246607_F	-0.943778	-2.0954	0.20784	7.62547	-1.77267	0.0999858	0.570871	-4.75479	Very Weak		chr1:134245856-134246607_F	chr1:134245856-134246607_F	lincRNA:chr1:134245856-134246607 forward strand	-0.195027	-1.5248	1.13475	7.62547	-0.317235
A_51_P478172	33331	ENSMUST00000103299	ENSMUST00000103299	ens|T cell receptor beta, constant 2 [Source:MGI Symbol;Acc:MGI:4835227] [ENSMUST00000103299]	10.8586	6.75534	7.77992	9.50684	7.56138	8.94199	8.29286	10.8544	7.9907	11.1747	8.24327	8.03977	11.4177	9.42668	8.76955	ENSMUST00000103299	0.11113	-2.21437	2.43663	9.04092	0.103367	0.919268	0.976984	-6.91116	Very Weak	1	ENSMUST00000103299	1.13323	-1.50363	3.7701	9.04092	0.9296	0.369721	0.811397	-5.76995	Very Weak		ENSMUST00000103299	ENSMUST00000103299	ens|T cell receptor beta, constant 2 [Source:MGI Symbol;Acc:MGI:4835227] [ENSMUST00000103299]	0.28646	-2.75833	3.33125	9.04092	0.203503
A_55_P2101541	30024	Vmn2r7	ENSMUST00000050123	ens|vomeronasal 2, receptor 7 [Source:MGI Symbol;Acc:MGI:2441693] [ENSMUST00000050123]	6.50455	6.97064	7.86723	8.17075	6.29528	7.47049	7.86276	6.78303	6.82717	5.9068	7.08989	8.10455	6.87003	6.84869	6.3986	Vmn2r7	0.335681	-0.671302	1.34266	7.0647	0.721058	0.483793	0.790839	-6.64487	Very Weak	1	Vmn2r7	-0.951474	-2.09329	0.190337	7.0647	-1.80247	0.0949748	0.560291	-4.71109	Very Weak		Vmn2r7	ENSMUST00000050123	ens|vomeronasal 2, receptor 7 [Source:MGI Symbol;Acc:MGI:2441693] [ENSMUST00000050123]	-0.306759	-1.62521	1.01169	7.0647	-0.503268
A_55_P2094104	643	U55650	U55650	gb|Mus musculus anti-DNA immunoglobulin light chain IgG, antibody 423s.96, partial cds. [U55650]	6.14762	6.01727	6.05349	6.39442	6.25906	6.17412	6.181	8.45354	6.04466	6.49857	6.46553	8.42974	7.81648	7.38224	6.98024	U55650	0.184001	-0.676606	1.04461	6.7532	0.462467	0.651484	0.881559	-6.73418	Very Weak	1	U55650	0.220328	-0.70779	1.14845	6.7532	0.513491	0.616327	0.910331	-6.04784	Very Weak		U55650	U55650	gb|Mus musculus anti-DNA immunoglobulin light chain IgG, antibody 423s.96, partial cds. [U55650]	-0.982579	-2.07879	0.11363	6.7532	-1.93883
A_51_P493558	14168	Rnpep	NM_145417	ref|Mus musculus arginyl aminopeptidase (aminopeptidase B) (Rnpep), transcript variant 1, mRNA [NM_145417]	9.78078	9.65091	9.43189	10.9063	8.63258	8.67307	10.7698	10.5324	10.4627	9.96229	10.0347	10.9128	10.8653	10.5841	9.8529	Rnpep	0.124241	-0.903414	1.1519	10.0702	0.261508	0.797848	0.940718	-6.88046	Very Weak	1	Rnpep	0.253055	-0.912197	1.41831	10.0702	0.469743	0.646414	0.918657	-6.08884	Very Weak		Rnpep	NM_145417	ref|Mus musculus arginyl aminopeptidase (aminopeptidase B) (Rnpep), transcript variant 1, mRNA [NM_145417]	-0.499078	-1.8446	0.846439	10.0702	-0.802315
A_30_P01020613	16178	chr9:61076051-61076314_R	chr9:61076051-61076314_R	lincRNA:chr9:61076051-61076314 reverse strand	7.74158	8.17494	9.24369	9.89762	7.6564	9.07722	9.08489	7.93061	8.18348	7.06428	8.57682	9.84504	8.20446	8.22932	7.77292	chr9:61076051-61076314_R	0.542297	-0.659519	1.74411	8.44555	0.976033	0.347074	0.693098	-6.42654	Very Weak	1	chr9:61076051-61076314_R	-1.10848	-2.47121	0.254249	8.44555	-1.75948	0.102277	0.574737	-4.77399	Very Weak		chr9:61076051-61076314_R	chr9:61076051-61076314_R	lincRNA:chr9:61076051-61076314 reverse strand	-0.236494	-1.81004	1.33705	8.44555	-0.325092
A_52_P638459	2646	Ccl5	NM_013653	ref|Mus musculus chemokine (C-C motif) ligand 5 (Ccl5), mRNA [NM_013653]	10.4021	7.12164	8.85307	9.45792	7.9013	9.19483	8.82021	10.604	7.87083	10.5798	8.27608	9.1419	11.1884	9.89299	9.02893	Ccl5	0.0513003	-1.75545	1.85805	9.22226	0.0614169	0.951973	0.986906	-6.91485	Very Weak	1	Ccl5	0.584388	-1.46427	2.63305	9.22226	0.617017	0.548006	0.891146	-6.00802	Very Weak		Ccl5	NM_013653	ref|Mus musculus chemokine (C-C motif) ligand 5 (Ccl5), mRNA [NM_013653]	0.190562	-2.17503	2.55615	9.22226	0.174246
A_30_P01031536	30100	chr10:83181374-83249918_R	chr10:83181374-83249918_R	lincRNA:chr10:83181374-83249918 reverse strand	8.46458	8.75341	9.80211	10.4076	8.13886	9.51015	9.67198	8.44257	8.92797	7.66543	8.99632	10.2791	8.76739	8.97189	8.27811	chr10:83181374-83249918_R	0.425456	-0.711337	1.56225	9.00517	0.80954	0.432947	0.758048	-6.57578	Very Weak	1	chr10:83181374-83249918_R	-1.10128	-2.39028	0.18772	9.00517	-1.84804	0.0877486	0.545672	-4.64348	Very Weak		chr10:83181374-83249918_R	chr10:83181374-83249918_R	lincRNA:chr10:83181374-83249918 reverse strand	-0.354397	-1.84281	1.13401	9.00517	-0.515029
A_55_P1994128	37568	Tmem184a	NM_001161548	ref|Mus musculus transmembrane protein 184a (Tmem184a), transcript variant 1, mRNA [NM_001161548]	7.33361	7.75485	8.60982	9.21345	7.27967	8.52535	8.61506	7.51621	7.95338	6.73933	8.01898	9.46959	7.75274	7.89082	7.27369	Tmem184a	0.508955	-0.58312	1.60103	7.99644	1.00807	0.332034	0.680466	-6.39505	Very Weak	1	Tmem184a	-1.02923	-2.26753	0.209067	7.99644	-1.79785	0.0957368	0.561784	-4.7179	Very Weak		Tmem184a	NM_001161548	ref|Mus musculus transmembrane protein 184a (Tmem184a), transcript variant 1, mRNA [NM_001161548]	-0.355647	-1.78551	1.07422	7.99644	-0.53801
A_55_P2072035	4548	Thy1	NM_009382	ref|Mus musculus thymus cell antigen 1, theta (Thy1), mRNA [NM_009382]	10.1737	6.53296	7.34627	9.26968	7.06825	8.02866	8.05822	10.3647	7.35178	10.2822	7.69576	7.84359	10.8293	8.92679	8.04862	Thy1	0.0885515	-2.08587	2.26297	8.52136	0.0880883	0.931165	0.980645	-6.91272	Very Weak	1	Thy1	0.88276	-1.5828	3.34832	8.52136	0.774449	0.452687	0.852889	-5.89904	Very Weak		Thy1	NM_009382	ref|Mus musculus thymus cell antigen 1, theta (Thy1), mRNA [NM_009382]	0.130716	-2.71627	2.9777	8.52136	0.0993137
A_52_P222230	268	AK040896	AK040896	gb|Mus musculus adult male aorta and vein cDNA, RIKEN full-length enriched library, clone:A530041D01 product:unclassifiable, full insert sequence. [AK040896]	11.8639	13.5964	11.5151	14.2593	12.6081	12.7344	13.7083	12.9687	14.254	14.5643	14.7216	12.6762	14.121	12.4072	11.715	AK040896	1.00239	-0.213661	2.21843	13.1809	1.78299	0.0982231	0.376224	-5.40251	Very Weak	1	AK040896	1.31543	-0.0634402	2.69429	13.1809	2.06353	0.0598806	0.484026	-4.31168	Very Weak		AK040896	AK040896	gb|Mus musculus adult male aorta and vein cDNA, RIKEN full-length enriched library, clone:A530041D01 product:unclassifiable, full insert sequence. [AK040896]	1.03158	-0.560603	2.62375	13.1809	1.40144
A_30_P01030965	50744	chr1:134867906-134885481_R	chr1:134867906-134885481_R	lincRNA:chr1:134867906-134885481 reverse strand	8.31871	8.93102	10.0879	10.6488	8.05377	9.88822	10.1688	8.63059	9.1136	7.51925	9.16762	10.5952	8.97394	8.94188	8.13845	chr1:134867906-134885481_R	0.577341	-0.789869	1.94455	9.14518	0.913403	0.377858	0.717894	-6.48555	Very Weak	1	chr1:134867906-134885481_R	-1.34645	-2.89672	0.203819	9.14518	-1.87866	0.0831743	0.537078	-4.59751	Very Weak		chr1:134867906-134885481_R	chr1:134867906-134885481_R	lincRNA:chr1:134867906-134885481 reverse strand	-0.528654	-2.31875	1.26144	9.14518	-0.638793
A_55_P1961965	50801	Plagl1	NM_009538	ref|Mus musculus pleiomorphic adenoma gene-like 1 (Plagl1), mRNA [NM_009538]	8.74029	9.18576	10.1992	10.9113	8.53878	10.1593	10.1409	9.14067	9.49677	7.85351	9.70688	10.8847	9.22496	9.24673	8.38497	Plagl1	0.562472	-0.721723	1.84667	9.45431	0.947404	0.360918	0.704395	-6.45394	Very Weak	1	Plagl1	-1.15735	-2.61349	0.298788	9.45431	-1.71921	0.109567	0.587433	-4.83209	Very Weak		Plagl1	NM_009538	ref|Mus musculus pleiomorphic adenoma gene-like 1 (Plagl1), mRNA [NM_009538]	-0.538522	-2.21993	1.14288	9.45431	-0.692782
A_52_P15388	53960	Ltf	NM_008522	ref|Mus musculus lactotransferrin (Ltf), mRNA [NM_008522]	6.46443	5.98334	7.28138	11.7017	6.058	7.95661	7.26917	13.6957	6.04798	11.3567	6.63004	6.01414	10.5639	7.90898	6.99598	Ltf	1.41059	-2.31035	5.13153	8.12854	0.82	0.427172	0.753519	-6.45307	Very Weak	1	Ltf	0.736874	-3.02224	4.49598	8.12854	0.424008	0.678575	0.927625	-6.10891	Very Weak		Ltf	NM_008522	ref|Mus musculus lactotransferrin (Ltf), mRNA [NM_008522]	-2.91765	-7.79907	1.96378	8.12854	-1.29286
A_55_P2083149	28600	A_55_P2083149	A_55_P2083149	Unknown	11.3394	11.5902	12.7229	13.2277	11.0012	12.5069	12.642	11.4881	11.742	10.4543	11.9017	13.0844	11.6019	11.6935	10.6044	A_55_P2083149	0.460283	-0.696776	1.61734	11.8401	0.860468	0.405307	0.737207	-6.53275	Very Weak	1	A_55_P2083149	-1.16643	-2.47841	0.145556	11.8401	-1.92307	0.0769255	0.524194	-4.53012	Very Weak		A_55_P2083149	A_55_P2083149	Unknown	-0.437051	-1.952	1.07789	11.8401	-0.624023
A_51_P167292	1469	Chi3l3	NM_009892	ref|Mus musculus chitinase 3-like 3 (Chi3l3), mRNA [NM_009892]	6.45128	6.07728	7.2575	11.0198	6.33789	8.35647	7.2247	13.247	6.81762	10.9365	6.66087	6.03903	10.3868	7.35128	6.97346	Chi3l3	1.5102	-1.95526	4.97566	8.07584	0.942626	0.363266	0.706559	-6.39318	Very Weak	1	Chi3l3	0.563986	-3.11233	4.2403	8.07584	0.331834	0.745367	0.946025	-6.14526	Very Weak		Chi3l3	NM_009892	ref|Mus musculus chitinase 3-like 3 (Chi3l3), mRNA [NM_009892]	-1.23363	-5.47868	3.01141	8.07584	-0.628594
A_55_P2039699	40993	Camp	NM_009921	ref|Mus musculus cathelicidin antimicrobial peptide (Camp), mRNA [NM_009921]	7.32531	6.32624	8.44837	12.2322	6.2076	9.44541	8.07315	14.715	6.40677	12.1066	7.59946	6.49275	11.7694	8.27177	7.26744	Camp	1.62296	-2.51799	5.76392	8.84583	0.847763	0.41209	0.741807	-6.5437	Very Weak	1	Camp	0.863432	-3.83197	5.55883	8.84583	0.39776	0.697339	0.933385	-6.12065	Very Weak		Camp	NM_009921	ref|Mus musculus cathelicidin antimicrobial peptide (Camp), mRNA [NM_009921]	-0.707824	-6.1296	4.71395	8.84583	-0.28239
A_55_P2005005	53722	Cdk5rap1	NM_025876	ref|Mus musculus CDK5 regulatory subunit associated protein 1 (Cdk5rap1), mRNA [NM_025876]	10.6113	9.70574	10.0159	9.32122	10.775	11.201	10.0535	10.1493	9.93623	12.0523	9.35074	10.1183	11.5397	11.1852	9.33587	Cdk5rap1	0.226693	-1.01835	1.47174	10.3568	0.393839	0.700161	0.90298	-6.83457	Very Weak	1	Cdk5rap1	0.363857	-1.04789	1.7756	10.3568	0.557493	0.586776	0.903142	-6.0432	Very Weak		Cdk5rap1	NM_025876	ref|Mus musculus CDK5 regulatory subunit associated protein 1 (Cdk5rap1), mRNA [NM_025876]	0.658733	-0.971411	2.28888	10.3568	0.874076
A_55_P2032445	11062	Slc25a37	NM_026331	ref|Mus musculus solute carrier family 25, member 37 (Slc25a37), nuclear gene encoding mitochondrial protein, mRNA [NM_026331]	9.40491	9.58758	10.9164	10.8957	8.95471	10.5233	10.2381	10.7491	9.52476	8.58737	10.689	10.7309	10.4844	10.4671	8.86101	Slc25a37	0.18329	-0.996355	1.36294	10.0409	0.336088	0.742232	0.919944	-6.85684	Very Weak	1	Slc25a37	-0.514765	-1.85236	0.822828	10.0409	-0.832435	0.420373	0.838875	-5.85324	Very Weak		Slc25a37	NM_026331	ref|Mus musculus solute carrier family 25, member 37 (Slc25a37), nuclear gene encoding mitochondrial protein, mRNA [NM_026331]	-0.498744	-2.04326	1.04578	10.0409	-0.698473
A_52_P122572	40890	Rasgrp4	NM_145149	ref|Mus musculus RAS guanyl releasing protein 4 (Rasgrp4), transcript variant 2, mRNA [NM_145149]	9.81597	10.4809	11.2861	11.7101	9.33205	11.0078	10.8105	10.1229	10.4458	8.46515	10.2282	11.668	10.2491	10.3902	8.95903	Rasgrp4	0.187437	-1.02905	1.40392	10.3314	0.333283	0.744299	0.920562	-6.85783	Very Weak	1	Rasgrp4	-1.36843	-2.7478	0.0109325	10.3314	-2.1459	0.0515855	0.459322	-4.18015	Very Weak		Rasgrp4	NM_145149	ref|Mus musculus RAS guanyl releasing protein 4 (Rasgrp4), transcript variant 2, mRNA [NM_145149]	-0.937664	-2.53042	0.655091	10.3314	-1.2734
A_55_P2008735	49351	Cdc123	ENSMUST00000128467	ens|cell division cycle 123 homolog (S. cerevisiae) [Source:MGI Symbol;Acc:MGI:2138811] [ENSMUST00000128467]	10.5713	11.2866	12.5016	12.8915	10.4133	12.289	12.6683	10.8979	11.3881	9.827	11.4968	13.0322	11.1813	11.2509	9.94283	Cdc123	0.612358	-0.808416	2.03313	11.4426	0.932278	0.368387	0.710571	-6.46813	Very Weak	1	Cdc123	-1.40362	-3.01463	0.207383	11.4426	-1.8846	0.0823131	0.536309	-4.58855	Very Weak		Cdc123	ENSMUST00000128467	ens|cell division cycle 123 homolog (S. cerevisiae) [Source:MGI Symbol;Acc:MGI:2138811] [ENSMUST00000128467]	-0.481079	-2.34131	1.37915	11.4426	-0.559391
A_55_P1973352	36225	Gm19958	XR_108022	ref|PREDICTED: Mus musculus predicted gene, 19958, transcript variant 1 (Gm19958), misc_RNA [XR_108022]	10.7546	13.5301	11.1851	14.5885	12.7445	12.2884	13.1609	13.1073	14.4946	14.2865	14.5093	12.9513	14.8125	13.35	11.8112	Gm19958	1.37231	-0.113759	2.85838	13.1717	1.99746	0.0674098	0.306833	-5.06502	Very Weak	1	Gm19958	1.20231	-0.482731	2.88736	13.1717	1.54338	0.147013	0.645802	-5.07576	Very Weak		Gm19958	XR_108022	ref|PREDICTED: Mus musculus predicted gene, 19958, transcript variant 1 (Gm19958), misc_RNA [XR_108022]	0.596944	-1.34878	2.54267	13.1717	0.663618
A_30_P01025483	49946	chr17:6426800-6528950_F	chr17:6426800-6528950_F	lincRNA:chr17:6426800-6528950 forward strand	10.3891	10.9267	12.4147	12.8302	10.1759	12.1763	12.5099	10.6555	11.2148	9.31631	11.4102	12.9244	11.0182	11.0936	9.65354	chr17:6426800-6528950_F	0.679614	-0.864448	2.22368	11.2473	0.952057	0.358642	0.702584	-6.44953	Very Weak	1	chr17:6426800-6528950_F	-1.55984	-3.31064	0.190965	11.2473	-1.92712	0.0763778	0.523482	-4.52394	Very Weak		chr17:6426800-6528950_F	chr17:6426800-6528950_F	lincRNA:chr17:6426800-6528950 forward strand	-0.571876	-2.59353	1.44978	11.2473	-0.611872
A_30_P01032002	11915	chr4:149445201-149445902_F	chr4:149445201-149445902_F	lincRNA:chr4:149445201-149445902 forward strand	6.22814	6.50378	6.30728	6.95099	6.86983	7.01566	7.04475	6.82413	6.47816	9.95814	9.32957	6.43705	6.57982	6.38654	8.72709	chr4:149445201-149445902_F	0.62391	0.336045	0.911775	7.17606	4.68812	0.000438045	0.0104254	-0.126066	None	0	chr4:149445201-149445902_F	2.67354	2.34714	2.99995	7.17606	17.7171	2.09e-10	7.04e-06	11.4617	Strong	4	chr4:149445201-149445902_F	chr4:149445201-149445902_F	lincRNA:chr4:149445201-149445902 forward strand	2.99271	2.6158	3.36961	7.17606	17.1751
A_51_P377376	5920	Gnl3	NM_153547	ref|Mus musculus guanine nucleotide binding protein-like 3 (nucleolar) (Gnl3), transcript variant 1, mRNA [NM_153547]	9.14851	9.04368	8.91509	9.78879	9.66259	9.43123	9.76111	9.3869	9.23735	10.4474	10.2759	9.17483	9.41761	9.16805	11.1042	Gnl3	0.625171	0.405581	0.84476	9.59755	6.15817	3.63e-05	0.00164109	2.40249	None	0	Gnl3	0.700745	0.451754	0.949737	9.59755	6.08753	4.06e-05	0.019943	2.43262	Strong	4	Gnl3	NM_153547	ref|Mus musculus guanine nucleotide binding protein-like 3 (nucleolar) (Gnl3), transcript variant 1, mRNA [NM_153547]	1.04955	0.76204	1.33706	9.59755	7.89614
A_52_P638895	37411	Vegfa	NM_001025250	ref|Mus musculus vascular endothelial growth factor A (Vegfa), transcript variant 1, mRNA [NM_001025250]	6.52253	6.64416	6.74202	7.32023	7.33438	7.20665	7.26243	6.80009	6.61388	7.90491	7.8842	6.68569	6.43455	6.48894	8.0967	Vegfa	0.644688	0.471576	0.8178	7.06276	8.05541	2.25e-06	0.000241469	5.21681	None	0	Vegfa	0.613631	0.41734	0.809921	7.06276	6.76197	1.42e-05	0.00997657	3.37478	Strong	4	Vegfa	NM_001025250	ref|Mus musculus vascular endothelial growth factor A (Vegfa), transcript variant 1, mRNA [NM_001025250]	1.18757	0.960914	1.41423	7.06276	11.3333
A_52_P633410	49908	Gabarapl1	NM_020590	ref|Mus musculus gamma-aminobutyric acid (GABA) A receptor-associated protein-like 1 (Gabarapl1), mRNA [NM_020590]	10.0124	10.1147	9.77925	10.3221	10.8122	10.4377	10.4715	10.4181	10.3657	11.61	11.1078	9.81173	9.65601	9.55112	11.8096	Gabarapl1	0.542084	0.247467	0.836702	10.4187	3.97991	0.00160638	0.0264868	-1.43707	None	0	Gabarapl1	0.848034	0.513969	1.1821	10.4187	5.49096	0.000108333	0.0350478	1.53679	Strong	4	Gabarapl1	NM_020590	ref|Mus musculus gamma-aminobutyric acid (GABA) A receptor-associated protein-like 1 (Gabarapl1), mRNA [NM_020590]	0.967009	0.581264	1.35275	10.4187	5.42245
A_51_P284823	5652	Polr1b	NM_009086	ref|Mus musculus polymerase (RNA) I polypeptide B (Polr1b), mRNA [NM_009086]	9.20509	9.24128	9.3374	10.1166	9.82996	9.69383	9.84793	9.36048	9.38937	10.352	10.3833	9.45193	9.28822	9.28861	11.0043	Polr1b	0.610834	0.417368	0.804301	9.71935	6.8294	1.29e-05	0.000772576	3.45559	None	0	Polr1b	0.495534	0.276163	0.714904	9.71935	4.88608	0.000307917	0.0598978	0.569827	Strong	4	Polr1b	NM_009086	ref|Mus musculus polymerase (RNA) I polypeptide B (Polr1b), mRNA [NM_009086]	0.992697	0.73939	1.246	9.71935	8.47685
A_55_P1952743	16500	A_55_P1952743	A_55_P1952743	Unknown	10.0088	9.90282	10.1057	10.656	10.839	10.4756	10.9265	10.7182	10.7871	11.4908	11.2466	9.97117	10.0982	10.0731	11.8019	A_55_P1952743	0.71848	0.494288	0.942672	10.6068	6.93203	1.1e-05	0.000696305	3.61093	None	0	A_55_P1952743	0.644425	0.390215	0.898634	10.6068	5.48334	0.000109733	0.0350478	1.52498	Strong	4	A_55_P1952743	A_55_P1952743	Unknown	0.616057	0.322521	0.909593	10.6068	4.53967
A_55_P2013475	32904	Tcam1	NM_029467	ref|Mus musculus testicular cell adhesion molecule 1 (Tcam1), mRNA [NM_029467]	6.43915	5.98962	6.18821	6.73274	6.83442	6.55081	7.12294	6.38974	6.21679	7.92086	7.19018	6.178	6.30071	6.24596	7.39229	Tcam1	0.580288	0.211619	0.948957	6.64616	3.40465	0.00477498	0.0560882	-2.49772	None	0	Tcam1	0.745295	0.340073	1.15052	6.64616	3.97833	0.00161116	0.12267	-0.978281	Strong	4	Tcam1	NM_029467	ref|Mus musculus testicular cell adhesion molecule 1 (Tcam1), mRNA [NM_029467]	1.25225	0.784341	1.72016	6.64616	5.78888
A_51_P229664	10557	Cd27	NM_001033126	ref|Mus musculus CD27 antigen (Cd27), transcript variant 1, mRNA [NM_001033126]	6.71564	6.42805	6.16079	7.1459	7.0941	6.94059	6.82727	6.8297	6.57219	7.88562	7.69612	6.47332	7.03317	6.73581	7.81396	Cd27	0.567141	0.24789	0.886392	6.95682	3.84259	0.00207902	0.0319039	-1.69576	None	0	Cd27	0.788901	0.426904	1.1509	6.95682	4.71393	0.000418252	0.0667082	0.284454	Strong	4	Cd27	NM_001033126	ref|Mus musculus CD27 antigen (Cd27), transcript variant 1, mRNA [NM_001033126]	1.08992	0.671921	1.50792	6.95682	5.64009
A_55_P2126281	18329	NAP111842-1	NAP111842-1	Unknown	9.26651	9.02633	9.11289	9.7824	9.69961	9.56798	9.94307	9.60329	9.43855	10.6684	10.1755	9.21474	9.33722	9.0152	10.4736	NAP111842-1	0.613019	0.342021	0.884017	9.62169	4.89298	0.000304182	0.0080667	0.24348	None	0	NAP111842-1	0.673698	0.366416	0.980981	9.62169	4.74234	0.000397532	0.0652593	0.331845	Strong	4	NAP111842-1	NAP111842-1	Unknown	0.901041	0.546221	1.25586	9.62169	5.49291
A_30_P01031421	51157	chr2:180161459-180189542_R	chr2:180161459-180189542_R	lincRNA:chr2:180161459-180189542 reverse strand	6.15573	6.28759	6.13628	6.83463	6.83452	6.70927	7.04866	6.51995	6.37879	7.66922	7.32246	6.19753	6.08177	6.07535	7.06934	chr2:180161459-180189542_R	0.663573	0.455015	0.872131	6.62141	6.88219	1.19e-05	0.000736196	3.53568	None	0	chr2:180161459-180189542_R	0.639067	0.402584	0.87555	6.62141	5.84537	6.01e-05	0.0251247	2.07606	Strong	4	chr2:180161459-180189542_R	chr2:180161459-180189542_R	lincRNA:chr2:180161459-180189542 reverse strand	1.04647	0.773399	1.31953	6.62141	8.28937
A_65_P01415	30630	Kremen1	NM_032396	ref|Mus musculus kringle containing transmembrane protein 1 (Kremen1), mRNA [NM_032396]	8.91547	8.56534	8.7386	9.79182	9.45612	9.13073	9.13602	8.90324	8.78906	10.397	9.95555	8.65014	8.78665	9.01202	9.42035	Kremen1	0.63887	0.286835	0.990905	9.17654	3.92547	0.00177898	0.0286313	-1.53951	None	0	Kremen1	0.797584	0.398414	1.19675	9.17654	4.32199	0.000851599	0.0911395	-0.380409	Strong	4	Kremen1	NM_032396	ref|Mus musculus kringle containing transmembrane protein 1 (Kremen1), mRNA [NM_032396]	1.33011	0.869188	1.79103	9.17654	6.24202
A_30_P01023313	53312	chr1:162965309-162970704_F	chr1:162965309-162970704_F	lincRNA:chr1:162965309-162970704 forward strand	7.81142	7.50779	7.54974	8.21247	8.14457	8.20144	8.24889	7.98287	8.04406	8.81027	8.71557	7.83835	7.8461	7.93461	8.85365	chr1:162965309-162970704_F	0.578862	0.415269	0.742455	8.11345	7.65377	3.9e-06	0.000342231	4.66213	None	0	chr1:162965309-162970704_F	0.561076	0.375579	0.746573	8.11345	6.54259	1.99e-05	0.013056	3.07648	Strong	4	chr1:162965309-162970704_F	chr1:162965309-162970704_F	lincRNA:chr1:162965309-162970704 forward strand	0.749452	0.535258	0.963645	8.11345	7.56837
A_55_P2165314	2838	Trio	NM_001081302	ref|Mus musculus triple functional domain (PTPRF interacting) (Trio), mRNA [NM_001081302]	8.27049	8.2449	8.20009	9.08273	8.86979	8.87219	8.93216	8.48027	8.55952	10.0617	10.0001	8.11237	8.2951	8.34361	8.59277	Trio	0.700728	0.540119	0.861336	8.72785	9.43724	3.87e-07	6.93e-05	6.97241	None	0	Trio	1.09169	0.909576	1.2738	8.72785	12.9665	9.43e-09	5.29e-05	9.18271	Strong	4	Trio	NM_001081302	ref|Mus musculus triple functional domain (PTPRF interacting) (Trio), mRNA [NM_001081302]	1.51102	1.30073	1.7213	8.72785	15.5426
A_55_P2132604	20348	Gm2447	AK087699	gb|Mus musculus 2 days pregnant adult female ovary cDNA, RIKEN full-length enriched library, clone:E330009A12 product:unclassifiable, full insert sequence. [AK087699]	6.42198	6.54682	6.56224	7.47165	7.25544	7.19422	7.17409	6.84127	6.96749	7.95037	8.23221	6.36541	6.36139	6.34294	6.77321	Gm2447	0.763503	0.573617	0.953389	6.96405	8.69727	9.68e-07	0.000134545	6.06063	None	0	Gm2447	0.817441	0.602131	1.03275	6.96405	8.21214	1.82e-06	0.00291759	5.15787	Strong	4	Gm2447	AK087699	gb|Mus musculus 2 days pregnant adult female ovary cDNA, RIKEN full-length enriched library, clone:E330009A12 product:unclassifiable, full insert sequence. [AK087699]	1.18691	0.938289	1.43553	6.96405	10.3264
A_66_P105801	12296	Igf1r	NM_010513	ref|Mus musculus insulin-like growth factor I receptor (Igf1r), mRNA [NM_010513]	6.18873	6.16466	6.06	6.71516	6.82209	6.5046	6.68998	6.57548	5.87578	8.21685	7.19094	6.37081	6.28263	6.0254	6.91046	Igf1r	0.531255	0.0697834	0.992726	6.57291	2.49014	0.0272818	0.178951	-4.1758	None	0	Igf1r	1.02094	0.523359	1.51852	6.57291	4.43815	0.000688471	0.0813514	-0.181296	Strong	4	Igf1r	NM_010513	ref|Mus musculus insulin-like growth factor I receptor (Igf1r), mRNA [NM_010513]	1.46619	0.886697	2.04568	6.57291	5.47278
A_51_P438657	5816	Ipcef1	NM_001170800	ref|Mus musculus interaction protein for cytohesin exchange factors 1 (Ipcef1), transcript variant 1, mRNA [NM_001170800]	7.16501	6.8841	6.88426	7.49947	7.79839	7.29905	7.43536	7.67223	7.39198	8.36854	8.05298	7.09555	7.41153	7.3278	7.63398	Ipcef1	0.530279	0.245109	0.815449	7.46135	4.02222	0.00148418	0.0250236	-1.35758	None	0	Ipcef1	0.702693	0.379341	1.02605	7.46135	4.70062	0.00042834	0.0673052	0.262216	Strong	4	Ipcef1	NM_001170800	ref|Mus musculus interaction protein for cytohesin exchange factors 1 (Ipcef1), transcript variant 1, mRNA [NM_001170800]	0.678658	0.305283	1.05203	7.46135	3.93162
A_51_P375771	5668	Ptchd1	NM_001093750	ref|Mus musculus patched domain containing 1 (Ptchd1), mRNA [NM_001093750]	6.15326	6.50143	6.22575	7.1004	6.91653	6.87103	6.93978	6.99576	6.64654	7.82985	7.41962	6.48909	6.78092	6.98732	6.6195	Ptchd1	0.663458	0.364017	0.962898	6.83178	4.79256	0.000363477	0.00912844	0.062959	None	0	Ptchd1	0.667802	0.328269	1.00734	6.83178	4.25432	0.000964566	0.0954722	-0.497128	Strong	4	Ptchd1	NM_001093750	ref|Mus musculus patched domain containing 1 (Ptchd1), mRNA [NM_001093750]	0.803589	0.411529	1.19565	6.83178	4.4335
A_51_P307316	37197	Syde1	NM_027875	ref|Mus musculus synapse defective 1, Rho GTPase, homolog 1 (C. elegans) (Syde1), mRNA [NM_027875]	6.49578	6.59424	6.6761	7.26405	7.14023	7.14687	7.00786	7.00893	7.00336	7.79198	7.53017	6.68269	6.47566	6.37994	7.0607	Syde1	0.551046	0.352505	0.749586	6.95057	6.00349	4.65e-05	0.00197644	2.15062	None	0	Syde1	0.52132	0.296196	0.746444	6.95057	5.00897	0.000248038	0.053853	0.770877	Strong	4	Syde1	NM_027875	ref|Mus musculus synapse defective 1, Rho GTPase, homolog 1 (C. elegans) (Syde1), mRNA [NM_027875]	0.654931	0.39498	0.914882	6.95057	5.44967
A_51_P206346	7268	Reep3	NM_178606	ref|Mus musculus receptor accessory protein 3 (Reep3), transcript variant 2, mRNA [NM_178606]	10.2905	10.5581	10.4545	11.1364	11.1356	10.7327	11.0459	11.1584	11.0661	11.8646	11.413	11.2452	11.0618	11.2241	11.6139	Reep3	0.578281	0.314763	0.841799	11.0667	4.74672	0.000394436	0.00978906	-0.019859	None	0	Reep3	0.62615	0.327348	0.924951	11.0667	4.53274	0.000579687	0.0771076	-0.0204129	Strong	4	Reep3	NM_178606	ref|Mus musculus receptor accessory protein 3 (Reep3), transcript variant 2, mRNA [NM_178606]	0.526562	0.181535	0.871588	11.0667	3.30113
A_55_P2175692	41438	Reep3	NM_001204915	ref|Mus musculus receptor accessory protein 3 (Reep3), transcript variant 1, mRNA [NM_001204915]	9.34017	9.39871	9.44596	10.0327	10.055	9.94378	10.0825	10.0204	10.03	10.8589	10.6575	10.4908	10.1265	10.239	10.5703	Reep3	0.633568	0.448925	0.818211	10.0862	7.42208	5.4e-06	0.000425826	4.33245	None	0	Reep3	0.729679	0.520313	0.939044	10.0862	7.53862	4.58e-06	0.0046709	4.36934	Strong	4	Reep3	NM_001204915	ref|Mus musculus receptor accessory protein 3 (Reep3), transcript variant 1, mRNA [NM_001204915]	0.732975	0.491221	0.97473	10.0862	6.55813
A_30_P01028956	39757	chr1:193815525-193825775_F	chr1:193815525-193825775_F	lincRNA:chr1:193815525-193825775 forward strand	7.72995	7.42418	7.10963	7.9179	7.97053	7.97651	8.25476	7.60805	7.25344	8.75373	8.15685	7.15943	7.60288	7.2893	9.68322	chr1:193815525-193825775_F	0.608673	0.233899	0.983447	7.85936	3.51301	0.00388313	0.0485302	-2.31945	None	0	chr1:193815525-193825775_F	0.425361	0.000407136	0.850315	7.85936	2.16512	0.0498115	0.45497	-4.14913	Moderate	3	chr1:193815525-193825775_F	chr1:193815525-193825775_F	lincRNA:chr1:193815525-193825775 forward strand	1.02455	0.533852	1.51524	7.85936	4.51633
A_55_P2154430	45917	Cd320	NM_019421	ref|Mus musculus CD320 antigen (Cd320), mRNA [NM_019421]	9.87544	9.84743	10.2457	10.7274	10.4872	10.5112	10.7871	9.63198	10.0042	10.9154	11.0426	10.017	9.78967	9.75195	11.9307	Cd320	0.638687	0.369864	0.907511	10.371	5.1391	0.00019771	0.00586732	0.680585	None	0	Cd320	0.350774	0.0459569	0.655591	10.371	2.48916	0.0273318	0.372119	-3.61002	Moderate	3	Cd320	NM_019421	ref|Mus musculus CD320 antigen (Cd320), mRNA [NM_019421]	1.1609	0.808932	1.51288	10.371	7.13434
A_55_P1952744	47631	Timm8a1	NM_013898	ref|Mus musculus translocase of inner mitochondrial membrane 8A1 (Timm8a1), nuclear gene encoding mitochondrial protein, mRNA [NM_013898]	10.0264	9.96508	10.1975	10.5343	10.7301	10.5793	10.8701	10.0566	10.0475	11.1673	10.9917	10.0077	10.1261	10.0857	12.0924	Timm8a1	0.61545	0.422146	0.808754	10.4985	6.88681	1.18e-05	0.000733836	3.54267	None	0	Timm8a1	0.401001	0.181816	0.620187	10.4985	3.9573	0.00167589	0.123314	-1.01524	Moderate	3	Timm8a1	NM_013898	ref|Mus musculus translocase of inner mitochondrial membrane 8A1 (Timm8a1), nuclear gene encoding mitochondrial protein, mRNA [NM_013898]	1.02742	0.774329	1.28052	10.4985	8.78078
A_51_P130079	21301	Lrmp	NM_008511	ref|Mus musculus lymphoid-restricted membrane protein (Lrmp), mRNA [NM_008511]	13.132	13.1496	12.6258	13.5954	13.6185	13.4429	13.4894	13.1074	12.9498	14.2339	13.8999	12.5226	12.7982	12.6459	14.6444	Lrmp	0.567396	0.291345	0.843447	13.3237	4.44593	0.00067877	0.0142411	-0.569089	None	0	Lrmp	0.530376	0.217364	0.843388	13.3237	3.66512	0.00290791	0.158167	-1.53222	Moderate	3	Lrmp	NM_008511	ref|Mus musculus lymphoid-restricted membrane protein (Lrmp), mRNA [NM_008511]	1.0383	0.676862	1.39973	13.3237	6.21379
A_55_P1973213	24883	Trmt61a	NM_177374	ref|Mus musculus tRNA methyltransferase 61A (Trmt61a), transcript variant 1, mRNA [NM_177374]	11.004	10.839	10.8601	11.7139	11.4854	11.2406	11.7427	10.8943	10.956	12.0212	11.8454	10.6417	10.9805	10.9423	12.7685	Trmt61a	0.644609	0.383739	0.905478	11.329	5.34489	0.000138777	0.00447774	1.03998	None	0	Trmt61a	0.387658	0.0918607	0.683456	11.329	2.83478	0.0142027	0.289025	-3.01046	Moderate	3	Trmt61a	NM_177374	ref|Mus musculus tRNA methyltransferase 61A (Trmt61a), transcript variant 1, mRNA [NM_177374]	1.00813	0.666569	1.34968	11.329	6.38435
A_55_P2014319	55414	Armcx6	NM_001007578	ref|Mus musculus armadillo repeat containing, X-linked 6 (Armcx6), mRNA [NM_001007578]	6.79996	6.87053	6.73465	7.40827	7.43841	7.00381	7.51881	6.58666	6.66748	7.91948	7.51582	6.67545	6.42801	6.40131	8.22675	Armcx6	0.540614	0.266688	0.81454	7.07969	4.26894	0.000938922	0.0178014	-0.896607	None	0	Armcx6	0.375329	0.064726	0.685932	7.07969	2.6138	0.0216119	0.342261	-3.39609	Moderate	3	Armcx6	NM_001007578	ref|Mus musculus armadillo repeat containing, X-linked 6 (Armcx6), mRNA [NM_001007578]	1.09058	0.73193	1.44924	7.07969	6.57733
A_51_P387235	43082	Nampt	NM_021524	ref|Mus musculus nicotinamide phosphoribosyltransferase (Nampt), mRNA [NM_021524]	9.49068	9.32416	9.57862	10.0655	9.86366	10.121	10.3212	9.37039	9.37506	10.4749	10.6528	9.79285	9.49315	9.51643	11.2296	Nampt	0.628366	0.39099	0.865741	9.91133	5.72587	7.32e-05	0.00276132	1.68995	None	0	Nampt	0.470983	0.201824	0.740141	9.91133	3.78497	0.00231773	0.140285	-1.31946	Moderate	3	Nampt	NM_021524	ref|Mus musculus nicotinamide phosphoribosyltransferase (Nampt), mRNA [NM_021524]	1.19111	0.880314	1.50191	9.91133	8.28972
A_52_P355057	54297	Wdr4	NM_021322	ref|Mus musculus WD repeat domain 4 (Wdr4), mRNA [NM_021322]	10.8134	10.8841	10.838	11.8956	11.1553	11.3729	11.5176	10.8882	10.7675	11.8938	11.8688	11.0317	11.2576	11.0079	12.6512	Wdr4	0.640213	0.351143	0.929284	11.3229	4.79056	0.000364778	0.00915428	0.0593388	None	0	Wdr4	0.395973	0.0681977	0.723749	11.3229	2.61309	0.0216407	0.342556	-3.39731	Moderate	3	Wdr4	NM_021322	ref|Mus musculus WD repeat domain 4 (Wdr4), mRNA [NM_021322]	1.05346	0.674978	1.43194	11.3229	6.02058
A_51_P260683	39583	Rgs1	NM_015811	ref|Mus musculus regulator of G-protein signaling 1 (Rgs1), mRNA [NM_015811]	6.14075	6.07589	6.00247	6.78002	6.90157	6.63135	6.86666	5.96736	6.19447	7.30895	7.11758	6.12727	6.28838	5.86285	7.61965	Rgs1	0.719232	0.483746	0.954718	6.52568	6.60646	1.8e-05	0.000978407	3.13359	None	0	Rgs1	0.418364	0.16135	0.675378	6.52568	3.52098	0.00382465	0.172319	-1.78902	Moderate	3	Rgs1	NM_015811	ref|Mus musculus regulator of G-protein signaling 1 (Rgs1), mRNA [NM_015811]	1.13234	0.835563	1.42912	6.52568	8.25296
A_65_P04980	48968	Ilf3	NM_001042708	ref|Mus musculus interleukin enhancer binding factor 3 (Ilf3), transcript variant 3, mRNA [NM_001042708]	7.6543	7.71702	7.49244	8.24399	8.43562	8.07947	8.34904	7.79561	7.80224	9.13526	8.48999	7.65151	7.54123	7.50101	9.02463	Ilf3	0.655778	0.3747	0.936855	8.06089	5.04657	0.000232252	0.00655702	0.517161	None	0	Ilf3	0.535596	0.216884	0.854308	8.06089	3.635	0.00307896	0.1619	-1.5858	Moderate	3	Ilf3	NM_001042708	ref|Mus musculus interleukin enhancer binding factor 3 (Ilf3), transcript variant 3, mRNA [NM_001042708]	1.0137	0.645685	1.38172	8.06089	5.9581
A_55_P1957474	7999	Pus7	NM_178403	ref|Mus musculus pseudouridylate synthase 7 homolog (S. cerevisiae) (Pus7), mRNA [NM_178403]	9.74171	9.57497	9.58425	10.3955	10.2894	10.0756	10.6328	9.76829	9.70567	10.7821	10.5692	9.64844	9.76854	9.66641	11.8078	Pus7	0.714694	0.477087	0.952301	10.1341	6.50618	2.1e-05	0.00110577	2.95656	None	0	Pus7	0.327342	0.057921	0.596763	10.1341	2.62806	0.0210366	0.336795	-3.37142	Moderate	3	Pus7	NM_178403	ref|Mus musculus pseudouridylate synthase 7 homolog (S. cerevisiae) (Pus7), mRNA [NM_178403]	0.938702	0.627601	1.2498	10.1341	6.52668
A_55_P2143042	9984	Gm8096	NR_033590	ref|Mus musculus predicted gene 8096 (Gm8096), non-coding RNA [NR_033590]	9.33548	9.25814	8.81541	10.0919	9.69542	9.77244	9.6515	9.32171	9.41219	10.3031	10.2639	9.19737	9.20313	9.0447	11.0875	Gm8096	0.666468	0.393156	0.93978	9.63026	5.27456	0.000156519	0.00489986	0.917792	None	0	Gm8096	0.480661	0.170754	0.790568	9.63026	3.35485	0.00525172	0.194858	-2.0857	Moderate	3	Gm8096	NR_033590	ref|Mus musculus predicted gene 8096 (Gm8096), non-coding RNA [NR_033590]	0.91652	0.558671	1.27437	9.63026	5.53997
A_55_P1984416	8821	NAP111644-1	NAP111644-1	Unknown	11.1464	10.9754	10.8107	11.7053	11.6695	11.4841	11.5133	11.0151	11.1309	11.9589	11.9193	10.8194	10.9263	10.7945	12.7513	NAP111644-1	0.615543	0.428629	0.802457	11.3747	7.12331	8.32e-06	0.000587994	3.89653	None	0	NAP111644-1	0.346075	0.134134	0.558015	11.3747	3.532	0.00374517	0.172117	-1.76935	Moderate	3	NAP111644-1	NAP111644-1	Unknown	0.866129	0.621401	1.11086	11.3747	7.65535
A_51_P347823	53198	Ipo4	NM_024267	ref|Mus musculus importin 4 (Ipo4), mRNA [NM_024267]	11.252	11.1963	11.0448	12.2093	11.6848	11.6596	11.8574	11.4281	11.4106	12.1299	12.2308	11.2156	11.3927	11.4092	13.2121	Ipo4	0.688422	0.436743	0.940102	11.6889	5.91661	5.35e-05	0.00218939	2.00765	None	0	Ipo4	0.327576	0.0421983	0.612953	11.6889	2.48289	0.0276554	0.373565	-3.62071	Moderate	3	Ipo4	NM_024267	ref|Mus musculus importin 4 (Ipo4), mRNA [NM_024267]	0.761027	0.431501	1.09055	11.6889	4.99547
A_55_P1958464	55424	NAP112102-1	NAP112102-1	Unknown	11.3735	11.2071	10.9292	12.0712	11.7581	11.7509	11.7383	11.3997	11.3876	12.242	12.2268	11.1508	11.183	11.09	12.9909	NAP112102-1	0.65971	0.435029	0.884391	11.6333	6.35114	2.68e-05	0.00133243	2.71187	None	0	NAP112102-1	0.404793	0.150029	0.659557	11.6333	3.43684	0.0044903	0.185353	-1.93922	Moderate	3	NAP112102-1	NAP112102-1	Unknown	0.840785	0.546608	1.13496	11.6333	6.18219
A_55_P1982628	2384	Tma16	NM_025465	ref|Mus musculus translation machinery associated 16 homolog (S. cerevisiae) (Tma16), mRNA [NM_025465]	9.43386	9.29864	9.06401	9.85864	9.73755	9.60482	10.1211	9.36735	9.22249	10.3454	10.0854	9.25216	9.51363	9.29249	11.1915	Tma16	0.565026	0.29118	0.838872	9.6926	4.463	0.000657985	0.013909	-0.53766	None	0	Tma16	0.38483	0.0743175	0.695342	9.6926	2.68074	0.0190385	0.324406	-3.28002	Moderate	3	Tma16	NM_025465	ref|Mus musculus translation machinery associated 16 homolog (S. cerevisiae) (Tma16), mRNA [NM_025465]	0.920441	0.561892	1.27899	9.6926	5.55282
A_55_P2023912	25575	A_55_P2023912	A_55_P2023912	Unknown	11.2347	11.1903	10.9715	11.9	11.7696	11.617	11.7467	11.2531	11.3168	12.1779	12.1144	10.9848	11.0553	10.986	12.8439	A_55_P2023912	0.626148	0.452793	0.799502	11.5441	7.8128	3.13e-06	0.000295479	4.88428	None	0	A_55_P2023912	0.387839	0.191274	0.584405	11.5441	4.26785	0.0009408	0.0954722	-0.473747	Moderate	3	A_55_P2023912	A_55_P2023912	Unknown	0.861204	0.634229	1.08818	11.5441	8.20719
A_55_P2186929	38723	A_55_P2186929	A_55_P2186929	Unknown	11.3964	11.2907	10.9788	12.1693	11.7599	11.8369	11.8323	11.4297	11.4247	12.314	12.2752	11.1446	11.3005	11.1925	13.0203	A_55_P2186929	0.677654	0.441421	0.913888	11.6911	6.20486	3.37e-05	0.00155229	2.47784	None	0	A_55_P2186929	0.395006	0.127143	0.66287	11.6911	3.18974	0.00720302	0.220567	-2.38059	Moderate	3	A_55_P2186929	A_55_P2186929	Unknown	0.867392	0.55809	1.17669	11.6911	6.06593
A_52_P622434	25806	Nop16	NM_178605	ref|Mus musculus NOP16 nucleolar protein (Nop16), mRNA [NM_178605]	9.67912	9.62081	9.98853	10.5377	10.3629	10.277	10.4757	9.84071	9.9157	10.7372	10.7281	9.95656	9.90048	9.76854	11.6816	Nop16	0.650516	0.447359	0.853673	10.2314	6.92615	1.11e-05	0.000701107	3.60207	None	0	Nop16	0.319308	0.0889495	0.549666	10.2314	2.99827	0.0103924	0.256592	-2.72145	Moderate	3	Nop16	NM_178605	ref|Mus musculus NOP16 nucleolar protein (Nop16), mRNA [NM_178605]	0.854439	0.588444	1.12043	10.2314	6.94821
A_55_P2046262	4598	Phgdh	NM_016966	ref|Mus musculus 3-phosphoglycerate dehydrogenase (Phgdh), mRNA [NM_016966]	11.3253	11.3357	10.9474	11.9838	11.8037	11.7472	11.8765	11.3876	11.421	12.2666	12.1553	11.0982	11.2468	11.0866	12.93	Phgdh	0.650042	0.440815	0.859268	11.6408	6.72031	1.52e-05	0.000860085	3.28882	None	0	Phgdh	0.358101	0.120861	0.595342	11.6408	3.26499	0.00623667	0.205675	-2.24624	Moderate	3	Phgdh	NM_016966	ref|Mus musculus 3-phosphoglycerate dehydrogenase (Phgdh), mRNA [NM_016966]	0.806587	0.532644	1.08053	11.6408	6.3688
A_55_P2128229	7430	NAP112914-1	NAP112914-1	Unknown	9.14881	9.20285	8.84361	9.90242	9.60724	9.48134	9.48568	9.18457	9.22735	10.152	9.98303	9.01636	9.07536	8.94348	10.7923	NAP112914-1	0.554082	0.314434	0.79373	9.46976	5.0011	0.000251481	0.00698852	0.43645	None	0	NAP112914-1	0.448359	0.176623	0.720094	9.46976	3.56898	0.00349059	0.169753	-1.7034	Moderate	3	NAP112914-1	NAP112914-1	Unknown	0.861573	0.5478	1.17535	9.46976	5.93939
A_51_P466162	23658	C1qbp	NM_007573	ref|Mus musculus complement component 1, q subcomponent binding protein (C1qbp), nuclear gene encoding mitochondrial protein, mRNA [NM_007573]	12.0081	12.1385	12.0345	12.4643	12.7517	12.5117	12.8995	12.1052	12.3305	12.98	13.0043	12.0167	12.0922	12.1363	13.8567	C1qbp	0.596407	0.378892	0.813922	12.4887	5.93089	5.23e-05	0.0021512	2.03122	None	0	C1qbp	0.335381	0.0887428	0.58202	12.4887	2.94133	0.0115881	0.265831	-2.82238	Moderate	3	C1qbp	NM_007573	ref|Mus musculus complement component 1, q subcomponent binding protein (C1qbp), nuclear gene encoding mitochondrial protein, mRNA [NM_007573]	0.774338	0.489544	1.05913	12.4887	5.8812
A_55_P2059686	35287	Rcc1	NM_001197082	ref|Mus musculus regulator of chromosome condensation 1 (Rcc1), transcript variant 1, mRNA [NM_001197082]	10.2723	10.1316	10.3381	10.7551	10.8209	10.4854	10.9947	10.1675	10.1962	11.275	11.0021	10.0629	10.2113	10.1929	11.9266	Rcc1	0.516684	0.28105	0.752318	10.5888	4.74298	0.000397076	0.00982558	-0.0266145	None	0	Rcc1	0.374573	0.107388	0.641757	10.5888	3.03243	0.00973484	0.252005	-2.66079	Moderate	3	Rcc1	NM_001197082	ref|Mus musculus regulator of chromosome condensation 1 (Rcc1), transcript variant 1, mRNA [NM_001197082]	0.956709	0.648191	1.26523	10.5888	6.70756
A_55_P2092310	566	Phgdh	AK195427	gb|Mus musculus cDNA, clone:Y1G0118H07, strand:plus, reference:ENSEMBL:Mouse-Transcript-ENST:ENSMUST00000061100, based on BLAT search. [AK195427]	12.1438	12.0564	11.7891	12.6898	12.6445	12.5025	12.643	12.0797	12.1318	12.926	13.0408	11.802	11.8889	11.7931	13.5788	Phgdh	0.623522	0.441586	0.805459	12.3807	7.41306	5.47e-06	0.000429326	4.31946	None	0	Phgdh	0.36346	0.157164	0.569757	12.3807	3.81092	0.00220692	0.136667	-1.2735	Moderate	3	Phgdh	AK195427	gb|Mus musculus cDNA, clone:Y1G0118H07, strand:plus, reference:ENSEMBL:Mouse-Transcript-ENST:ENSMUST00000061100, based on BLAT search. [AK195427]	0.877659	0.639448	1.11587	12.3807	7.96947
A_55_P2143041	37397	Phgdh	NM_016966	ref|Mus musculus 3-phosphoglycerate dehydrogenase (Phgdh), mRNA [NM_016966]	11.3231	11.2924	10.928	12.1344	11.7616	11.838	11.7521	11.3623	11.3775	12.2367	12.2742	11.2146	11.2092	11.1626	12.9394	Phgdh	0.690377	0.460012	0.920742	11.6537	6.48239	2.18e-05	0.00113665	2.91923	None	0	Phgdh	0.383919	0.122709	0.645128	11.6537	3.17919	0.00735011	0.222121	-2.39942	Moderate	3	Phgdh	NM_016966	ref|Mus musculus 3-phosphoglycerate dehydrogenase (Phgdh), mRNA [NM_016966]	0.885574	0.583955	1.18719	11.6537	6.35085
A_55_P1973995	53303	Gm6756	AK076985	gb|Mus musculus adult male testis cDNA, RIKEN full-length enriched library, clone:4930590G01 product:D-3-PHOSPHOGLYCERATE DEHYDROGENASE (EC 1.1.1.95) (PGDH) (A10) (FRAGMENT) homolog [Mus musculus], full insert sequence. [AK076985]	11.4679	11.3185	11.0852	12.0755	11.9982	11.8177	11.9848	11.3841	11.526	12.2883	12.3607	11.2666	11.2161	11.1906	12.9567	Gm6756	0.678495	0.483169	0.873822	11.7291	7.51367	4.74e-06	0.000395214	4.46364	None	0	Gm6756	0.355494	0.134015	0.576973	11.7291	3.47188	0.0041999	0.17844	-1.87665	Moderate	3	Gm6756	AK076985	gb|Mus musculus adult male testis cDNA, RIKEN full-length enriched library, clone:4930590G01 product:D-3-PHOSPHOGLYCERATE DEHYDROGENASE (EC 1.1.1.95) (PGDH) (A10) (FRAGMENT) homolog [Mus musculus], full insert sequence. [AK076985]	0.869483	0.613741	1.12522	11.7291	7.35402
A_55_P2168823	51589	NAP111644-1	NAP111644-1	Unknown	11.978	11.9295	11.6266	12.6083	12.4673	12.5239	12.578	12.027	12.0514	12.867	12.8582	11.7911	11.8673	11.7064	13.5076	NAP111644-1	0.699653	0.520223	0.879083	12.2925	8.43438	1.36e-06	0.000165634	5.72119	None	0	NAP111644-1	0.31825	0.114796	0.521705	12.2925	3.3835	0.00497183	0.192864	-2.0345	Moderate	3	NAP111644-1	NAP111644-1	Unknown	0.82341	0.588481	1.05834	12.2925	7.58132
A_51_P189985	37747	Ppan	NM_145610	ref|Mus musculus peter pan homolog (Drosophila) (Ppan), mRNA [NM_145610]	11.9278	11.9827	12.0307	12.6431	12.53	12.3453	12.6768	12.0834	12.0287	12.8338	12.8805	12.0598	12.0619	12.059	13.7484	Ppan	0.568383	0.402767	0.733999	12.3928	7.42341	5.39e-06	0.000425826	4.33437	None	0	Ppan	0.308321	0.12053	0.496112	12.3928	3.55135	0.00360972	0.171328	-1.73484	Moderate	3	Ppan	NM_145610	ref|Mus musculus peter pan homolog (Drosophila) (Ppan), mRNA [NM_145610]	0.801107	0.584264	1.01795	12.3928	7.99119
A_55_P1961302	48157	Gm11974	NR_045893	ref|Mus musculus predicted gene 11974 (Gm11974), non-coding RNA [NR_045893]	11.7915	11.5945	11.4719	12.2692	12.245	12.0167	12.406	11.8425	11.783	12.7145	12.4446	11.5719	12.0358	11.78	13.463	Gm11974	0.614919	0.349929	0.879909	12.0953	5.01942	0.000243539	0.00681281	0.46901	None	0	Gm11974	0.345346	0.0448757	0.645817	12.0953	2.4861	0.0274895	0.372725	-3.61525	Moderate	3	Gm11974	NR_045893	ref|Mus musculus predicted gene 11974 (Gm11974), non-coding RNA [NR_045893]	0.766841	0.419888	1.11379	12.0953	4.78079
[truncated: 32,951 more rows]
[truncated: 16 more columns]
